# Supplementary material for: Overexpression of Myocilin in the Drosophila Eye Activates the Unfolded Protein Response: Implications for Glaucoma
Source: PLoS One. 2009 Jan 16;4(1):e4216. doi: 10.1371/journal.pone.0004216 (PMC2615221; doi:10.1371/journal.pone.0004216)
Supplement: Table S1 — ANOVA of differences in transcript abundance in MYOC expressing F1 transgenic flies compared to average values of the GAL4 and UAS parental lines. (15.11 MB XLS) [file pone.0004216.s001.xls]

## Sheet: OneWayANOVA_complete
GENE	MYOC_GMR (F1)	MYOC_UAS (P1)	SAM_GMR (P2)	P1_P2_vs_F1	Mean_P1_P2__2_vs_F1	P1_vs_P2	stpbon_p	fdr_line_P	p_line_P	q-value	CONSTRUCT
1638114_at	8.49971	9.15909	8.36645	9.83491e-13	0.000161432	6.14864e-07	0.0141745	0.01158	1.30448e-06	0.00146348	wtMYOC
1629747_at	8.53401	10.0684	8.43221	1.76586e-10	0.0001311	2.53965e-06	0.0448229	0.01158	4.12544e-06	0.00146348	wtMYOC
1632731_at	10.0172	8.46741	9.78365	3.18725e-10	2.21711e-05	5.30033e-06	0.0448649	0.01158	4.12968e-06	0.00146348	wtMYOC
1626133_s_at	9.16878	10.3953	9.30454	2.2324e-11	3.35998e-05	5.01671e-06	0.0504831	0.01158	4.64725e-06	0.00146348	wtMYOC
1624787_s_at	8.35731	8.72421	8.3123	1.18009e-13	0.000279026	2.89524e-06	0.0578788	0.01158	5.32856e-06	0.00146348	wtMYOC
1623540_at	9.55128	8.88513	9.41468	2.51998e-12	2.99034e-05	1.38238e-05	0.0901366	0.0150297	8.29911e-06	0.00189945	wtMYOC
1625697_at	10.8906	8.35741	10.517	1.87546e-08	5.59316e-05	1.30678e-05	0.112974	0.016148	1.04027e-05	0.00204078	wtMYOC
1633921_at	8.02874	8.65179	8.03177	4.79566e-12	0.000211064	9.67659e-06	0.141476	0.0176959	1.30285e-05	0.00223641	wtMYOC
1628896_a_at	8.53025	8.0087	8.57932	7.08758e-12	0.000934823	1.51208e-05	0.285192	0.0317113	2.62656e-05	0.00400767	wtMYOC
1633607_at	8.32198	8.20488	8.38734	4.3665e-15	0.0693233	1.0304e-05	0.327501	0.0320194	3.01649e-05	0.0040466	wtMYOC
1624332_s_at	9.17559	9.38251	9.07616	5.49001e-14	0.0365515	1.15279e-05	0.351889	0.0320194	3.24142e-05	0.0040466	wtMYOC
1637465_at	7.92219	8.4921	8.29222	3.75615e-12	1.90174e-05	0.00423666	0.450625	0.0375902	4.15132e-05	0.00475064	wtMYOC
1641146_at	8.81275	9.11862	8.78767	3.50193e-13	0.00192476	3.90744e-05	0.71903	0.0553711	6.62456e-05	0.00699779	wtMYOC
1630313_a_at	8.86847	8.11495	8.51176	7.28535e-11	5.83115e-05	0.000823164	0.785128	0.0561478	7.23421e-05	0.00709595	wtMYOC
1631497_at	9.74328	8.28614	9.21834	4.64771e-09	0.000111391	0.000347687	0.890498	0.0594431	8.20584e-05	0.00751241	wtMYOC
1627636_at	9.88709	9.04383	9.69066	1.11577e-10	0.000262554	0.000173564	1	0.0613149	9.36435e-05	0.00774899	wtMYOC
1638279_at	9.7174	8.39068	10.0097	7.23106e-09	0.00835536	4.46581e-05	1	0.0613149	9.73424e-05	0.00774899	wtMYOC
1640978_at	9.11115	9.22259	8.82811	1.1252e-12	0.0362692	3.94896e-05	1	0.0613149	0.000104112	0.00774899	wtMYOC
1640642_at	11.3997	9.91551	11.2412	2.8292e-09	0.000696246	0.000110672	1	0.0613149	0.000107214	0.00774899	wtMYOC
1638013_at	7.90045	7.98715	8.04678	5.24735e-15	6.47368e-05	0.00484039	1	0.066141	0.000121739	0.00835886	wtMYOC
1630741_s_at	8.70537	8.76732	8.87108	7.73379e-15	0.000180202	0.000655079	1	0.0697203	0.000143797	0.00881127	wtMYOC
1630710_at	8.50149	8.62914	8.43652	2.62362e-14	0.103877	5.18443e-05	1	0.0697203	0.000147225	0.00881127	wtMYOC
1630640_at	8.51769	8.25949	8.59384	1.01167e-12	0.0208504	6.15894e-05	1	0.0697203	0.000147577	0.00881127	wtMYOC
1626856_at	9.04003	8.64366	9.26776	2.62457e-11	0.166753	5.52459e-05	1	0.0731832	0.000161641	0.00924885	wtMYOC
1637291_at	8.38593	8.65041	8.27891	1.99878e-12	0.0576118	7.42006e-05	1	0.0841674	0.000196807	0.010637	wtMYOC
1624732_at	8.89992	8.14883	8.77725	2.64829e-10	0.000863929	0.000263903	1	0.0841674	0.000204786	0.010637	wtMYOC
1623060_at	8.51553	8.32574	8.8786	1.9354e-11	0.1332	7.32757e-05	1	0.0841674	0.00020914	0.010637	wtMYOC
1638198_at	8.67195	8.70099	8.81956	9.48741e-15	0.000818153	0.000364083	1	0.0943846	0.000243214	0.0119283	wtMYOC
1634158_at	8.21546	8.04567	8.3305	6.3826e-13	0.342058	8.77226e-05	1	0.0991165	0.000264529	0.0125263	wtMYOC
1624393_at	9.75356	8.56344	8.95596	5.11052e-09	0.000120257	0.0238125	1	0.0995031	0.000274719	0.0125752	wtMYOC
1627829_at	12.104	12.5331	11.7913	2.01037e-11	0.441484	9.91335e-05	1	0.105881	0.000302072	0.0133812	wtMYOC
1634863_at	8.82881	8.95095	8.74379	7.02589e-14	0.388239	0.000105977	1	0.108836	0.000320518	0.0137547	wtMYOC
1636611_at	8.35555	8.39678	8.32116	2.49112e-16	0.657846	0.00011151	1	0.113277	0.000344639	0.0143159	wtMYOC
1626536_at	10.275	9.12691	9.90432	2.663e-09	0.000562395	0.00106437	1	0.113277	0.000354447	0.0143159	wtMYOC
1625382_at	10.8255	7.85991	10.256	3.0508e-06	0.00127087	0.000544736	1	0.117184	0.000377457	0.0148097	wtMYOC
1623088_at	8.70409	8.59505	8.72589	9.84031e-15	0.0205704	0.000189112	1	0.117571	0.000399801	0.0148587	wtMYOC
1628757_at	8.71985	8.01819	8.73111	5.86719e-10	0.00545294	0.000274184	1	0.117571	0.000400345	0.0148587	wtMYOC
1628806_at	12.1999	11.3894	12.0806	1.29974e-10	0.00196119	0.000522987	1	0.126953	0.000443974	0.0160443	wtMYOC
1623874_at	9.19093	9.41126	9.01831	3.81398e-12	0.57709	0.000154185	1	0.131565	0.000472209	0.0166271	wtMYOC
1624403_at	8.68793	8.28628	8.5392	1.04058e-11	0.000615704	0.00201948	1	0.132408	0.000498707	0.0167337	wtMYOC
1626586_at	9.99253	8.24615	9.44982	1.03526e-07	0.000833602	0.00135802	1	0.132408	0.000499606	0.0167337	wtMYOC
1628943_at	9.62205	9.79525	9.51742	4.59404e-13	0.294184	0.000194453	1	0.147411	0.000569784	0.0186298	wtMYOC
1627632_at	10.8746	9.09675	10.4213	7.59659e-08	0.00132618	0.00114781	1	0.1491	0.000590035	0.0188433	wtMYOC
1636055_at	8.34032	8.95268	8.67089	7.00883e-11	0.000381591	0.0101674	1	0.151869	0.000614969	0.0191932	wtMYOC
1629486_at	8.0695	7.76068	7.90868	4.0186e-12	0.000426058	0.00879679	1	0.155383	0.000644647	0.0196373	wtMYOC
1638475_a_at	8.60359	8.86396	8.71763	5.59091e-13	0.000603153	0.00438718	1	0.155383	0.000667132	0.0196373	wtMYOC
1639088_at	8.20893	8.13165	8.31267	1.07494e-13	0.530763	0.00022163	1	0.155383	0.000672096	0.0196373	wtMYOC
1628369_at	10.414	9.78585	10.3772	1.3924e-10	0.00524374	0.000590067	1	0.158359	0.000699543	0.0200134	wtMYOC
1627074_at	8.71001	8.95485	8.56781	8.12477e-12	0.285666	0.000259824	1	0.166935	0.000752788	0.0210972	wtMYOC
1626273_at	8.33163	8.44557	8.20036	7.93951e-13	0.767615	0.000275304	1	0.182209	0.000845159	0.0230276	wtMYOC
1629385_s_at	8.47316	8.27801	8.5344	1.33347e-12	0.071701	0.00035203	1	0.182209	0.000855206	0.0230276	wtMYOC
1637129_at	10.0205	8.88539	9.73169	8.42246e-09	0.00195236	0.00168504	1	0.185806	0.000889189	0.0234822	wtMYOC
1633755_at	8.80672	8.92533	8.78776	3e-14	0.0286579	0.000476957	1	0.187873	0.000947158	0.0237433	wtMYOC
1639170_at	9.60495	10.7301	9.39046	8.91604e-09	0.0351114	0.000456167	1	0.187873	0.00095082	0.0237433	wtMYOC
1633336_at	9.14905	9.38062	9.21912	3.47135e-13	0.00161459	0.0023629	1	0.187873	0.000957204	0.0237433	wtMYOC
1639778_at	8.74223	8.91039	8.73819	1.61466e-13	0.0118856	0.000644449	1	0.187873	0.000969746	0.0237433	wtMYOC
1625133_at	8.7739	8.4273	8.7135	1.06907e-11	0.00341129	0.00126621	1	0.187873	0.000985528	0.0237433	wtMYOC
1626725_at	9.64793	9.86538	9.64803	4.1041e-13	0.0107092	0.000735961	1	0.192834	0.00104082	0.0243703	wtMYOC
1635936_at	8.88461	9.07849	8.72236	6.22783e-12	0.721848	0.000342931	1	0.192834	0.00104705	0.0243703	wtMYOC
1636649_a_at	9.27826	9.46536	9.22142	6.29074e-13	0.0767836	0.000450063	1	0.194587	0.00108082	0.0245919	wtMYOC
1632883_at	8.21147	8.19666	7.96649	2.71606e-12	0.00757216	0.000918927	1	0.194587	0.00109336	0.0245919	wtMYOC
1641573_at	8.23516	8.32216	8.24971	3.26792e-15	0.00405328	0.00141276	1	0.194587	0.00113985	0.0245919	wtMYOC
1630766_at	8.75336	9.03634	8.71385	5.9977e-12	0.0286462	0.000595441	1	0.194587	0.00114303	0.0245919	wtMYOC
1637792_at	9.64743	9.73541	8.47216	3.37074e-08	0.0190267	0.000683731	1	0.194587	0.00115847	0.0245919	wtMYOC
1637467_at	8.24025	8.34736	8.23395	2.18259e-14	0.0172007	0.000711442	1	0.194587	0.00116401	0.0245919	wtMYOC
1637801_at	9.77436	10.6073	9.26733	1.05002e-08	0.363841	0.000424688	1	0.196748	0.00123565	0.024865	wtMYOC
1626215_at	9.01164	9.44001	8.9156	8.78615e-11	0.0528468	0.000593038	1	0.196748	0.00129568	0.024865	wtMYOC
1626028_at	11.4666	9.71044	11.0184	1.12036e-07	0.00277904	0.0024266	1	0.196748	0.00130709	0.024865	wtMYOC
1640778_at	8.84455	9.06276	8.80451	1.72076e-12	0.04213	0.000651762	1	0.196748	0.00134393	0.024865	wtMYOC
1630585_s_at	9.3457	10.0952	8.88243	8.4516e-09	0.384324	0.000463067	1	0.196748	0.00134987	0.024865	wtMYOC
1629181_at	10.7171	10.194	10.0529	3.20988e-10	0.00049925	0.211744	1	0.196748	0.00136716	0.024865	wtMYOC
1632808_at	8.55628	8.98904	8.73448	2.35119e-11	0.00135912	0.00669778	1	0.196748	0.00137277	0.024865	wtMYOC
1634148_at	10.9372	11.1145	10.6006	2.66911e-11	0.268298	0.000489532	1	0.196748	0.00137691	0.024865	wtMYOC
1630389_at	8.51596	8.61105	8.58051	4.20828e-15	0.000613711	0.0735773	1	0.196748	0.0014198	0.024865	wtMYOC
1636836_at	8.83437	8.08991	8.65409	1.94107e-09	0.0032604	0.00248444	1	0.196748	0.00143931	0.024865	wtMYOC
1623159_at	7.82685	7.80571	7.97289	3.21629e-13	0.0352252	0.00076021	1	0.196748	0.00147324	0.024865	wtMYOC
1623984_s_at	9.23842	9.46919	9.08855	1.09455e-11	0.437739	0.000506121	1	0.196748	0.0014872	0.024865	wtMYOC
1630804_at	8.4068	8.68159	8.35167	1.17063e-11	0.0525143	0.000763735	1	0.196748	0.00161468	0.024865	wtMYOC
1623448_at	10.5148	9.67292	10.0498	1.47225e-09	0.000964929	0.0241159	1	0.196748	0.00163087	0.024865	wtMYOC
1640400_at	12.4586	12.5104	12.0526	1.26479e-11	0.0339698	0.000867775	1	0.196748	0.0016326	0.024865	wtMYOC
1628052_at	10.2479	11.0658	9.81202	7.35949e-09	0.289823	0.000581338	1	0.196748	0.00163631	0.024865	wtMYOC
1624824_at	10.5737	8.41522	9.68967	1.37884e-06	0.00162624	0.00766425	1	0.196748	0.00163691	0.024865	wtMYOC
1637700_s_at	9.44935	9.56132	9.35534	2.71293e-13	0.747904	0.000544147	1	0.196748	0.00165064	0.024865	wtMYOC
1629621_a_at	9.24206	9.3034	9.17967	1.52468e-14	0.975012	0.000560816	1	0.196748	0.0017117	0.024865	wtMYOC
1628411_at	8.16155	8.20561	8.35446	5.39773e-13	0.00427681	0.00284055	1	0.196748	0.00178484	0.024865	wtMYOC
1638199_s_at	9.77741	9.99865	9.84638	3.59852e-13	0.00277556	0.00441493	1	0.196748	0.00178933	0.024865	wtMYOC
1630258_at	8.65321	8.77697	8.94027	2.94115e-12	0.00166014	0.00986075	1	0.196748	0.00183385	0.024865	wtMYOC
1634271_at	9.5438	8.54012	9.33705	1.23198e-08	0.00505949	0.00268276	1	0.196748	0.00187552	0.024865	wtMYOC
1627814_at	8.32365	8.28595	8.48291	7.11259e-13	0.0727084	0.000884287	1	0.196748	0.00196125	0.024865	wtMYOC
1635884_at	8.06144	8.04194	8.11711	2.47418e-15	0.13379	0.000786063	1	0.196748	0.00196424	0.024865	wtMYOC
1640032_a_at	8.75192	8.94052	8.68304	2.44073e-12	0.14814	0.000824988	1	0.196748	0.00208652	0.024865	wtMYOC
1622946_at	10.2271	9.20919	9.8223	8.40221e-09	0.00220607	0.00884428	1	0.196748	0.00213281	0.024865	wtMYOC
1636174_at	10.2453	10.4547	9.83728	2.0703e-10	0.29065	0.000782822	1	0.196748	0.00217501	0.024865	wtMYOC
1628100_at	8.59297	8.47422	8.53343	2.74965e-14	0.00151103	0.0194324	1	0.196748	0.00217633	0.024865	wtMYOC
1631110_at	8.88973	9.22293	8.74216	9.12472e-11	0.218243	0.000833739	1	0.196748	0.00222783	0.024865	wtMYOC
1641398_s_at	8.37801	8.40885	8.2252	6.54374e-13	0.0643742	0.0010536	1	0.196748	0.00223041	0.024865	wtMYOC
1625173_s_at	9.69864	9.4376	9.66947	2.85732e-12	0.0101561	0.00219475	1	0.196748	0.0022507	0.024865	wtMYOC
1634344_at	8.4369	8.41353	8.5399	5.61608e-14	0.0745026	0.00102971	1	0.196748	0.00225419	0.024865	wtMYOC
1627974_at	8.57711	8.25293	8.46058	1.64094e-11	0.00285908	0.00748799	1	0.196748	0.00234748	0.024865	wtMYOC
1630065_at	9.21597	8.76383	9.15671	1.2291e-10	0.00941824	0.00245054	1	0.196748	0.00234969	0.024865	wtMYOC
1636756_at	8.46707	8.57399	8.55799	2.20209e-14	0.000844566	0.421826	1	0.196748	0.00243364	0.024865	wtMYOC
1627785_at	10.19	8.9828	9.50184	3.85189e-08	0.00138366	0.0377647	1	0.196748	0.00247017	0.024865	wtMYOC
1629618_at	8.49024	8.88761	8.6062	3.56335e-11	0.00417689	0.0053375	1	0.196748	0.0024971	0.024865	wtMYOC
1624036_at	8.70298	8.95676	8.62922	1.36971e-11	0.110831	0.00106248	1	0.196748	0.00250359	0.024865	wtMYOC
1633712_at	11.7834	12.3112	11.441	6.38573e-10	0.480069	0.000869595	1	0.196748	0.00253337	0.024865	wtMYOC
1640666_at	10.9176	9.60714	10.5196	4.04407e-08	0.00407002	0.00587696	1	0.196748	0.00258629	0.024865	wtMYOC
1623045_at	12.0965	12.205	11.6716	5.09958e-11	0.093823	0.00114228	1	0.196748	0.00258821	0.024865	wtMYOC
1624068_at	8.48605	8.48482	8.56278	5.55248e-15	0.0243259	0.00174859	1	0.196748	0.00261765	0.024865	wtMYOC
1632523_at	8.24996	8.09879	8.42991	1.80594e-11	0.769876	0.000883182	1	0.196748	0.00265684	0.024865	wtMYOC
1624604_a_at	8.48233	8.67277	8.7694	5.31454e-12	0.00119833	0.0902245	1	0.196748	0.00267971	0.024865	wtMYOC
1630212_at	8.84242	8.94209	8.74078	6.22855e-13	0.973595	0.000892551	1	0.196748	0.00270175	0.024865	wtMYOC
1629324_at	11.5827	12.3789	10.8794	1.99237e-08	0.835084	0.00089558	1	0.196748	0.00270205	0.024865	wtMYOC
1624458_at	8.84878	8.85804	8.7703	7.88804e-15	0.0452105	0.00146616	1	0.196748	0.00271779	0.024865	wtMYOC
1632683_s_at	12.9233	13.3915	12.531	3.94359e-10	0.768657	0.000933356	1	0.196748	0.00280423	0.024865	wtMYOC
1624417_a_at	11.3523	11.8076	11.0244	4.82632e-10	0.592397	0.00094986	1	0.196748	0.00280773	0.024865	wtMYOC
1629307_s_at	9.24908	9.39292	9.21734	3.01113e-13	0.081957	0.00130528	1	0.196748	0.0028324	0.024865	wtMYOC
1629748_s_at	9.47564	9.74892	9.40533	1.31981e-11	0.0995854	0.00125321	1	0.196748	0.00284425	0.024865	wtMYOC
1639061_at	8.88823	9.0079	8.84584	2.06998e-13	0.160923	0.00114317	1	0.196748	0.0028558	0.024865	wtMYOC
1631405_at	8.77171	8.19166	8.65127	9.20478e-10	0.00738417	0.00406369	1	0.196748	0.00289924	0.024865	wtMYOC
1626896_at	8.10946	7.80412	7.99912	2.10759e-11	0.00355029	0.00931019	1	0.196748	0.00297816	0.024865	wtMYOC
1631364_at	8.5432	8.72042	8.5137	1.47085e-12	0.0633285	0.00149858	1	0.196748	0.00301157	0.024865	wtMYOC
1626251_at	12.6889	13.1487	12.5876	4.77015e-11	0.0853028	0.00140709	1	0.196748	0.00305141	0.024865	wtMYOC
1624377_s_at	8.55241	8.72761	8.36104	3.26444e-11	0.884775	0.00102107	1	0.196748	0.00307768	0.024865	wtMYOC
1640287_s_at	8.72448	9.03774	8.8997	8.33641e-12	0.00180879	0.0406526	1	0.196748	0.0031388	0.024865	wtMYOC
1637239_s_at	8.49054	8.83755	8.43096	8.36432e-11	0.0669411	0.00155465	1	0.196748	0.0031492	0.024865	wtMYOC
1640029_s_at	7.76788	7.55238	7.63305	3.43745e-12	0.00153655	0.0713249	1	0.196748	0.00316457	0.024865	wtMYOC
1633405_s_at	9.47902	9.95221	9.22521	1.05036e-09	0.350765	0.00114458	1	0.196748	0.00319423	0.024865	wtMYOC
1635759_at	8.2074	8.33955	8.26643	8.36885e-14	0.00268178	0.0173993	1	0.196748	0.00320443	0.024865	wtMYOC
1624265_at	9.5655	9.88326	9.34003	1.77876e-10	0.586323	0.00109188	1	0.196748	0.00321248	0.024865	wtMYOC
1637717_at	8.84902	9.0187	8.87459	3.76516e-13	0.0110356	0.00356353	1	0.196748	0.00322516	0.024865	wtMYOC
1640458_at	12.1171	11.2891	11.6464	1.13843e-09	0.00183524	0.0450308	1	0.196748	0.00326874	0.024865	wtMYOC
1637973_a_at	9.47782	9.59265	9.42084	2.2223e-13	0.308565	0.00123604	1	0.196748	0.00338231	0.024865	wtMYOC
1638022_at	11.3002	11.6872	10.9983	3.00525e-10	0.694765	0.0011766	1	0.196748	0.00349652	0.024865	wtMYOC
1640303_a_at	11.9813	12.5658	11.5024	2.81881e-09	0.751778	0.00117303	1	0.196748	0.00350208	0.024865	wtMYOC
1629443_at	8.88224	9.05839	8.94162	3.5466e-13	0.00466486	0.00938152	1	0.196748	0.0035479	0.024865	wtMYOC
1632890_at	8.48757	8.49434	8.28639	3.35263e-12	0.034021	0.00229968	1	0.196748	0.00360644	0.024865	wtMYOC
1630899_at	8.59508	8.83441	8.68943	2.45865e-12	0.00373368	0.0135722	1	0.196748	0.00364423	0.024865	wtMYOC
1627659_at	8.62501	8.46772	8.66415	1.38478e-12	0.109623	0.00165651	1	0.196748	0.00371696	0.024865	wtMYOC
1630573_at	9.31776	9.57052	9.22719	1.8669e-11	0.184654	0.00152322	1	0.196748	0.00380556	0.024865	wtMYOC
1631137_at	10.3117	10.5732	10.1361	3.89445e-11	0.545931	0.0013286	1	0.196748	0.00386217	0.024865	wtMYOC
1638149_at	7.835	7.67441	7.8612	2.23143e-12	0.0722494	0.00193208	1	0.196748	0.00386362	0.024865	wtMYOC
1640552_at	8.95154	8.8675	8.68036	7.80087e-12	0.00577348	0.00876305	1	0.196748	0.0039009	0.024865	wtMYOC
1631340_at	12.3565	12.695	12.0035	2.12573e-10	0.947999	0.00130031	1	0.196748	0.00390441	0.024865	wtMYOC
1634854_at	9.30556	9.47365	9.30843	4.88563e-13	0.0273234	0.00283792	1	0.196748	0.00394252	0.024865	wtMYOC
1629242_x_at	8.41364	8.28691	8.3211	1.1732e-13	0.00157736	0.190957	1	0.196748	0.0039525	0.024865	wtMYOC
1634113_at	9.10734	9.20901	8.99162	1.32089e-12	0.840359	0.00133122	1	0.196748	0.00398258	0.024865	wtMYOC
1640110_at	8.73999	8.91767	8.56485	3.055e-11	0.98204	0.00133145	1	0.196748	0.00399709	0.024865	wtMYOC
1630419_a_at	9.77833	9.99797	9.51924	1.0046e-10	0.797707	0.00133996	1	0.196748	0.00399937	0.024865	wtMYOC
1635623_at	9.40121	9.63682	9.38898	4.28344e-12	0.040757	0.00246931	1	0.196748	0.004037	0.024865	wtMYOC
1632352_a_at	8.57087	8.65316	8.48567	4.02706e-13	0.956977	0.00135358	1	0.196748	0.00406116	0.024865	wtMYOC
1633144_at	10.1184	10.4521	9.71495	1.15617e-09	0.770129	0.00139069	1	0.196748	0.00413978	0.024865	wtMYOC
1638268_at	8.33821	8.60074	8.10737	3.14476e-10	0.842791	0.00140164	1	0.196748	0.00418859	0.024865	wtMYOC
1635060_at	12.7041	12.5455	12.1848	5.84253e-11	0.00648956	0.00937955	1	0.196748	0.00433036	0.024865	wtMYOC
1627856_at	8.61098	8.68377	8.54489	1.36966e-13	0.882428	0.00144972	1	0.196748	0.00433551	0.024865	wtMYOC
1636258_at	8.77609	8.57917	8.94567	4.32097e-11	0.819879	0.00147943	1	0.196748	0.00441035	0.024865	wtMYOC
1630201_a_at	9.37237	9.55772	9.29581	4.24974e-12	0.245758	0.00172249	1	0.196748	0.00447099	0.024865	wtMYOC
1633797_at	11.9934	12.3796	11.5085	1.2963e-09	0.732481	0.00154714	1	0.196748	0.00457967	0.024865	wtMYOC
1637714_a_at	9.43861	9.88971	9.13578	2.10579e-09	0.560593	0.00162658	1	0.196748	0.0047078	0.024865	wtMYOC
1634877_at	8.9634	8.48124	9.09987	1.58749e-09	0.145055	0.00203399	1	0.196748	0.00473037	0.024865	wtMYOC
1629029_at	8.56312	8.74941	8.4747	1.01131e-11	0.315039	0.00177903	1	0.196748	0.00478546	0.024865	wtMYOC
1634454_at	9.74626	10.114	9.59842	2.00495e-10	0.241095	0.00186109	1	0.196748	0.00478965	0.024865	wtMYOC
1626319_a_at	10.1269	8.83465	9.60039	1.27391e-07	0.00462368	0.018586	1	0.196748	0.0048256	0.024865	wtMYOC
1635512_at	9.96626	10.7102	9.32373	6.05864e-08	0.826716	0.00163772	1	0.196748	0.00487151	0.024865	wtMYOC
1639164_at	8.74833	8.89038	8.66585	2.68035e-12	0.444238	0.00175327	1	0.196748	0.00493688	0.024865	wtMYOC
1641245_a_at	8.33453	8.43264	8.68439	4.39527e-11	0.00823451	0.00928841	1	0.196748	0.00494601	0.024865	wtMYOC
1626522_at	9.69382	9.88642	9.58368	8.85076e-12	0.434789	0.00179443	1	0.196748	0.00503478	0.024865	wtMYOC
1639969_at	8.49213	8.64364	8.39686	5.72879e-12	0.509136	0.00177314	1	0.196748	0.00506702	0.024865	wtMYOC
1633076_at	10.7206	10.341	10.5457	2.56998e-11	0.00397567	0.0274736	1	0.196748	0.00507817	0.024865	wtMYOC
1624525_at	8.25957	8.44237	8.3252	1.00496e-12	0.00592643	0.0144893	1	0.196748	0.00508538	0.024865	wtMYOC
1637292_at	8.87732	9.00567	8.8159	9.7448e-13	0.324784	0.00189073	1	0.196748	0.00509042	0.024865	wtMYOC
1630974_at	8.0883	8.10884	8.42569	7.93797e-11	0.0267738	0.00423412	1	0.196748	0.00526474	0.024865	wtMYOC
1641723_a_at	9.3638	9.12228	9.30699	4.63047e-12	0.010878	0.00798537	1	0.196748	0.00529032	0.024865	wtMYOC
1624829_at	8.33841	8.44748	8.28864	5.34019e-13	0.306122	0.00203621	1	0.196748	0.00541016	0.024865	wtMYOC
1635788_a_at	11.3583	11.6981	11.0435	3.69762e-10	0.910574	0.00182561	1	0.196748	0.00543342	0.024865	wtMYOC
1639911_at	9.68859	9.81239	9.50369	1.16774e-11	0.569708	0.00190111	1	0.196748	0.00548073	0.024865	wtMYOC
1624543_s_at	11.4661	12.0665	10.7127	3.05242e-08	0.742143	0.00186647	1	0.196748	0.00550057	0.024865	wtMYOC
1638751_a_at	8.56282	8.41393	8.50991	3.60168e-13	0.00648208	0.0151695	1	0.196748	0.00550542	0.024865	wtMYOC
1640227_at	11.5778	11.5899	11.0813	2.13269e-10	0.0436377	0.00356524	1	0.196748	0.00551627	0.024865	wtMYOC
1631441_s_at	8.65589	8.83404	8.57339	8.4008e-12	0.316067	0.00209135	1	0.196748	0.00557458	0.024865	wtMYOC
1624091_at	8.09241	8.05326	8.25644	3.52285e-12	0.129283	0.00256997	1	0.196748	0.00568252	0.024865	wtMYOC
1640472_at	12.3515	12.7368	12.0299	3.74567e-10	0.793972	0.00194084	1	0.196748	0.00573592	0.024865	wtMYOC
1632569_at	8.04199	8.06266	8.24525	4.33668e-12	0.0231989	0.00523753	1	0.196748	0.00578097	0.024865	wtMYOC
1629637_at	9.4936	10.1392	8.9447	4.09693e-08	0.815027	0.00195574	1	0.196748	0.0057864	0.024865	wtMYOC
1635074_s_at	8.13147	8.0843	8.38618	3.85494e-11	0.10161	0.00280461	1	0.196748	0.00579034	0.024865	wtMYOC
1628686_a_at	9.00206	9.17852	8.99498	1.50711e-12	0.0490783	0.0036207	1	0.196748	0.00580443	0.024865	wtMYOC
1633526_at	8.46096	8.5613	8.45874	7.33578e-14	0.0448186	0.00378321	1	0.196748	0.00583035	0.024865	wtMYOC
1623714_at	8.71204	8.48886	8.72875	1.0971e-11	0.0591928	0.00341276	1	0.196748	0.00587333	0.024865	wtMYOC
1624256_at	10.4721	10.9222	10.1192	2.18623e-09	0.728236	0.0020011	1	0.196748	0.00587804	0.024865	wtMYOC
1623145_s_at	8.31936	8.4126	8.25745	4.85463e-13	0.568183	0.00205636	1	0.196748	0.00590986	0.024865	wtMYOC
1637833_at	8.69904	8.99262	8.59439	1.16083e-10	0.218928	0.00242375	1	0.196748	0.00600917	0.024865	wtMYOC
1634605_at	8.18515	7.93821	8.38377	3.15236e-10	0.756513	0.00204435	1	0.196748	0.00601611	0.024865	wtMYOC
1626561_at	8.62292	8.69455	8.37048	5.07873e-11	0.163491	0.00263387	1	0.196748	0.0061147	0.024865	wtMYOC
1632867_at	8.15728	8.11412	8.39855	2.89557e-11	0.101803	0.00300094	1	0.196748	0.00614054	0.024865	wtMYOC
1624224_at	9.16026	9.10408	8.85365	3.13308e-11	0.0161378	0.00744043	1	0.196748	0.00619436	0.024865	wtMYOC
1641733_a_at	8.75214	8.83495	8.57748	9.39735e-12	0.33775	0.00231738	1	0.196748	0.00620086	0.024865	wtMYOC
1635852_at	8.63998	8.83916	8.64069	3.69275e-12	0.04094	0.0042716	1	0.196748	0.00620732	0.024865	wtMYOC
1628272_a_at	10.644	11.1322	10.3274	2.12852e-09	0.551267	0.00217249	1	0.196748	0.00621145	0.024865	wtMYOC
1634724_at	8.71368	8.72941	8.56222	1.19999e-12	0.0710787	0.00342326	1	0.196748	0.00621946	0.024865	wtMYOC
1629778_s_at	8.66251	8.84652	8.44959	1.15329e-10	0.835833	0.00211894	1	0.196748	0.00626269	0.024865	wtMYOC
1624535_at	10.5576	11.0328	9.89534	2.16609e-08	0.643768	0.00216777	1	0.196748	0.00629128	0.024865	wtMYOC
1630168_at	8.47868	8.66157	8.50693	1.66514e-12	0.0189745	0.00680774	1	0.196748	0.0063181	0.024865	wtMYOC
1625683_at	9.91339	10.1182	9.74393	3.53345e-11	0.789104	0.00215436	1	0.196748	0.00634594	0.024865	wtMYOC
1634184_a_at	8.86661	8.97614	8.28888	5.69894e-09	0.109168	0.00306421	1	0.196748	0.00636343	0.024865	wtMYOC
1630657_at	8.75862	8.78778	8.69589	1.95876e-14	0.331043	0.00242074	1	0.196748	0.00644053	0.024865	wtMYOC
1632873_at	13.2313	13.4058	12.7803	1.92665e-10	0.252246	0.00254329	1	0.196748	0.00644523	0.024865	wtMYOC
1632959_at	8.50109	8.77926	8.39095	1.21955e-10	0.260764	0.00252851	1	0.196748	0.0064483	0.024865	wtMYOC
1632098_at	10.8733	10.9669	10.3176	1.19481e-09	0.10006	0.00323075	1	0.196748	0.00651241	0.024865	wtMYOC
1630307_at	8.64422	8.87435	8.91193	1.29768e-11	0.00229266	0.532229	1	0.196748	0.00651642	0.024865	wtMYOC
1638163_a_at	8.56884	8.74022	8.64042	7.23091e-13	0.00599531	0.0254702	1	0.196748	0.00661037	0.024865	wtMYOC
1631016_at	7.98123	7.89425	7.67339	7.02743e-11	0.0106506	0.0122077	1	0.196748	0.00665936	0.024865	wtMYOC
1631302_at	8.93728	9.45895	8.90134	1.11091e-09	0.0624638	0.00392846	1	0.196748	0.00669275	0.024865	wtMYOC
1635911_s_at	9.52725	9.53158	9.63457	5.36173e-14	0.0359828	0.00509282	1	0.196748	0.00675901	0.024865	wtMYOC
1634786_at	10.1888	8.91787	9.39875	2.03027e-07	0.00332203	0.106177	1	0.196748	0.00677362	0.024865	wtMYOC
1629988_at	8.31823	8.26402	8.58979	6.32713e-11	0.118666	0.00324521	1	0.196748	0.00682859	0.024865	wtMYOC
1641746_at	9.20549	9.58857	8.84302	3.7968e-09	0.938358	0.00233122	1	0.196748	0.00689783	0.024865	wtMYOC
1640738_a_at	8.73829	8.82372	8.73046	3.58971e-14	0.0713853	0.00388323	1	0.196748	0.00690819	0.024865	wtMYOC
1631307_at	9.00999	9.10295	8.96785	1.75692e-13	0.326116	0.00264714	1	0.196748	0.00698686	0.024865	wtMYOC
1638709_at	8.99022	9.27826	8.80143	3.0238e-10	0.569754	0.00244752	1	0.196748	0.00698955	0.024865	wtMYOC
1624523_at	8.80513	8.89785	8.55954	6.10737e-11	0.251088	0.00279951	1	0.196748	0.00703569	0.024865	wtMYOC
1623583_at	8.84159	9.02378	8.78978	5.99062e-12	0.174897	0.00305633	1	0.196748	0.00708838	0.024865	wtMYOC
1640505_at	9.86996	9.58577	9.97171	7.03024e-11	0.234229	0.00286598	1	0.196748	0.0070961	0.024865	wtMYOC
1628458_at	11.0344	11.1602	10.0613	3.82081e-08	0.0873435	0.00375617	1	0.196748	0.00712937	0.024865	wtMYOC
1636934_at	8.96273	8.84144	8.76018	2.47721e-12	0.00370071	0.0926443	1	0.196748	0.00715824	0.024865	wtMYOC
1626813_at	9.47027	9.54078	9.27571	9.26488e-12	0.239146	0.00289361	1	0.196748	0.00718706	0.024865	wtMYOC
1638367_at	11.6787	11.7019	11.2381	1.44382e-10	0.0603984	0.0043687	1	0.196748	0.00721137	0.024865	wtMYOC
1624363_at	12.0453	12.2511	11.6908	1.69231e-10	0.476988	0.00258656	1	0.196748	0.00721931	0.024865	wtMYOC
1632072_at	10.3162	10.4673	9.82782	1.3303e-09	0.196383	0.00308736	1	0.196748	0.00733109	0.024865	wtMYOC
1631334_at	10.2035	10.4595	9.80293	1.20095e-09	0.552682	0.00259225	1	0.196748	0.00736164	0.024865	wtMYOC
1635005_a_at	9.78748	10.2412	9.41979	4.97138e-09	0.773801	0.00252356	1	0.196748	0.0073896	0.024865	wtMYOC
1637188_s_at	11.0912	11.3822	10.7653	4.51671e-10	0.876326	0.00251406	1	0.196748	0.0074087	0.024865	wtMYOC
1639502_at	9.75344	10.1349	9.56078	6.17567e-10	0.389331	0.00274613	1	0.196748	0.00743202	0.024865	wtMYOC
1638336_at	8.85733	8.98664	8.67942	2.78879e-11	0.667215	0.00258145	1	0.196748	0.00747004	0.024865	wtMYOC
1625164_at	10.9313	9.66256	9.43089	8.77661e-07	0.00266583	0.502936	1	0.196748	0.00747915	0.024865	wtMYOC
1624580_at	8.88793	8.43546	8.6385	4.40138e-10	0.00440587	0.068058	1	0.196748	0.00754441	0.024865	wtMYOC
1626461_at	10.2197	10.4595	9.66325	4.8272e-09	0.310108	0.00291496	1	0.196748	0.0075814	0.024865	wtMYOC
1629409_s_at	9.95488	10.1067	9.80897	1.0994e-11	0.956454	0.00256934	1	0.196748	0.007584	0.024865	wtMYOC
1639944_at	11.4934	11.5914	11.0987	1.58956e-10	0.155604	0.00342752	1	0.196748	0.0076468	0.024865	wtMYOC
1641473_at	7.93851	7.97461	8.033	4.25708e-14	0.0079148	0.023202	1	0.196748	0.00766668	0.024865	wtMYOC
1640448_x_at	8.53317	8.2196	8.54817	1.31155e-10	0.0615808	0.00470223	1	0.196748	0.00769637	0.024865	wtMYOC
1633471_at	9.88094	8.45279	9.37254	5.61007e-07	0.00887003	0.0202291	1	0.196748	0.00774058	0.024865	wtMYOC
1631579_a_at	10.236	10.5444	9.78442	2.99963e-09	0.613643	0.00272346	1	0.196748	0.00780449	0.024865	wtMYOC
1633313_at	12.0626	12.3465	11.411	4.87854e-09	0.318492	0.00301585	1	0.196748	0.00786088	0.024865	wtMYOC
1632680_at	8.77533	8.76836	8.57458	5.74035e-12	0.041496	0.00583484	1	0.196748	0.00789964	0.024865	wtMYOC
1631764_a_at	8.79043	8.90055	8.63544	1.29839e-11	0.649961	0.00275009	1	0.196748	0.00792147	0.024865	wtMYOC
1624375_at	8.47282	8.57455	8.31369	1.52461e-11	0.559249	0.00281137	1	0.196748	0.00796755	0.024865	wtMYOC
1626577_at	9.09288	9.35966	8.88578	3.21278e-10	0.734456	0.00274668	1	0.196748	0.00799264	0.024865	wtMYOC
1629953_at	8.42018	8.54822	8.08114	6.92699e-10	0.26396	0.0032433	1	0.196748	0.00813092	0.024865	wtMYOC
1627040_at	9.41038	9.70487	9.00333	3.18328e-09	0.66851	0.00283117	1	0.196748	0.00816715	0.024865	wtMYOC
1638527_a_at	10.9367	11.3328	10.3195	1.25681e-08	0.564333	0.00288257	1	0.196748	0.00816904	0.024865	wtMYOC
1631042_at	7.86819	7.86278	8.05347	6.57372e-12	0.0586828	0.00521792	1	0.196748	0.0082229	0.024865	wtMYOC
1626328_at	8.14989	8.01805	8.11881	4.54652e-13	0.0160288	0.011999	1	0.196748	0.0082846	0.024865	wtMYOC
1633880_s_at	8.98481	8.60114	8.79417	1.55115e-10	0.00567428	0.0500547	1	0.196748	0.00829604	0.024865	wtMYOC
1623267_at	10.0234	10.4043	9.68181	2.36802e-09	0.883608	0.00283506	1	0.196748	0.00832737	0.024865	wtMYOC
1631693_at	8.57769	8.25124	8.32443	1.07255e-10	0.00318108	0.339589	1	0.196748	0.00835118	0.024865	wtMYOC
1623726_at	8.69915	8.72597	8.62223	6.49119e-14	0.240103	0.00341146	1	0.196748	0.00836164	0.024865	wtMYOC
1638508_at	8.85921	9.10976	8.56447	9.79993e-10	0.828095	0.00285875	1	0.196748	0.00837089	0.024865	wtMYOC
1635109_at	9.60687	9.81104	9.44872	4.96321e-11	0.734926	0.00288762	1	0.196748	0.00838903	0.024865	wtMYOC
1629113_a_at	8.80212	8.97918	8.53036	3.4408e-10	0.579301	0.00297049	1	0.196748	0.00843207	0.024865	wtMYOC
1637853_a_at	10.1226	10.3514	9.91497	1.12791e-10	0.89631	0.00289343	1	0.196748	0.00849773	0.024865	wtMYOC
1640952_at	9.49003	9.55493	9.38857	5.58084e-13	0.565393	0.00302271	1	0.196748	0.00855083	0.024865	wtMYOC
1634919_at	9.03404	9.13548	8.82535	3.56577e-11	0.381278	0.00321982	1	0.196748	0.00860588	0.024865	wtMYOC
1629410_at	8.03072	7.88145	8.03419	2.13341e-12	0.0590359	0.0055691	1	0.196748	0.0086724	0.024865	wtMYOC
1628190_at	8.32553	8.42127	8.27191	6.42624e-13	0.468734	0.00316361	1	0.196748	0.0087239	0.024865	wtMYOC
1640059_at	9.41332	9.5523	8.85712	5.49621e-09	0.166678	0.00392982	1	0.196748	0.00877013	0.024865	wtMYOC
1635802_s_at	9.2578	9.71009	8.91603	7.06051e-09	0.714347	0.00307366	1	0.196748	0.00889057	0.024865	wtMYOC
1637431_at	8.12688	7.92152	8.3849	6.28637e-10	0.764451	0.00306035	1	0.196748	0.00889843	0.024865	wtMYOC
1637715_a_at	9.21668	9.36316	8.93174	2.40271e-10	0.416535	0.00329725	1	0.196748	0.00892058	0.024865	wtMYOC
1625037_at	8.01969	8.08608	8.36	1.16398e-10	0.0207009	0.0109053	1	0.196748	0.00893287	0.024865	wtMYOC
1639982_at	8.50354	8.41474	8.71171	3.70229e-11	0.320956	0.00346337	1	0.196748	0.00895257	0.024865	wtMYOC
1640524_at	9.03855	9.37965	8.64841	5.493e-09	0.859279	0.00306171	1	0.196748	0.00896166	0.024865	wtMYOC
1641629_at	8.88387	9.0225	8.7698	9.99422e-12	0.797718	0.00307597	1	0.196748	0.008967	0.024865	wtMYOC
1632533_at	10.6837	10.9311	10.3533	5.08116e-10	0.706316	0.00310558	1	0.196748	0.00897129	0.024865	wtMYOC
1623517_at	8.63844	8.85397	9.02691	1.06123e-10	0.00518266	0.0777877	1	0.196748	0.0089796	0.024865	wtMYOC
1628009_at	9.15557	9.34744	8.78861	1.21602e-09	0.427468	0.0033128	1	0.196748	0.00899477	0.024865	wtMYOC
1631860_at	8.62078	8.74624	8.47686	1.8578e-11	0.857039	0.00314449	1	0.196748	0.00919506	0.024865	wtMYOC
1630176_at	8.89042	8.97654	8.65835	5.60389e-11	0.269249	0.00370886	1	0.196748	0.00923172	0.024865	wtMYOC
1634256_a_at	8.6333	8.69285	8.5132	1.88688e-12	0.399627	0.00347287	1	0.196748	0.00930818	0.024865	wtMYOC
1641686_at	8.45538	8.53058	8.71889	1.73217e-11	0.0142162	0.0166277	1	0.196748	0.00934293	0.024865	wtMYOC
1629815_at	8.51058	8.23358	8.37398	3.21203e-11	0.00645094	0.0530834	1	0.196748	0.00935277	0.024865	wtMYOC
1631100_at	8.48925	8.63383	8.16979	6.94536e-10	0.35238	0.00356921	1	0.196748	0.00935647	0.024865	wtMYOC
1623486_at	9.45921	9.62733	9.17373	2.80436e-10	0.509933	0.00336658	1	0.196748	0.00935917	0.024865	wtMYOC
1640640_at	9.7989	10.2677	9.20328	3.58952e-08	0.756154	0.00324061	1	0.196748	0.00939691	0.024865	wtMYOC
1640566_at	10.359	10.6696	9.96791	2.06809e-09	0.76509	0.00324809	1	0.196748	0.00942569	0.024865	wtMYOC
1631779_s_at	9.20703	9.26772	9.065	2.88965e-12	0.327642	0.00369407	1	0.196748	0.00953975	0.024865	wtMYOC
1632637_at	9.23918	9.5527	8.99617	9.57765e-10	0.742562	0.00331746	1	0.196748	0.00959895	0.024865	wtMYOC
1625415_at	8.31847	8.32646	8.47567	1.71727e-12	0.0441715	0.00735266	1	0.196748	0.00961309	0.024865	wtMYOC
1623739_at	11.6876	11.7665	11.1841	6.50177e-10	0.117632	0.00487978	1	0.196748	0.0096701	0.024865	wtMYOC
1638037_a_at	9.16227	9.30759	9.0364	1.39614e-11	0.852067	0.00331572	1	0.196748	0.00967656	0.024865	wtMYOC
1633632_at	8.77632	8.99535	8.55361	3.42818e-10	0.982679	0.00332018	1	0.196748	0.00972787	0.024865	wtMYOC
1638274_s_at	11.3713	11.2771	10.931	1.2964e-10	0.0204027	0.0127146	1	0.196748	0.00975738	0.024865	wtMYOC
1640774_a_at	11.8294	11.3975	10.7383	3.09931e-08	0.00945811	0.0305738	1	0.196748	0.00981991	0.024865	wtMYOC
1637462_at	11.5589	11.9157	11.2997	4.77446e-10	0.684272	0.00343537	1	0.196748	0.00985975	0.024865	wtMYOC
1629403_at	8.24287	8.21378	8.41462	6.48525e-12	0.125829	0.00490746	1	0.196748	0.00990066	0.024865	wtMYOC
1637294_at	11.0957	11.4304	10.6577	2.63539e-09	0.730824	0.00343115	1	0.196748	0.0099036	0.024865	wtMYOC
1633187_at	8.74667	8.70279	8.90741	4.455e-12	0.192873	0.00434287	1	0.196748	0.00991715	0.024865	wtMYOC
1626665_at	8.54815	8.69685	7.97912	1.41292e-08	0.184682	0.00441593	1	0.196748	0.00996351	0.024865	wtMYOC
1637575_at	8.07149	8.1445	8.25142	2.29795e-12	0.00924803	0.032722	1	0.196748	0.00997205	0.024865	wtMYOC
1635633_s_at	9.39398	9.54035	9.078	3.94299e-10	0.370273	0.00380199	1	0.196748	0.0100082	0.024865	wtMYOC
1640262_at	8.89959	9.10608	8.86363	1.26323e-11	0.129348	0.00493896	1	0.196748	0.0100308	0.024865	wtMYOC
1630614_s_at	9.13352	8.48369	8.76999	5.85359e-09	0.00575247	0.0862321	1	0.196748	0.0101028	0.024865	wtMYOC
1640066_at	8.98524	8.96404	8.69056	6.56585e-11	0.0413423	0.00816641	1	0.196748	0.0101038	0.024865	wtMYOC
1635961_at	11.195	11.5731	10.7895	2.64187e-09	0.928159	0.00346907	1	0.196748	0.0101408	0.024865	wtMYOC
1624410_at	9.66432	9.46402	9.55363	2.17063e-12	0.00588662	0.0826751	1	0.196748	0.0101549	0.024865	wtMYOC
1639700_s_at	9.98126	9.99067	9.23438	1.52126e-08	0.0625285	0.0066846	1	0.196748	0.0102073	0.024865	wtMYOC
1631662_a_at	10.7635	11.4509	10.5353	8.44397e-09	0.243908	0.00427429	1	0.196748	0.0102986	0.024865	wtMYOC
1635672_at	8.18562	8.30483	8.11921	3.22803e-12	0.480396	0.00377194	1	0.196748	0.0103422	0.024865	wtMYOC
1626384_at	8.54197	8.41466	8.50325	3.27188e-13	0.0143728	0.0198409	1	0.196748	0.01036	0.024865	wtMYOC
1638877_at	9.09235	8.50566	8.84687	3.00058e-09	0.009165	0.0362679	1	0.196748	0.0103734	0.024865	wtMYOC
1633200_at	9.43596	9.65552	8.94619	5.69632e-09	0.358525	0.00401591	1	0.196748	0.0104747	0.024865	wtMYOC
1638931_at	9.22137	9.45231	8.98561	3.9116e-10	0.978848	0.00359541	1	0.196748	0.0105072	0.024865	wtMYOC
1637290_at	11.0575	11.5158	10.7243	2.99976e-09	0.689358	0.00368518	1	0.196748	0.0105553	0.024865	wtMYOC
1637827_at	9.3764	9.3882	9.10748	4.20119e-11	0.0743666	0.00650754	1	0.196748	0.0106234	0.024865	wtMYOC
1632228_at	8.8182	8.72077	8.50178	7.76601e-11	0.0144852	0.0206711	1	0.196748	0.0106418	0.024865	wtMYOC
1627580_at	8.48402	8.61246	8.39697	6.40104e-12	0.629386	0.00375549	1	0.196748	0.0106518	0.024865	wtMYOC
1630255_at	9.95967	10.475	9.57638	1.19904e-08	0.710326	0.00371973	1	0.196748	0.010679	0.024865	wtMYOC
1623388_at	8.57928	8.34108	8.49843	1.52562e-11	0.0128426	0.0243596	1	0.196748	0.0107629	0.024865	wtMYOC
1623404_at	8.88171	8.9251	8.7338	3.42606e-12	0.215751	0.00463485	1	0.196748	0.0107848	0.024865	wtMYOC
1638086_at	8.70337	9.01754	8.70068	1.06017e-10	0.0640771	0.0071882	1	0.196748	0.0108964	0.024865	wtMYOC
1627265_at	8.89991	9.01877	8.73849	2.50605e-11	0.70249	0.00380864	1	0.196748	0.0109136	0.024865	wtMYOC
1639270_at	13.2595	13.4738	13.2581	9.57719e-13	0.0636049	0.00724503	1	0.196748	0.0109335	0.024865	wtMYOC
1633429_at	8.37337	8.53093	8.39017	1.68833e-12	0.0371776	0.0097466	1	0.196748	0.0109507	0.024865	wtMYOC
1633792_a_at	9.35731	9.5459	8.87368	4.8983e-09	0.303192	0.00435956	1	0.196748	0.010959	0.024865	wtMYOC
1631527_at	12.083	12.062	11.5794	3.52215e-10	0.0507491	0.00815828	1	0.196748	0.0109757	0.024865	wtMYOC
1632262_at	9.04505	9.0433	8.8175	1.68436e-11	0.0596453	0.00751167	1	0.196748	0.0109769	0.024865	wtMYOC
1637146_at	8.3606	8.40944	8.26559	7.34558e-13	0.43621	0.00410038	1	0.196748	0.0110316	0.024865	wtMYOC
1641513_at	10.8481	11.2445	10.6374	7.5361e-10	0.456562	0.00408457	1	0.196748	0.0110683	0.024865	wtMYOC
1625158_at	8.76656	8.94722	8.66081	3.07972e-11	0.520249	0.00401437	1	0.196748	0.0110927	0.024865	wtMYOC
1641095_at	9.51109	9.74749	9.33952	1.53629e-10	0.690995	0.00390026	1	0.196748	0.0111489	0.024865	wtMYOC
1628091_at	8.72488	8.79951	8.59048	5.4186e-12	0.485827	0.00411355	1	0.196748	0.0112447	0.024865	wtMYOC
1625618_at	9.10281	9.25169	8.85567	1.95129e-10	0.542096	0.00405483	1	0.196748	0.0112599	0.024865	wtMYOC
1633635_s_at	8.58991	8.76891	8.36677	2.79281e-10	0.782924	0.00390536	1	0.196748	0.0112773	0.024865	wtMYOC
1635638_s_at	10.8449	11.1907	10.3942	4.29158e-09	0.741749	0.00392611	1	0.196748	0.0112892	0.024865	wtMYOC
1637544_s_at	8.28542	8.14461	8.43503	4.70306e-11	0.939182	0.00387762	1	0.196748	0.0112967	0.024865	wtMYOC
1640772_at	7.83717	7.82481	7.97505	2.16409e-12	0.0953787	0.00636072	1	0.196748	0.0113277	0.024865	wtMYOC
1640668_s_at	8.13855	8.1718	8.05258	3.18194e-13	0.303217	0.00452016	1	0.196748	0.0113298	0.024865	wtMYOC
1640532_at	8.20359	8.26002	8.50601	7.24198e-11	0.0263533	0.0131972	1	0.196748	0.0113989	0.024865	wtMYOC
1625856_at	9.66428	9.84727	8.81026	8.83651e-08	0.162796	0.00533531	1	0.196748	0.0114027	0.024865	wtMYOC
1628856_at	9.47407	9.89805	9.01267	1.751e-08	0.915365	0.00392253	1	0.196748	0.0114155	0.024865	wtMYOC
1639720_at	8.53343	8.43082	8.6821	1.69771e-11	0.649742	0.00404221	1	0.196748	0.0114679	0.024865	wtMYOC
1625018_at	8.1698	8.17498	7.93339	4.61249e-11	0.0706869	0.00736275	1	0.196748	0.0115045	0.024865	wtMYOC
1640342_at	8.61669	8.7069	8.32803	2.84355e-10	0.237749	0.00489971	1	0.196748	0.0115873	0.024865	wtMYOC
1624164_s_at	9.36001	9.64629	8.68386	4.7033e-08	0.342832	0.00455353	1	0.196748	0.0116769	0.024865	wtMYOC
1634394_at	8.11242	8.30714	8.08998	1.53124e-11	0.108769	0.00628599	1	0.196748	0.0116907	0.024865	wtMYOC
1641448_a_at	8.74246	9.00855	8.24525	1.512e-08	0.466186	0.00433006	1	0.196748	0.0117314	0.024865	wtMYOC
1627239_s_at	10.4293	10.7066	9.99407	3.1285e-09	0.587597	0.00419948	1	0.196748	0.0117602	0.024865	wtMYOC
1639774_at	9.96011	10.1631	9.66876	4.36776e-10	0.659194	0.00414693	1	0.196748	0.0117699	0.024865	wtMYOC
1635169_at	8.39529	8.50088	8.62219	8.35345e-12	0.00880589	0.0524895	1	0.196748	0.011776	0.024865	wtMYOC
1638883_at	11.4673	11.4411	11.0287	2.15651e-10	0.049103	0.00916685	1	0.196748	0.0118053	0.024865	wtMYOC
1626387_s_at	8.07361	8.14462	8.01229	5.25527e-13	0.855479	0.0040891	1	0.196748	0.011851	0.024865	wtMYOC
1623087_at	8.69418	8.89112	8.46888	3.65279e-10	0.867146	0.00409643	1	0.196748	0.0118792	0.024865	wtMYOC
1627483_at	8.42826	8.55967	8.41462	1.20487e-12	0.105274	0.00660538	1	0.196748	0.0120573	0.024865	wtMYOC
1640562_at	9.79142	10.0156	9.06366	4.15755e-08	0.237613	0.00512831	1	0.196748	0.0120714	0.024865	wtMYOC
1637386_at	10.8427	11.2143	10.3437	8.11117e-09	0.718296	0.00422154	1	0.196748	0.0120718	0.024865	wtMYOC
1630882_s_at	9.90063	10.0994	9.65877	2.23763e-10	0.808737	0.00418456	1	0.196748	0.0120791	0.024865	wtMYOC
1630733_s_at	9.64159	9.86338	9.44615	1.81406e-10	0.875617	0.00418835	1	0.196748	0.0121415	0.024865	wtMYOC
1639873_at	8.26554	8.16573	8.15839	3.0229e-13	0.00422618	0.792818	1	0.196748	0.0121788	0.024865	wtMYOC
1638276_at	12.5779	12.5773	12.1338	1.59414e-10	0.0659371	0.00819047	1	0.196748	0.0121823	0.024865	wtMYOC
1638563_at	8.63434	9.01998	8.10529	4.45972e-08	0.700387	0.00428147	1	0.196748	0.0122081	0.024865	wtMYOC
1628689_at	8.81032	8.91292	8.56978	1.26784e-10	0.35051	0.00476415	1	0.196748	0.0122262	0.024865	wtMYOC
1641065_s_at	11.2134	11.5273	10.9211	7.04315e-10	0.92926	0.00424708	1	0.196748	0.0123315	0.024865	wtMYOC
1627631_s_at	13.2004	13.2626	13.0084	1.9901e-12	0.253513	0.00517219	1	0.196748	0.0123415	0.024865	wtMYOC
1632487_at	9.28017	9.3991	9.03448	1.28899e-10	0.413289	0.00467506	1	0.196748	0.012368	0.024865	wtMYOC
1631394_at	9.65672	10.0878	8.76624	2.80407e-07	0.414091	0.00471605	1	0.196748	0.0124734	0.024865	wtMYOC
1634963_at	9.76842	9.85387	9.39225	5.61357e-10	0.178576	0.00575797	1	0.196748	0.0124838	0.024865	wtMYOC
1623597_s_at	9.18379	9.37158	9.22926	2.37093e-12	0.0222117	0.0178202	1	0.196748	0.0125405	0.024865	wtMYOC
1625435_at	8.09664	8.0044	8.2842	5.21304e-11	0.423506	0.00473841	1	0.196748	0.0125758	0.024865	wtMYOC
1628263_s_at	9.89414	10.2015	9.27561	2.63838e-08	0.429227	0.00473026	1	0.196748	0.0125834	0.024865	wtMYOC
1626667_at	10.5284	11.1849	9.76801	1.82153e-07	0.856951	0.00435152	1	0.196748	0.0125846	0.024865	wtMYOC
1630025_at	9.30572	9.4217	9.13749	2.55644e-11	0.655439	0.00446323	1	0.196748	0.0126203	0.024865	wtMYOC
1637164_at	13.0936	13.0601	12.8409	2.85935e-12	0.0366902	0.012075	1	0.196748	0.0126266	0.024865	wtMYOC
1624953_at	9.21639	8.90663	8.87865	2.10721e-10	0.00448021	0.752157	1	0.196748	0.0128314	0.024865	wtMYOC
1631525_at	8.52148	8.57636	8.38586	4.75415e-12	0.333115	0.00508909	1	0.196748	0.0128695	0.024865	wtMYOC
1634705_at	8.62916	8.79584	8.52695	2.80257e-11	0.566085	0.00464374	1	0.196748	0.0128815	0.024865	wtMYOC
1629185_at	8.79891	8.91142	8.66983	1.31801e-11	0.866737	0.00445868	1	0.196748	0.0128903	0.024865	wtMYOC
1625005_s_at	8.83867	8.90603	8.66648	1.55746e-11	0.320176	0.00515732	1	0.196748	0.0129271	0.024865	wtMYOC
1639590_at	8.37815	8.35566	8.48014	4.55386e-13	0.177139	0.00603449	1	0.196748	0.0129787	0.024865	wtMYOC
1637535_at	8.57831	8.86032	8.39194	7.9078e-10	0.623641	0.00463913	1	0.196748	0.0130231	0.024865	wtMYOC
1624389_at	8.37414	8.20628	8.25463	2.92616e-12	0.00544618	0.262864	1	0.196748	0.0130348	0.024865	wtMYOC
1635664_at	8.84664	8.84955	8.91104	9.09288e-15	0.0564384	0.00971508	1	0.196748	0.0130465	0.024865	wtMYOC
1624010_a_at	9.06892	8.95909	8.96161	2.50939e-13	0.00453497	0.932178	1	0.196748	0.013138	0.024865	wtMYOC
1633646_at	12.9737	13.0766	12.7252	1.5506e-11	0.344479	0.00516848	1	0.196748	0.0131393	0.024865	wtMYOC
1632655_at	8.93063	9.14973	8.70649	4.66542e-10	0.977849	0.00454564	1	0.196748	0.0131787	0.024865	wtMYOC
1634073_at	8.68766	8.90143	8.40707	1.12533e-09	0.743495	0.00461157	1	0.196748	0.0131798	0.024865	wtMYOC
1626496_at	8.22077	8.25077	8.34485	4.29818e-13	0.0233556	0.0187033	1	0.196748	0.0132739	0.024865	wtMYOC
1634116_at	9.51688	9.6639	9.30748	9.31518e-11	0.673909	0.00469631	1	0.196748	0.0132887	0.024865	wtMYOC
1633625_s_at	10.499	10.7509	9.90837	1.19494e-08	0.358888	0.00520817	1	0.196748	0.0133359	0.024865	wtMYOC
1623244_at	11.1766	11.3736	10.8202	5.53634e-10	0.498398	0.00493113	1	0.196748	0.0133954	0.024865	wtMYOC
1636497_at	7.97079	7.95977	8.11755	3.35724e-12	0.0987539	0.00771052	1	0.196748	0.0134046	0.024865	wtMYOC
1630707_at	9.11899	9.30191	9.02094	2.82802e-11	0.479564	0.0049752	1	0.196748	0.0134296	0.024865	wtMYOC
1625827_s_at	11.2257	11.4325	10.6973	3.60317e-09	0.324167	0.00537368	1	0.196748	0.0134575	0.024865	wtMYOC
1625400_at	8.47001	8.31797	8.51914	7.99292e-12	0.260921	0.0056763	1	0.196748	0.0135091	0.024865	wtMYOC
1628977_at	9.35953	9.45729	9.21047	1.16971e-11	0.620387	0.00482943	1	0.196748	0.0135239	0.024865	wtMYOC
1632132_at	8.51344	8.29136	8.72313	5.55223e-10	0.944491	0.00468881	1	0.196748	0.0135716	0.024865	wtMYOC
1627078_at	9.50137	9.66666	9.12053	1.55705e-09	0.368559	0.0052855	1	0.196748	0.0135866	0.024865	wtMYOC
1627590_at	12.4801	12.5691	12.1988	3.16393e-11	0.255806	0.00577411	1	0.196748	0.0136576	0.024865	wtMYOC
1626239_at	9.7927	10.068	9.16177	2.95403e-08	0.371782	0.0053216	1	0.196748	0.0136947	0.024865	wtMYOC
1632537_at	8.18159	8.44745	7.8533	5.06853e-09	0.800315	0.00477746	1	0.196748	0.0137122	0.024865	wtMYOC
1626339_at	9.51005	9.66767	9.20593	5.21315e-10	0.46152	0.00512964	1	0.196748	0.0137382	0.024865	wtMYOC
1626326_at	9.66644	10.047	9.25814	9.90178e-09	0.932311	0.00477767	1	0.196748	0.0138151	0.024865	wtMYOC
1641220_at	8.79737	8.82584	8.90293	1.11115e-13	0.0214401	0.0217641	1	0.196748	0.0138235	0.024865	wtMYOC
1633032_s_at	10.8657	11.2013	10.3439	9.24689e-09	0.607269	0.00495689	1	0.196748	0.0138282	0.024865	wtMYOC
1629369_at	8.49583	8.46901	8.30756	7.36449e-12	0.037685	0.0135673	1	0.196748	0.0138434	0.024865	wtMYOC
1623537_at	8.53957	8.78246	8.66582	1.37223e-11	0.0087575	0.081496	1	0.196748	0.0138794	0.024865	wtMYOC
1638837_a_at	8.82116	8.81133	8.56808	4.71701e-11	0.0606445	0.0101533	1	0.196748	0.0138819	0.024865	wtMYOC
1625244_at	8.85726	8.93598	8.74432	3.62846e-12	0.671063	0.00492665	1	0.196748	0.0139051	0.024865	wtMYOC
1637777_at	8.15806	8.25842	8.34814	4.35561e-12	0.00858035	0.085836	1	0.196748	0.0139147	0.024865	wtMYOC
1626332_s_at	9.95609	10.1374	9.67616	3.68852e-10	0.613158	0.00500676	1	0.196748	0.013977	0.024865	wtMYOC
1637830_s_at	10.7586	11.2101	10.3551	8.23408e-09	0.892558	0.00484869	1	0.196748	0.0139926	0.024865	wtMYOC
1625623_at	10.0736	10.504	9.79613	3.88303e-09	0.61028	0.00503415	1	0.196748	0.0140418	0.024865	wtMYOC
1638200_at	8.92876	9.04229	8.45375	5.05527e-09	0.196817	0.00640444	1	0.196748	0.0140532	0.024865	wtMYOC
1630502_at	9.42598	9.5773	8.93839	5.33191e-09	0.253969	0.00600242	1	0.196748	0.0141193	0.024865	wtMYOC
1640174_at	11.2016	11.1571	10.7357	4.22782e-10	0.0474828	0.0120044	1	0.196748	0.0141427	0.024865	wtMYOC
1630093_at	13.5682	13.7624	13.5981	4.18696e-13	0.0364727	0.0144235	1	0.196748	0.0142005	0.024865	wtMYOC
1633857_at	8.40409	8.18018	8.34804	1.92272e-11	0.0238994	0.0206074	1	0.196748	0.0142469	0.024865	wtMYOC
1634962_s_at	9.36685	9.78387	8.71933	8.9109e-08	0.610545	0.00511419	1	0.196748	0.0142549	0.024865	wtMYOC
1638560_a_at	9.83775	10.2032	9.36567	1.4176e-08	0.761711	0.00500104	1	0.196748	0.0142747	0.024865	wtMYOC
1637428_a_at	10.5346	10.7522	10.0721	3.26283e-09	0.412426	0.0054562	1	0.196748	0.014282	0.024865	wtMYOC
1639037_at	8.94648	9.05066	8.65882	3.42689e-10	0.302077	0.00584275	1	0.196748	0.0143183	0.024865	wtMYOC
1637598_at	10.6747	10.7545	10.0889	4.62821e-09	0.133014	0.00746507	1	0.196748	0.0143559	0.024865	wtMYOC
1622938_at	8.10267	8.04029	8.32404	7.74836e-11	0.232009	0.00628897	1	0.196748	0.0144098	0.024865	wtMYOC
1630274_s_at	9.99476	10.2542	9.70907	9.40707e-10	0.90826	0.00501341	1	0.196748	0.0144595	0.024865	wtMYOC
1628691_at	11.0939	11.3266	10.3683	2.45338e-08	0.265333	0.00610114	1	0.196748	0.0144725	0.024865	wtMYOC
1635631_a_at	9.40002	9.29618	9.09599	5.81598e-11	0.016672	0.0313921	1	0.196748	0.0144834	0.024865	wtMYOC
1627003_at	8.65421	8.65241	8.47139	8.22539e-12	0.0711852	0.00988381	1	0.196748	0.0144925	0.024865	wtMYOC
1629172_s_at	8.07544	8.19222	7.77908	8.68879e-10	0.334235	0.00579149	1	0.196748	0.014504	0.024865	wtMYOC
1629674_s_at	9.00717	9.09287	8.82973	2.63364e-11	0.427444	0.00551256	1	0.196748	0.0145098	0.024865	wtMYOC
1627021_at	8.70384	8.77139	8.44436	1.57894e-10	0.215826	0.00648253	1	0.196748	0.0145414	0.024865	wtMYOC
1629559_s_at	10.0029	9.37457	9.42077	8.99949e-09	0.00508629	0.785709	1	0.196748	0.0145432	0.024865	wtMYOC
1633209_s_at	11.5598	11.5322	11.1336	2.2237e-10	0.055741	0.0113342	1	0.196748	0.0145444	0.024865	wtMYOC
1633390_at	9.66916	10.0204	9.17703	1.73987e-08	0.693385	0.00514949	1	0.196748	0.0145548	0.024865	wtMYOC
1627729_s_at	10.2096	10.4943	9.69421	1.01869e-08	0.506012	0.00537995	1	0.196748	0.0145754	0.024865	wtMYOC
1634552_at	11.4455	11.7034	11.0635	1.20036e-09	0.648629	0.00519686	1	0.196748	0.0145779	0.024865	wtMYOC
1638023_s_at	9.04789	9.14255	8.71076	6.69483e-10	0.232562	0.00639356	1	0.196748	0.0146315	0.024865	wtMYOC
1636203_at	8.35585	8.42995	8.01226	1.00031e-09	0.183623	0.00685	1	0.196748	0.0146337	0.024865	wtMYOC
1629448_at	8.32588	8.37921	8.42936	1.18134e-13	0.00934112	0.0821112	1	0.196748	0.0146411	0.024865	wtMYOC
1631337_at	8.39708	8.39735	8.78234	6.01984e-10	0.0746615	0.00978214	1	0.196748	0.0146438	0.024865	wtMYOC
1629578_at	11.6048	11.6281	11.1359	5.44605e-10	0.0933248	0.0088332	1	0.196748	0.0146687	0.024865	wtMYOC
1639095_at	9.23437	9.29197	9.15212	4.54499e-13	0.678234	0.00520736	1	0.196748	0.0146775	0.024865	wtMYOC
1633354_at	8.85042	8.87738	8.70333	3.51473e-12	0.162485	0.00715718	1	0.196748	0.0146932	0.024865	wtMYOC
1624533_s_at	9.7807	10.027	9.3139	6.78775e-09	0.478692	0.00549167	1	0.196748	0.0147326	0.024865	wtMYOC
1627763_at	8.78085	9.02467	8.5578	8.06041e-10	0.915743	0.00512366	1	0.196748	0.0147695	0.024865	wtMYOC
1633911_a_at	9.71666	9.95948	9.19941	1.11079e-08	0.414386	0.00565164	1	0.196748	0.0147703	0.024865	wtMYOC
1625422_at	8.80406	8.86432	8.61705	2.50044e-11	0.268723	0.00623418	1	0.196748	0.0147993	0.024865	wtMYOC
1635725_a_at	11.0856	11.4223	10.3038	5.64734e-08	0.373703	0.00578971	1	0.196748	0.0148206	0.024865	wtMYOC
1630749_at	8.85271	8.95824	8.65623	6.67908e-11	0.489991	0.00551267	1	0.196748	0.0148401	0.024865	wtMYOC
1626077_s_at	9.08486	9.23728	9.11922	9.60647e-13	0.0275693	0.019372	1	0.196748	0.014856	0.024865	wtMYOC
1628942_at	8.82234	8.97913	8.22942	2.54688e-08	0.221105	0.00661037	1	0.196748	0.0148848	0.024865	wtMYOC
1628887_a_at	9.32206	9.41228	9.07513	1.11622e-10	0.30892	0.00606655	1	0.196748	0.0148881	0.024865	wtMYOC
1627499_at	11.4714	10.79	11.1013	2.87547e-09	0.00881308	0.0982351	1	0.196748	0.0149067	0.024865	wtMYOC
1625067_at	8.40152	8.44389	8.51641	2.30075e-13	0.0154409	0.036776	1	0.196748	0.0149221	0.024865	wtMYOC
1631714_a_at	8.22161	8.39598	8.33785	3.02745e-12	0.00672798	0.210171	1	0.196748	0.0149257	0.024865	wtMYOC
1635684_a_at	11.2782	11.6108	10.7415	9.02313e-09	0.585719	0.00540226	1	0.196748	0.0149382	0.024865	wtMYOC
1628160_a_at	9.06793	9.22145	8.55075	1.01189e-08	0.247819	0.00643783	1	0.196748	0.0149485	0.024865	wtMYOC
1633717_a_at	8.73246	8.81124	8.45779	2.48124e-10	0.239507	0.00650017	1	0.196748	0.014955	0.024865	wtMYOC
1640270_at	8.35796	8.54663	8.54682	8.89275e-12	0.00518539	0.997215	1	0.196748	0.0149631	0.024865	wtMYOC
1635225_at	8.69464	8.75546	8.65903	7.2588e-14	0.546568	0.00549151	1	0.196748	0.0150294	0.024865	wtMYOC
1635856_at	8.46146	8.39871	8.24339	1.58423e-11	0.0213836	0.0252766	1	0.196748	0.0150315	0.024865	wtMYOC
1624727_s_at	9.99764	10.2762	9.63979	2.61908e-09	0.769264	0.00527863	1	0.196748	0.0150457	0.024865	wtMYOC
1632209_at	10.4928	10.066	10.2199	2.74097e-10	0.00713644	0.178555	1	0.196748	0.0150483	0.024865	wtMYOC
1623522_at	8.7443	9.01254	8.8034	3.34842e-11	0.0285309	0.0192468	1	0.196748	0.0150747	0.024865	wtMYOC
1630207_at	9.14057	9.22941	9.00531	8.6985e-12	0.629798	0.00540378	1	0.196748	0.0150787	0.024865	wtMYOC
1640580_at	8.57753	8.26137	8.67642	7.24204e-10	0.262423	0.00641589	1	0.196748	0.0151045	0.024865	wtMYOC
1641400_at	9.79865	10.1088	9.62281	5.50765e-10	0.525729	0.00555519	1	0.196748	0.0151088	0.024865	wtMYOC
1628795_s_at	9.30157	9.39795	8.90191	1.48582e-09	0.204707	0.00688025	1	0.196748	0.0151193	0.024865	wtMYOC
1638576_at	9.55997	9.73595	9.24389	8.20272e-10	0.514144	0.00558077	1	0.196748	0.015124	0.024865	wtMYOC
1625263_at	9.77381	10.0791	9.22128	2.14481e-08	0.509464	0.00559658	1	0.196748	0.0151434	0.024865	wtMYOC
1624101_at	10.2429	9.4198	9.78882	2.2491e-08	0.00877459	0.104556	1	0.196748	0.0151765	0.024865	wtMYOC
1626615_at	8.58799	8.75725	8.28276	1.27234e-09	0.512011	0.00561257	1	0.196748	0.0151956	0.024865	wtMYOC
1626891_at	8.77741	8.83212	8.7428	4.35035e-14	0.602402	0.00549357	1	0.196748	0.0152329	0.024865	wtMYOC
1636033_at	8.86371	8.94626	8.60534	1.77539e-10	0.269091	0.00643605	1	0.196748	0.0152352	0.024865	wtMYOC
1632914_at	8.59424	8.5902	8.49188	2.45952e-13	0.0646095	0.0111427	1	0.196748	0.0152708	0.024865	wtMYOC
1630333_at	7.9914	8.15495	7.90346	3.79911e-11	0.493403	0.00567893	1	0.196748	0.0152772	0.024865	wtMYOC
1624158_at	8.74407	8.8572	8.71577	9.01641e-13	0.21254	0.00689959	1	0.196748	0.0153046	0.024865	wtMYOC
1627835_a_at	8.89201	9.29337	8.36752	5.28444e-08	0.755284	0.00538508	1	0.196748	0.015313	0.024865	wtMYOC
1629493_at	8.59477	8.71324	8.42387	5.93753e-11	0.673103	0.00545551	1	0.196748	0.0153321	0.024865	wtMYOC
1634031_at	10.0863	10.3665	9.39061	4.73179e-08	0.348417	0.00609892	1	0.196748	0.0153374	0.024865	wtMYOC
1623573_s_at	10.5806	10.7907	10.1859	1.61606e-09	0.4877	0.00572349	1	0.196748	0.0153616	0.024865	wtMYOC
1625763_at	11.3122	11.508	11.0456	1.89559e-10	0.72054	0.00543614	1	0.196748	0.0153865	0.024865	wtMYOC
1631304_a_at	9.28765	9.31795	9.1436	2.68557e-12	0.184157	0.00725428	1	0.196748	0.0153936	0.024865	wtMYOC
1626955_at	8.85681	8.92676	8.82578	9.51356e-14	0.391134	0.00599818	1	0.196748	0.0154462	0.024865	wtMYOC
1635691_at	8.70426	8.83853	8.5831	2.44228e-11	0.903983	0.00537727	1	0.196748	0.0154651	0.024865	wtMYOC
1629749_a_at	8.21248	8.27139	8.40837	6.90234e-12	0.0208133	0.0274434	1	0.196748	0.0154838	0.024865	wtMYOC
1639697_at	8.12776	8.01923	8.47494	1.30532e-09	0.26463	0.00658317	1	0.196748	0.0154881	0.024865	wtMYOC
1631249_at	8.39777	8.39182	8.24542	3.27705e-12	0.0655333	0.0113311	1	0.196748	0.0155537	0.024865	wtMYOC
1630039_at	8.59234	8.45379	8.91441	9.4559e-10	0.377958	0.00609428	1	0.196748	0.0155735	0.024865	wtMYOC
1628932_at	8.64388	8.72195	8.46655	3.212e-11	0.388576	0.00606341	1	0.196748	0.0155824	0.024865	wtMYOC
1632721_at	8.91772	8.99163	8.80797	3.16409e-12	0.651497	0.00557815	1	0.196748	0.0156035	0.024865	wtMYOC
1622949_at	9.07243	9.14761	8.68451	1.29682e-09	0.174128	0.00750625	1	0.196748	0.0156103	0.024865	wtMYOC
1638594_at	8.03906	8.13104	8.0667	9.4347e-14	0.0211055	0.0277415	1	0.196748	0.0157094	0.024865	wtMYOC
1629705_at	9.97628	10.2404	9.46399	1.12012e-08	0.471358	0.00592002	1	0.196748	0.0157688	0.024865	wtMYOC
1631095_at	8.79721	8.89732	8.77147	4.49645e-13	0.220832	0.00707611	1	0.196748	0.0158036	0.024865	wtMYOC
1624513_at	8.68024	8.77882	8.48197	7.62045e-11	0.45161	0.00600374	1	0.196748	0.015863	0.024865	wtMYOC
1632922_at	8.06099	8.23498	7.71064	3.83423e-09	0.45108	0.00601165	1	0.196748	0.0158793	0.024865	wtMYOC
1634662_at	12.0806	12.7444	12.0768	1.92101e-09	0.081023	0.0104545	1	0.196748	0.0159051	0.024865	wtMYOC
1623936_at	10.7977	11.1061	10.4123	2.95757e-09	0.795984	0.00557987	1	0.196748	0.0159097	0.024865	wtMYOC
1635047_s_at	10.4033	10.6495	9.89645	7.48471e-09	0.439276	0.00605518	1	0.196748	0.0159135	0.024865	wtMYOC
1633281_at	9.19819	9.4762	8.87325	3.28484e-09	0.85585	0.0055662	1	0.196748	0.0159466	0.024865	wtMYOC
1627276_a_at	7.91376	7.77248	8.15548	5.11599e-10	0.550683	0.00585183	1	0.196748	0.0159769	0.024865	wtMYOC
1630651_at	8.20485	8.11915	8.41782	1.02045e-10	0.352427	0.00638037	1	0.196748	0.0160234	0.024865	wtMYOC
1639764_at	8.4841	8.64718	8.04565	7.63595e-09	0.322776	0.00653277	1	0.196748	0.0160774	0.024865	wtMYOC
1634117_at	9.11466	9.21141	8.83726	2.73584e-10	0.300902	0.0066471	1	0.196748	0.0160864	0.024865	wtMYOC
1627890_at	8.84676	8.92292	8.73372	4.14809e-12	0.654123	0.00577038	1	0.196748	0.0161226	0.024865	wtMYOC
1633936_a_at	8.45393	8.49615	8.79764	2.36809e-10	0.0463157	0.0147266	1	0.196748	0.016144	0.024865	wtMYOC
1635479_a_at	9.84853	9.96004	9.3968	2.47717e-09	0.214857	0.00731396	1	0.196748	0.0161562	0.024865	wtMYOC
1626044_at	11.3402	11.5789	10.8372	4.16487e-09	0.429	0.0062082	1	0.196748	0.0162199	0.024865	wtMYOC
1629024_at	8.09093	8.37922	8.24813	6.1426e-11	0.00953577	0.104689	1	0.196748	0.0162388	0.024865	wtMYOC
1639733_s_at	10.0942	10.5081	9.64629	1.62417e-08	0.926923	0.00568542	1	0.196748	0.0163297	0.024865	wtMYOC
1629688_at	8.2776	8.39959	8.30656	4.97135e-13	0.0283959	0.0220962	1	0.196748	0.0163641	0.024865	wtMYOC
1631741_a_at	8.86931	9.09134	8.69669	3.16072e-10	0.772325	0.00576144	1	0.196748	0.0163668	0.024865	wtMYOC
1631051_at	8.73846	8.80189	8.48585	1.48688e-10	0.219374	0.00738547	1	0.196748	0.0163835	0.024865	wtMYOC
1631481_a_at	9.90474	10.1261	9.1345	7.77404e-08	0.248533	0.00713285	1	0.196748	0.0163933	0.024865	wtMYOC
1626219_s_at	11.0729	11.2313	10.6222	1.68804e-09	0.305636	0.00677843	1	0.196748	0.0164311	0.024865	wtMYOC
1640310_at	8.76028	8.87191	8.7191	1.37738e-12	0.321973	0.00669609	1	0.196748	0.0164348	0.024865	wtMYOC
1623277_at	10.0202	10.4135	9.24484	1.44661e-07	0.466041	0.00620306	1	0.196748	0.0164423	0.024865	wtMYOC
1641661_at	7.8854	7.93218	8.06695	6.59082e-12	0.0262167	0.0240867	1	0.196748	0.0164711	0.024865	wtMYOC
1632187_at	10.1351	10.3353	10.1493	4.24708e-12	0.0592871	0.013005	1	0.196748	0.0165123	0.024865	wtMYOC
1635757_at	10.1692	10.3851	9.65678	7.91293e-09	0.374547	0.00651184	1	0.196748	0.0165265	0.024865	wtMYOC
1632089_at	9.08038	9.22342	8.83801	2.84304e-10	0.560989	0.00611905	1	0.196748	0.0167096	0.024865	wtMYOC
1641077_at	9.43113	9.7057	8.98661	9.83327e-09	0.592615	0.00607872	1	0.196748	0.016732	0.024865	wtMYOC
1624304_s_at	9.61758	9.79673	9.1547	5.46611e-09	0.341766	0.00675974	1	0.196748	0.0167883	0.024865	wtMYOC
1626449_s_at	12.0055	12.1244	11.5895	5.24888e-10	0.249814	0.00734074	1	0.196748	0.0168396	0.024865	wtMYOC
1641182_at	8.54607	8.63171	8.50948	4.18205e-13	0.382771	0.00662238	1	0.196748	0.0168567	0.024865	wtMYOC
1636950_at	10.1905	10.4392	9.91903	7.74411e-10	0.919806	0.00588103	1	0.196748	0.016865	0.024865	wtMYOC
1637859_at	8.55498	8.57794	8.13973	2.09909e-09	0.104026	0.010033	1	0.196748	0.0168784	0.024865	wtMYOC
1625007_a_at	11.3826	11.7001	10.879	7.03933e-09	0.607788	0.00611744	1	0.196748	0.0168893	0.024865	wtMYOC
1641170_a_at	10.3504	10.5601	9.76425	1.37739e-08	0.314207	0.00694695	1	0.196748	0.0169043	0.024865	wtMYOC
1627452_a_at	9.15052	9.34691	8.98998	1.50571e-10	0.817271	0.00593387	1	0.196748	0.0169076	0.024865	wtMYOC
1637228_at	8.35841	8.39384	8.55208	8.32652e-12	0.0368654	0.0186388	1	0.196748	0.0169104	0.024865	wtMYOC
1623981_at	7.94085	8.25369	8.10676	1.14655e-10	0.010334	0.0982201	1	0.196748	0.0169299	0.024865	wtMYOC
1630763_at	8.40977	8.59015	8.19531	4.81048e-10	0.842608	0.00594536	1	0.196748	0.0169723	0.024865	wtMYOC
1623960_s_at	8.4883	8.54593	8.69074	8.02749e-12	0.0240943	0.0276796	1	0.196748	0.0169934	0.024865	wtMYOC
1639116_at	8.50579	8.53808	8.36574	4.71433e-12	0.207126	0.00783756	1	0.196748	0.0170004	0.024865	wtMYOC
1639469_a_at	11.2976	11.8022	10.6338	5.85051e-08	0.755244	0.00600786	1	0.196748	0.0170036	0.024865	wtMYOC
1623787_at	8.66716	8.96429	8.56261	4.73309e-10	0.309328	0.00702615	1	0.196748	0.0170202	0.024865	wtMYOC
1630267_at	8.24112	8.20269	8.37177	4.05562e-12	0.257798	0.00736658	1	0.196748	0.0170231	0.024865	wtMYOC
1638088_at	10.362	10.5686	10.23	5.36358e-11	0.618658	0.0061585	1	0.196748	0.0170357	0.024865	wtMYOC
1625178_at	10.6843	10.866	10.1843	4.39196e-09	0.321105	0.00702254	1	0.196748	0.0171528	0.024865	wtMYOC
1639063_at	8.68511	8.72138	8.50851	1.59383e-11	0.190212	0.00816755	1	0.196748	0.0172137	0.024865	wtMYOC
1630376_at	9.65269	10.0836	8.88047	2.19172e-07	0.527267	0.00638208	1	0.196748	0.0172268	0.024865	wtMYOC
1623078_at	7.95057	7.9201	8.22969	2.30929e-10	0.131373	0.00933381	1	0.196748	0.0172282	0.024865	wtMYOC
1640065_at	8.86901	8.24492	8.60675	1.03472e-08	0.0146926	0.0535689	1	0.196748	0.017236	0.024865	wtMYOC
1625828_at	10.5679	10.9048	10.3078	1.4038e-09	0.768645	0.00608732	1	0.196748	0.0172447	0.024865	wtMYOC
1637900_at	8.94219	9.06289	8.69517	2.63071e-10	0.450285	0.00657129	1	0.196748	0.0172494	0.024865	wtMYOC
1624371_a_at	9.28606	9.47246	9.15564	6.98951e-11	0.688272	0.00615825	1	0.196748	0.0172512	0.024865	wtMYOC
1634737_at	9.29201	9.45707	9.23788	9.14649e-12	0.28872	0.00725746	1	0.196748	0.0172545	0.024865	wtMYOC
1626492_s_at	10.3749	10.5673	10.0192	1.16159e-09	0.508088	0.00643959	1	0.196748	0.0172723	0.024865	wtMYOC
1626942_at	8.76568	8.78901	8.5671	2.34037e-11	0.136051	0.00924556	1	0.196748	0.0172879	0.024865	wtMYOC
1641293_at	9.25767	9.46506	9.13817	8.7881e-11	0.548113	0.00636859	1	0.196748	0.0172934	0.024865	wtMYOC
1629648_s_at	8.64213	8.76738	8.64711	8.0038e-13	0.0702931	0.0125775	1	0.196748	0.0173102	0.024865	wtMYOC
1637028_at	8.54183	8.56239	8.44214	5.53312e-13	0.191315	0.00821493	1	0.196748	0.0173282	0.024865	wtMYOC
1635248_at	10.0541	10.2507	9.31254	5.62412e-08	0.235593	0.00771909	1	0.196748	0.0173508	0.024865	wtMYOC
1635349_a_at	9.40787	9.59408	9.0716	1.57e-09	0.523102	0.00644325	1	0.196748	0.0173608	0.024865	wtMYOC
1625797_at	8.86684	8.95747	8.78937	2.0848e-12	0.857878	0.00608722	1	0.196748	0.0173784	0.024865	wtMYOC
1629996_at	10.6481	10.9531	10.0538	2.11753e-08	0.478125	0.00656149	1	0.196748	0.0174043	0.024865	wtMYOC
1623443_at	8.07547	8.09459	8.21322	1.60519e-12	0.0457627	0.0165949	1	0.196748	0.0174291	0.024865	wtMYOC
1626088_at	9.38424	8.37631	8.72759	2.39542e-07	0.00809203	0.205064	1	0.196748	0.017434	0.024865	wtMYOC
1626710_at	9.3229	9.45252	8.98704	9.71377e-10	0.344874	0.00706285	1	0.196748	0.0175088	0.024865	wtMYOC
1637193_at	10.2825	10.2473	9.6078	1.1349e-08	0.0673768	0.0131838	1	0.196748	0.0176146	0.024865	wtMYOC
1633676_a_at	8.06554	8.04033	8.32768	1.457e-10	0.126353	0.00976583	1	0.196748	0.0176549	0.024865	wtMYOC
1630989_a_at	9.04924	9.10611	8.80866	9.46511e-11	0.215459	0.00814336	1	0.196748	0.0177667	0.024865	wtMYOC
1632063_s_at	9.10936	9.45208	8.39011	1.66402e-07	0.440127	0.00681954	1	0.196748	0.0177827	0.024865	wtMYOC
1625962_at	9.8566	10.0289	9.64076	1.80065e-10	0.798762	0.006275	1	0.196748	0.0178077	0.024865	wtMYOC
1623513_at	8.97648	9.06296	8.78816	4.69469e-11	0.421936	0.00689541	1	0.196748	0.0178275	0.024865	wtMYOC
1635509_at	8.1154	8.12189	8.36618	7.39108e-11	0.0761914	0.0125363	1	0.196748	0.0178457	0.024865	wtMYOC
1632285_at	11.5011	11.7577	11.176	8.21194e-10	0.789688	0.00630709	1	0.196748	0.0178791	0.024865	wtMYOC
1635507_at	8.3735	8.70636	8.51075	1.37265e-10	0.0156425	0.0528677	1	0.196748	0.0179081	0.024865	wtMYOC
1628891_at	8.40004	8.48931	8.28229	1.09714e-11	0.755891	0.00636339	1	0.196748	0.0179653	0.024865	wtMYOC
1640799_at	8.68436	8.91349	8.24073	1.29631e-08	0.484742	0.00677219	1	0.196748	0.017968	0.024865	wtMYOC
1626124_at	9.19499	9.28305	8.78678	2.12064e-09	0.201339	0.00843766	1	0.196748	0.0179895	0.024865	wtMYOC
1633452_a_at	9.643	9.9546	9.20401	1.16536e-08	0.702592	0.00644329	1	0.196748	0.0180509	0.024865	wtMYOC
1634217_s_at	11.2974	11.577	10.8484	3.93866e-09	0.604841	0.00659104	1	0.196748	0.0181139	0.024865	wtMYOC
1634092_at	9.64547	10.0253	8.99875	8.61197e-08	0.564643	0.00665903	1	0.196748	0.0181151	0.024865	wtMYOC
1628539_at	8.20566	8.0212	8.08072	8.757e-12	0.00804415	0.242197	1	0.196748	0.0181236	0.024865	wtMYOC
1633283_at	11.2043	11.2167	10.8001	3.38665e-10	0.0979667	0.0112989	1	0.196748	0.0181535	0.024865	wtMYOC
1632266_at	9.16415	9.2076	9.28825	2.88781e-13	0.0197932	0.0392267	1	0.196748	0.0181572	0.024865	wtMYOC
1624775_at	9.06314	9.12654	8.90092	1.46971e-11	0.353815	0.00733592	1	0.196748	0.0182249	0.024865	wtMYOC
1628254_at	9.86054	10.1968	9.13086	1.09789e-07	0.425705	0.00704974	1	0.196748	0.0182274	0.024865	wtMYOC
1628288_s_at	10.011	10.1147	9.80919	4.55345e-11	0.482883	0.00688377	1	0.196748	0.0182328	0.024865	wtMYOC
1640892_a_at	11.2963	11.4819	10.8613	1.76234e-09	0.390143	0.00718685	1	0.196748	0.0182457	0.024865	wtMYOC
1634246_at	9.83251	10.1965	8.97701	2.73306e-07	0.389207	0.00721415	1	0.196748	0.0183008	0.024865	wtMYOC
1626785_at	11.4343	11.5574	10.7701	1.05908e-08	0.181778	0.00890655	1	0.196748	0.018309	0.024865	wtMYOC
1630399_at	8.85277	9.06183	8.57125	1.50037e-09	0.739899	0.00651665	1	0.196748	0.0183419	0.024865	wtMYOC
1630174_s_at	8.99068	8.7873	9.3463	2.71491e-09	0.548551	0.00678893	1	0.196748	0.018369	0.024865	wtMYOC
1630329_at	9.32692	9.48981	8.97576	1.76017e-09	0.430383	0.00713941	1	0.196748	0.01848	0.024865	wtMYOC
1639323_at	12.4789	10.6096	10.9069	5.52756e-06	0.00680849	0.567654	1	0.196748	0.0185127	0.024865	wtMYOC
1631104_s_at	8.93165	8.91255	8.45247	3.47397e-09	0.0736599	0.0134521	1	0.196748	0.0185609	0.024865	wtMYOC
1638078_at	9.37418	9.54512	9.19025	1.46222e-10	0.934018	0.00650059	1	0.196748	0.0185751	0.024865	wtMYOC
1638702_a_at	7.80388	7.88891	7.60168	1.57595e-10	0.38567	0.00735009	1	0.196748	0.0185841	0.024865	wtMYOC
1634574_a_at	10.3908	10.6837	9.85221	1.6147e-08	0.5182	0.00694108	1	0.196748	0.0185902	0.024865	wtMYOC
1634212_at	9.12346	9.20268	8.90002	8.99638e-11	0.320663	0.00767669	1	0.196748	0.0185925	0.024865	wtMYOC
1624854_s_at	10.6622	10.9054	10.0299	2.27224e-08	0.349788	0.00753542	1	0.196748	0.0186321	0.024865	wtMYOC
1638368_at	8.70809	8.59876	8.91521	1.17259e-10	0.500869	0.00701411	1	0.196748	0.0186697	0.024865	wtMYOC
1631844_at	8.97817	9.19082	8.2708	1.04649e-07	0.272354	0.00805498	1	0.196748	0.0186864	0.024865	wtMYOC
1637820_at	9.89996	10.0397	9.45264	3.38058e-09	0.282738	0.00798044	1	0.196748	0.0187002	0.024865	wtMYOC
1633189_at	8.308	8.73741	8.52126	6.04919e-10	0.0125063	0.0861194	1	0.196748	0.0187054	0.024865	wtMYOC
1630244_s_at	9.25393	9.12642	9.19536	3.87837e-13	0.0139978	0.0700921	1	0.196748	0.0187255	0.024865	wtMYOC
1626530_at	8.58532	8.64637	9.19087	6.94555e-09	0.0570111	0.0158925	1	0.196748	0.018749	0.024865	wtMYOC
1629813_at	11.3917	11.7311	10.8405	1.33933e-08	0.599669	0.00685245	1	0.196748	0.0187708	0.024865	wtMYOC
1628862_at	9.61014	9.7638	9.17935	3.73207e-09	0.323834	0.00775305	1	0.196748	0.0188016	0.024865	wtMYOC
1626452_at	9.59942	9.90887	9.32663	2.43747e-09	0.887314	0.00659889	1	0.196748	0.0188083	0.024865	wtMYOC
1635580_at	9.49578	9.76963	9.05759	1.03554e-08	0.610272	0.00685279	1	0.196748	0.0188164	0.024865	wtMYOC
1635522_a_at	10.4275	10.7592	10.0515	5.02492e-09	0.887752	0.00660707	1	0.196748	0.018831	0.024865	wtMYOC
1626390_at	9.05468	9.11965	8.6592	1.73908e-09	0.170359	0.00941652	1	0.196748	0.0188341	0.024865	wtMYOC
1634978_at	10.0936	10.3079	9.78878	1.00841e-09	0.698082	0.00674326	1	0.196748	0.0188371	0.024865	wtMYOC
1639266_at	8.82285	8.92568	8.74382	3.85857e-12	0.769509	0.0066795	1	0.196748	0.0188462	0.024865	wtMYOC
1640084_a_at	8.52837	8.58523	8.30764	9.33374e-11	0.237422	0.00846309	1	0.196748	0.0188575	0.024865	wtMYOC
1633247_at	8.72791	8.82002	8.51425	1.17863e-10	0.398001	0.00741719	1	0.196748	0.0188584	0.024865	wtMYOC
1636406_at	9.12942	9.1974	8.88389	1.25791e-10	0.253167	0.00831135	1	0.196748	0.0188682	0.024865	wtMYOC
1623761_at	9.48055	9.17641	9.37322	7.79352e-11	0.020287	0.0409847	1	0.196748	0.0188736	0.024865	wtMYOC
1628215_s_at	8.57262	8.68444	8.22622	1.77985e-09	0.293055	0.0080008	1	0.196748	0.0189038	0.024865	wtMYOC
1631559_s_at	8.43885	8.33547	8.58177	3.11477e-11	0.72052	0.00675211	1	0.196748	0.0189236	0.024865	wtMYOC
1638610_at	8.12044	8.14118	8.29667	7.82312e-12	0.0534393	0.0168514	1	0.196748	0.0189633	0.024865	wtMYOC
1624555_at	8.82536	8.88656	8.5631	2.02983e-10	0.219284	0.00874136	1	0.196748	0.0189933	0.024865	wtMYOC
1636311_at	12.5044	11.5643	11.929	2.075e-08	0.00953862	0.169312	1	0.196748	0.0190058	0.024865	wtMYOC
1633462_at	8.65462	8.71556	8.47019	3.67916e-11	0.300762	0.00801505	1	0.196748	0.0190501	0.024865	wtMYOC
1627862_at	8.91515	9.08133	8.75378	1.24962e-10	0.973629	0.00667061	1	0.196748	0.0190566	0.024865	wtMYOC
1626290_at	8.29406	8.39078	8.06275	2.53815e-10	0.385927	0.00756551	1	0.196748	0.0190871	0.024865	wtMYOC
1633036_s_at	9.88329	10.3207	9.84552	9.3766e-10	0.126913	0.0107368	1	0.196748	0.0191097	0.024865	wtMYOC
1630764_at	9.7783	9.90302	9.42833	9.58364e-10	0.325421	0.00790706	1	0.196748	0.0191611	0.024865	wtMYOC
1632465_s_at	11.8574	12.1115	11.3466	4.70286e-09	0.470073	0.00730918	1	0.196748	0.0191929	0.024865	wtMYOC
1640633_s_at	10.1943	10.4513	9.72982	7.89288e-09	0.531724	0.007153	1	0.196748	0.019201	0.024865	wtMYOC
1631520_at	8.8809	8.91164	8.39195	5.64504e-09	0.115788	0.0112377	1	0.196748	0.019206	0.024865	wtMYOC
1623755_at	9.71324	10.0337	9.1438	3.80446e-08	0.542255	0.00713506	1	0.196748	0.0192147	0.024865	wtMYOC
1627525_a_at	9.15038	9.20716	8.92263	7.351e-11	0.232797	0.00870905	1	0.196748	0.019239	0.024865	wtMYOC
1626884_a_at	9.98489	10.2321	9.41666	2.15279e-08	0.404223	0.00756847	1	0.196748	0.0192717	0.024865	wtMYOC
1635711_s_at	10.7992	11.0218	10.0621	4.44313e-08	0.276637	0.00830387	1	0.196748	0.0192751	0.024865	wtMYOC
1624188_at	8.68285	8.75437	8.49777	4.56502e-11	0.35592	0.00785944	1	0.196748	0.0194346	0.024865	wtMYOC
1641654_a_at	12.472	12.594	12.2359	3.43179e-11	0.492776	0.00735712	1	0.196748	0.0194689	0.024865	wtMYOC
1623429_at	10.3766	10.6189	10.0889	9.64291e-10	0.84878	0.00687432	1	0.196748	0.0195127	0.024865	wtMYOC
1625744_at	10.6039	9.70767	10.2651	4.23051e-08	0.0190936	0.0474663	1	0.196748	0.0195192	0.024865	wtMYOC
1635875_at	8.93806	8.98221	8.61356	5.3213e-10	0.155893	0.0101525	1	0.196748	0.0195251	0.024865	wtMYOC
1635549_at	13.2843	11.5232	12.2019	1.23072e-06	0.00976373	0.174225	1	0.196748	0.0195556	0.024865	wtMYOC
1632485_a_at	9.65072	9.93514	9.15588	1.78916e-08	0.557541	0.0072657	1	0.196748	0.0196288	0.024865	wtMYOC
1640155_at	8.38549	8.3041	8.67908	4.95226e-10	0.257383	0.00865941	1	0.196748	0.0196502	0.024865	wtMYOC
1640337_a_at	10.2152	10.5632	9.67332	2.71037e-08	0.633225	0.00714965	1	0.196748	0.0196827	0.024865	wtMYOC
1638492_at	8.89012	9.01316	8.78244	1.62104e-11	0.882211	0.00692758	1	0.196748	0.019699	0.024865	wtMYOC
1637892_at	8.74492	9.02812	8.5917	8.23079e-10	0.52054	0.00738984	1	0.196748	0.0197293	0.024865	wtMYOC
1625859_at	10.0184	10.1092	9.52099	4.35947e-09	0.186412	0.0096462	1	0.196748	0.0197509	0.024865	wtMYOC
1639744_at	9.74129	9.29228	9.30872	1.92476e-09	0.00694141	0.900868	1	0.196748	0.0197554	0.024865	wtMYOC
1638954_at	8.37367	8.39672	8.58889	2.29724e-11	0.0577688	0.0170319	1	0.196748	0.0198126	0.024865	wtMYOC
1635354_at	8.01885	8.05897	8.33438	2.56382e-10	0.0530669	0.0180649	1	0.196748	0.0198386	0.024865	wtMYOC
1629048_s_at	11.4503	11.6751	10.9575	4.29667e-09	0.429624	0.00772092	1	0.196748	0.0198638	0.024865	wtMYOC
1630961_at	9.12469	9.28145	8.63063	1.14498e-08	0.293184	0.00846274	1	0.196748	0.0198837	0.024865	wtMYOC
1631697_at	8.16854	8.26039	8.77912	8.98068e-09	0.0481471	0.0194314	1	0.196748	0.0198919	0.024865	wtMYOC
1636272_at	8.37449	8.42472	8.32999	1.14223e-13	0.893376	0.00703413	1	0.196748	0.0200007	0.024865	wtMYOC
1634504_a_at	10.0948	10.2651	9.65277	3.8498e-09	0.357652	0.00810372	1	0.196748	0.0200062	0.024865	wtMYOC
1640999_at	9.52051	9.61291	9.08751	2.82727e-09	0.20919	0.0094201	1	0.196748	0.0200079	0.024865	wtMYOC
1628465_a_at	11.1517	11.3806	10.815	1.01766e-09	0.676157	0.00721579	1	0.196748	0.0200171	0.024865	wtMYOC
1639457_at	8.04046	8.16759	7.8974	7.97818e-11	0.895961	0.00704349	1	0.196748	0.0200288	0.024865	wtMYOC
1626925_at	9.35283	9.4956	8.64841	6.50168e-08	0.201612	0.00955484	1	0.196748	0.0200433	0.024865	wtMYOC
1625262_at	8.8599	8.91747	8.74972	2.88444e-12	0.501887	0.00758199	1	0.196748	0.0200868	0.024865	wtMYOC
1630072_a_at	9.28647	9.83037	9.05949	1.7133e-08	0.390249	0.00797865	1	0.196748	0.0200885	0.024865	wtMYOC
1624083_s_at	11.8218	11.8882	11.2378	3.52028e-09	0.145267	0.0108077	1	0.196748	0.0201059	0.024865	wtMYOC
1629034_at	9.7864	10.0713	9.46178	3.28315e-09	0.885154	0.007079	1	0.196748	0.0201142	0.024865	wtMYOC
1635070_at	11.1122	11.2449	10.8031	2.78528e-10	0.402613	0.00793597	1	0.196748	0.0201165	0.024865	wtMYOC
1636709_at	8.72897	8.86648	8.44282	8.97267e-10	0.456663	0.00774279	1	0.196748	0.0201449	0.024865	wtMYOC
1636244_s_at	11.3773	11.6855	10.9709	3.61496e-09	0.762106	0.00717836	1	0.196748	0.0201694	0.024865	wtMYOC
1635416_at	8.87743	9.03775	8.50772	3.34912e-09	0.40761	0.00795664	1	0.196748	0.0202145	0.024865	wtMYOC
1629632_at	9.56067	9.69997	9.21586	1.27059e-09	0.377948	0.00814075	1	0.196748	0.0203272	0.024865	wtMYOC
1625078_at	11.5122	11.4961	11.0953	3.35384e-10	0.0788064	0.0146679	1	0.196748	0.0203715	0.024865	wtMYOC
1628712_at	9.30647	9.31384	8.87526	1.81933e-09	0.0994634	0.012989	1	0.196748	0.0203724	0.024865	wtMYOC
1633935_at	10.1669	10.4772	9.46506	7.84927e-08	0.417235	0.00798681	1	0.196748	0.0203791	0.024865	wtMYOC
1625989_at	9.65972	9.87788	9.26628	4.34502e-09	0.53854	0.00761656	1	0.196748	0.0204077	0.024865	wtMYOC
1636949_s_at	9.3873	9.52767	9.03304	1.64474e-09	0.370613	0.00821342	1	0.196748	0.0204085	0.024865	wtMYOC
1633334_at	8.26217	8.34775	8.07617	8.69854e-11	0.436363	0.00793403	1	0.196748	0.0204313	0.024865	wtMYOC
1635153_at	9.68737	9.76717	9.44094	1.16904e-10	0.302037	0.0086762	1	0.196748	0.0204791	0.024865	wtMYOC
1630097_s_at	8.57562	8.53992	8.44768	8.43135e-13	0.0289723	0.0316683	1	0.196748	0.0204922	0.024865	wtMYOC
1626481_a_at	9.87308	10.078	9.69283	1.9643e-10	0.887537	0.00722122	1	0.196748	0.0205032	0.024865	wtMYOC
1634414_at	9.92034	10.1011	9.66842	4.16298e-10	0.719173	0.00735569	1	0.196748	0.0205263	0.024865	wtMYOC
1629321_at	8.6977	8.8167	8.57411	2.66816e-11	0.9666	0.00721043	1	0.196748	0.0205296	0.024865	wtMYOC
1624233_at	8.02229	8.07488	8.31583	1.54605e-10	0.0436912	0.0219315	1	0.196748	0.02053	0.024865	wtMYOC
1630935_at	9.74022	9.92652	9.29136	6.03283e-09	0.390487	0.00819708	1	0.196748	0.0205955	0.024865	wtMYOC
1638235_at	8.43994	8.82221	10.1425	1.30813e-06	0.0363633	0.0258275	1	0.196748	0.0206604	0.024865	wtMYOC
1627567_at	9.74721	9.94661	9.33358	4.52038e-09	0.460836	0.00794579	1	0.196748	0.0206695	0.024865	wtMYOC
1636849_at	8.74911	8.38275	8.48292	5.87188e-10	0.00855294	0.33268	1	0.196748	0.0206776	0.024865	wtMYOC
1629374_at	9.09564	9.28027	8.73923	3.11443e-09	0.499725	0.00782802	1	0.196748	0.0206797	0.024865	wtMYOC
1638414_a_at	9.26989	9.12887	8.80874	1.49533e-09	0.0263172	0.0357128	1	0.196748	0.0206943	0.024865	wtMYOC
1631111_at	8.50314	8.65498	8.56036	1.70275e-12	0.0202446	0.0493811	1	0.196748	0.0207099	0.024865	wtMYOC
1638863_at	8.12521	8.00685	8.18109	6.61197e-12	0.450489	0.00800279	1	0.196748	0.0207196	0.024865	wtMYOC
1630415_at	9.2432	9.40474	8.97563	6.51535e-10	0.594485	0.00762806	1	0.196748	0.0207451	0.024865	wtMYOC
1623023_at	10.1768	10.3734	9.36083	1.13503e-07	0.233515	0.00949611	1	0.196748	0.0207738	0.024865	wtMYOC
1639666_at	8.62581	8.65439	8.25047	1.49209e-09	0.127726	0.0118671	1	0.196748	0.0207796	0.024865	wtMYOC
1623918_at	9.0531	8.93379	9.04296	6.13316e-13	0.0658751	0.0168305	1	0.196748	0.0208581	0.024865	wtMYOC
1631641_at	8.06151	8.02646	8.19246	5.65343e-12	0.255632	0.0093165	1	0.196748	0.0209278	0.024865	wtMYOC
1637321_at	11.0862	11.3933	10.4539	2.85752e-08	0.465966	0.00803845	1	0.196748	0.0209357	0.024865	wtMYOC
1634940_at	10.1856	10.2788	9.9414	1.01739e-10	0.359081	0.00851319	1	0.196748	0.0209442	0.024865	wtMYOC
1635379_at	9.52671	9.49394	9.05279	2.36653e-09	0.0707131	0.0162422	1	0.196748	0.0209753	0.024865	wtMYOC
1636728_at	9.13933	9.24249	8.94574	7.92911e-11	0.517383	0.00790158	1	0.196748	0.0209843	0.024865	wtMYOC
1623883_at	8.83563	8.84514	8.67185	7.44467e-12	0.119591	0.01237	1	0.196748	0.0209907	0.024865	wtMYOC
1633520_at	8.15306	7.90514	8.16413	1.49245e-10	0.113339	0.0126802	1	0.196748	0.0209953	0.024865	wtMYOC
1641198_at	9.00959	9.15862	8.86229	7.37505e-11	0.989706	0.00738924	1	0.196748	0.0210217	0.024865	wtMYOC
1637851_at	8.59306	8.65726	8.29102	6.13914e-10	0.213196	0.00992509	1	0.196748	0.0210478	0.024865	wtMYOC
1624203_s_at	9.63146	9.88107	9.14177	1.531e-08	0.492419	0.00800357	1	0.196748	0.0210582	0.024865	wtMYOC
1627460_at	10.471	10.6514	10.0661	2.33835e-09	0.424271	0.00824675	1	0.196748	0.0210596	0.024865	wtMYOC
1631670_at	7.89873	7.8705	8.22686	7.44475e-10	0.13386	0.0118406	1	0.196748	0.0210838	0.024865	wtMYOC
1638509_at	9.7982	9.88355	9.33536	3.51629e-09	0.193347	0.0102805	1	0.196748	0.0210863	0.024865	wtMYOC
1631099_at	8.88787	9.12771	8.67211	1.04813e-09	0.907689	0.00743948	1	0.196748	0.0211162	0.024865	wtMYOC
1631133_at	8.40939	8.40795	8.26712	3.5162e-12	0.0909569	0.0142445	1	0.196748	0.0211289	0.024865	wtMYOC
1622933_at	8.17491	8.22764	7.97158	8.61955e-11	0.249882	0.00949857	1	0.196748	0.0211609	0.024865	wtMYOC
1630260_at	7.93312	8.06056	7.8798	9.2149e-12	0.396954	0.00843634	1	0.196748	0.0212185	0.024865	wtMYOC
1636586_at	8.26501	8.2444	8.41995	8.41431e-12	0.160759	0.0110809	1	0.196748	0.0212186	0.024865	wtMYOC
1635307_at	9.40975	9.77449	8.61771	3.00638e-07	0.440558	0.00825009	1	0.196748	0.0212221	0.024865	wtMYOC
1632119_s_at	11.7884	11.8832	11.4242	3.27514e-10	0.251117	0.00951946	1	0.196748	0.0212297	0.024865	wtMYOC
1640985_at	8.144	8.1027	7.96403	1.07843e-11	0.0365073	0.0269935	1	0.196748	0.0212809	0.024865	wtMYOC
1628172_at	10.777	10.9832	10.2787	6.42565e-09	0.392525	0.00849309	1	0.196748	0.0212999	0.024865	wtMYOC
1638260_s_at	10.8791	11.2158	10.3986	1.1845e-08	0.703359	0.00767266	1	0.196748	0.0213144	0.024865	wtMYOC
1625574_at	8.92086	9.20343	8.61931	4.73144e-09	0.943276	0.00750792	1	0.196748	0.0213289	0.024865	wtMYOC
1630519_at	11.6961	11.7452	11.3649	1.35282e-10	0.170584	0.0109265	1	0.196748	0.0213706	0.024865	wtMYOC
1629795_at	9.22819	9.43123	8.6699	2.91274e-08	0.343665	0.00880963	1	0.196748	0.0213965	0.024865	wtMYOC
1633904_at	9.92453	10.1261	9.41186	1.20004e-08	0.37241	0.00864463	1	0.196748	0.0214077	0.024865	wtMYOC
1636582_at	7.87976	7.91724	8.07452	1.6374e-11	0.0427344	0.0238119	1	0.196748	0.0214117	0.024865	wtMYOC
1640696_at	8.45937	8.56601	8.45115	6.77251e-13	0.13056	0.0122274	1	0.196748	0.0214556	0.024865	wtMYOC
1632319_at	10.4761	10.6169	10.0048	3.80223e-09	0.284477	0.00929273	1	0.196748	0.0214604	0.024865	wtMYOC
1635854_s_at	9.42055	9.63757	8.74735	7.30165e-08	0.3055	0.00911751	1	0.196748	0.0214713	0.024865	wtMYOC
1630514_at	10.039	10.3018	9.38357	5.27441e-08	0.380741	0.00863756	1	0.196748	0.0214932	0.024865	wtMYOC
1628947_s_at	9.44243	9.58584	8.86858	2.13199e-08	0.243926	0.00975309	1	0.196748	0.0215194	0.024865	wtMYOC
1638445_a_at	11.0376	11.3412	10.5901	6.67271e-09	0.679643	0.00778349	1	0.196748	0.0215209	0.024865	wtMYOC
1629198_at	8.70802	8.79258	8.68741	2.5648e-13	0.239728	0.00988427	1	0.196748	0.0216707	0.024865	wtMYOC
1635481_a_at	9.24	9.25203	9.03537	2.31547e-11	0.122164	0.0127537	1	0.196748	0.0216788	0.024865	wtMYOC
1633268_s_at	9.04868	8.992	8.70796	3.43946e-10	0.0481319	0.0221133	1	0.196748	0.021694	0.024865	wtMYOC
1623029_at	8.33141	8.36021	8.46287	1.13548e-12	0.0387433	0.0264558	1	0.196748	0.0217188	0.024865	wtMYOC
1638915_at	8.08092	8.08299	8.45269	1.02592e-09	0.0943255	0.0144871	1	0.196748	0.0217191	0.024865	wtMYOC
1641062_at	9.12485	9.27345	8.58932	1.89122e-08	0.267557	0.00959789	1	0.196748	0.0217431	0.024865	wtMYOC
1634949_at	9.20977	9.32363	8.56344	4.30319e-08	0.190476	0.0107179	1	0.196748	0.0217534	0.024865	wtMYOC
1634195_at	8.39283	8.30882	8.10697	1.47578e-10	0.0287886	0.0353977	1	0.196748	0.0217582	0.024865	wtMYOC
1641309_s_at	9.28832	9.44793	8.86533	5.37121e-09	0.358639	0.00888525	1	0.196748	0.0217702	0.024865	wtMYOC
1635009_at	9.95968	10.1773	9.2551	6.73607e-08	0.295098	0.00937843	1	0.196748	0.0218354	0.024865	wtMYOC
1639632_at	8.8017	8.86764	8.4721	9.18591e-10	0.207543	0.0104571	1	0.196748	0.0218495	0.024865	wtMYOC
1629283_at	8.37933	8.33573	8.5176	7.8226e-12	0.301107	0.00935454	1	0.196748	0.021894	0.024865	wtMYOC
1628579_at	8.77517	8.8973	8.54169	3.24648e-10	0.510626	0.00829033	1	0.196748	0.0218984	0.024865	wtMYOC
1632567_at	9.75304	9.8364	8.93667	1.09208e-07	0.145566	0.0120061	1	0.196748	0.0219472	0.024865	wtMYOC
1631876_at	8.63465	8.60743	8.38464	7.77284e-11	0.0619027	0.0188789	1	0.196748	0.022006	0.024865	wtMYOC
1632070_at	8.68246	8.75321	8.88237	8.40261e-12	0.0232516	0.0465221	1	0.196748	0.0220395	0.024865	wtMYOC
1636954_at	9.56958	9.9763	9.063	5.01641e-08	0.813035	0.00784371	1	0.196748	0.0220673	0.024865	wtMYOC
1626590_a_at	8.46927	8.36788	8.58906	1.98045e-11	0.857088	0.00785093	1	0.196748	0.0221666	0.024865	wtMYOC
1625170_at	9.14297	9.2207	8.84076	5.21445e-10	0.252728	0.00998051	1	0.196748	0.0221707	0.024865	wtMYOC
1639956_at	8.46786	8.65185	8.08305	7.49719e-09	0.463688	0.00857245	1	0.196748	0.0222032	0.024865	wtMYOC
1626360_at	9.02507	9.10016	8.79485	1.34047e-10	0.312447	0.00941102	1	0.196748	0.0222113	0.024865	wtMYOC
1623158_s_at	8.56811	8.65521	8.49319	2.87449e-12	0.870683	0.00786237	1	0.196748	0.0222176	0.024865	wtMYOC
1640204_at	10.5274	10.8528	10.0173	1.82283e-08	0.637584	0.00812465	1	0.196748	0.0222319	0.024865	wtMYOC
1629150_at	10.3101	10.3982	9.91159	1.22431e-09	0.224903	0.0103969	1	0.196748	0.0222495	0.024865	wtMYOC
1640741_at	8.65991	8.67852	8.46014	3.43214e-11	0.141827	0.012364	1	0.196748	0.0222844	0.024865	wtMYOC
1634200_a_at	10.1141	10.2047	9.34676	6.19901e-08	0.155903	0.0118961	1	0.196748	0.0222881	0.024865	wtMYOC
1635730_at	10.2597	10.3939	10.0559	8.7864e-11	0.660052	0.00810771	1	0.196748	0.0222884	0.024865	wtMYOC
1625531_at	11.5038	11.3801	10.985	9.74007e-10	0.0365885	0.0290571	1	0.196748	0.0222962	0.024865	wtMYOC
1630922_at	8.2398	8.12377	8.56079	1.51317e-09	0.346505	0.00926957	1	0.196748	0.022449	0.024865	wtMYOC
1635116_a_at	9.30713	9.44012	9.06798	3.03377e-10	0.548984	0.00841694	1	0.196748	0.0224806	0.024865	wtMYOC
1627059_at	10.942	10.9977	10.5572	5.4663e-10	0.172983	0.0115735	1	0.196748	0.0225315	0.024865	wtMYOC
1624862_at	8.79921	8.99387	8.6996	9.38034e-11	0.501396	0.00861132	1	0.196748	0.022616	0.024865	wtMYOC
1639809_at	8.52043	8.46994	8.61987	2.06094e-12	0.497318	0.00863233	1	0.196748	0.0226346	0.024865	wtMYOC
1633353_s_at	10.8633	11.0536	10.2664	1.50847e-08	0.307756	0.0096585	1	0.196748	0.0226513	0.024865	wtMYOC
1635636_at	11.8668	12.0137	11.5456	3.04682e-10	0.443597	0.00884375	1	0.196748	0.0226601	0.024865	wtMYOC
1633427_at	10.5424	10.6898	10.2817	2.51248e-10	0.559662	0.00847704	1	0.196748	0.0227008	0.024865	wtMYOC
1634833_at	8.54305	8.58581	8.90308	4.68463e-10	0.0607606	0.0199808	1	0.196748	0.0227023	0.024865	wtMYOC
1641339_at	9.31512	9.45099	8.87925	5.48974e-09	0.301915	0.00976689	1	0.196748	0.0227711	0.024865	wtMYOC
1624481_a_at	10.3196	10.4676	9.55379	6.87408e-08	0.206575	0.0109996	1	0.196748	0.0227905	0.024865	wtMYOC
1628920_at	10.2471	10.4044	9.94209	6.63193e-10	0.506782	0.0086687	1	0.196748	0.0227992	0.024865	wtMYOC
1631271_a_at	9.60807	9.75758	8.92191	5.79808e-08	0.224695	0.0107035	1	0.196748	0.0228122	0.024865	wtMYOC
1623325_at	8.63877	8.79352	8.42225	4.41651e-10	0.722549	0.00822251	1	0.196748	0.022829	0.024865	wtMYOC
1635456_at	8.55123	8.5624	8.78904	5.26895e-11	0.0822429	0.0166897	1	0.196748	0.0228489	0.024865	wtMYOC
1638812_at	8.53799	8.42833	8.63141	1.21127e-11	0.863489	0.0081191	1	0.196748	0.0228986	0.024865	wtMYOC
1639450_s_at	10.2417	10.4887	9.64284	3.01108e-08	0.398623	0.0091607	1	0.196748	0.0229034	0.024865	wtMYOC
1628310_at	8.12849	8.06289	8.21783	3.17438e-12	0.743464	0.00822792	1	0.196748	0.0229115	0.024865	wtMYOC
1631308_at	10.6814	10.854	10.1707	6.8813e-09	0.326438	0.00963209	1	0.196748	0.0229195	0.024865	wtMYOC
1632858_a_at	10.3856	10.6884	9.93139	1.11319e-08	0.671405	0.0083318	1	0.196748	0.0229198	0.024865	wtMYOC
1640984_s_at	10.2821	10.485	9.95952	1.32052e-09	0.630072	0.00840682	1	0.196748	0.022923	0.024865	wtMYOC
1627994_at	8.69209	8.83786	8.36264	2.3024e-09	0.429494	0.00901763	1	0.196748	0.0229238	0.024865	wtMYOC
1639994_at	8.74686	8.7687	8.5562	2.70246e-11	0.156214	0.0123166	1	0.196748	0.0229555	0.024865	wtMYOC
1641567_at	12.5112	12.2019	10.9928	7.34246e-07	0.0432006	0.0263734	1	0.196748	0.0230002	0.024865	wtMYOC
1623265_at	9.58264	9.6382	8.94876	2.48807e-08	0.141425	0.0128967	1	0.196748	0.0230449	0.024865	wtMYOC
1640924_a_at	9.43798	9.58765	9.18502	4.55282e-10	0.590029	0.00854644	1	0.196748	0.0230625	0.024865	wtMYOC
1639351_at	8.48329	8.6415	8.65517	6.9045e-12	0.00824643	0.790441	1	0.196748	0.0230924	0.024865	wtMYOC
1626989_at	8.24127	8.41594	8.2909	6.15151e-12	0.0314697	0.0357547	1	0.196748	0.0230977	0.024865	wtMYOC
1623375_at	8.53788	8.66111	8.35276	1.60418e-10	0.670763	0.00840494	1	0.196748	0.0231073	0.024865	wtMYOC
1627859_at	8.89196	9.0249	8.44872	7.99093e-09	0.293011	0.0100146	1	0.196748	0.0231122	0.024865	wtMYOC
1628131_at	8.75172	8.81605	8.49266	2.72971e-10	0.249685	0.0105102	1	0.196748	0.0231254	0.024865	wtMYOC
1631372_a_at	9.04389	9.19149	8.77387	7.61926e-10	0.541305	0.00870351	1	0.196748	0.0231428	0.024865	wtMYOC
1636816_s_at	9.63831	9.78908	9.16911	7.40078e-09	0.312324	0.0098607	1	0.196748	0.0231595	0.024865	wtMYOC
1627736_at	9.82457	9.93904	9.21439	2.24978e-08	0.204219	0.0112787	1	0.196748	0.0232064	0.024865	wtMYOC
1638299_at	9.27537	9.50349	8.7756	2.12394e-08	0.445379	0.00907662	1	0.196748	0.0232287	0.024865	wtMYOC
1636534_a_at	8.4297	8.39825	8.76025	6.29883e-10	0.146171	0.0128467	1	0.196748	0.0232364	0.024865	wtMYOC
1639384_s_at	9.80344	9.94347	9.56712	2.43472e-10	0.591798	0.00863152	1	0.196748	0.0232887	0.024865	wtMYOC
1627984_at	9.65988	9.97598	9.4595	1.53335e-09	0.63686	0.00853806	1	0.196748	0.0232945	0.024865	wtMYOC
1630916_at	10.187	10.2677	9.66964	5.83016e-09	0.183067	0.0118018	1	0.196748	0.0233215	0.024865	wtMYOC
1628108_at	7.87571	7.95988	8.23434	5.66167e-10	0.0385813	0.0298249	1	0.196748	0.0233454	0.024865	wtMYOC
1623284_at	8.57656	8.7286	8.45374	7.25024e-11	0.820397	0.00831978	1	0.196748	0.0233576	0.024865	wtMYOC
1640476_at	8.72774	8.72348	8.60802	1.04791e-12	0.0874463	0.0166058	1	0.196748	0.023363	0.024865	wtMYOC
1627977_at	8.74754	8.77808	8.5093	1.1317e-10	0.165783	0.0122863	1	0.196748	0.0233651	0.024865	wtMYOC
1626749_a_at	11.9918	11.9238	11.2405	1.13786e-08	0.0697989	0.019019	1	0.196748	0.0233861	0.024865	wtMYOC
1628388_at	9.8399	9.85209	9.38528	2.22643e-09	0.112631	0.0145972	1	0.196748	0.0234189	0.024865	wtMYOC
1625964_at	9.02095	9.02747	8.67931	6.29865e-10	0.109281	0.0148293	1	0.196748	0.0234366	0.024865	wtMYOC
1635040_a_at	10.1215	10.2324	9.50822	1.91548e-08	0.20041	0.0114957	1	0.196748	0.0234544	0.024865	wtMYOC
1634958_at	8.2064	8.16949	8.06741	2.26355e-12	0.0343175	0.0336839	1	0.196748	0.0234874	0.024865	wtMYOC
1633586_at	9.66962	9.77192	9.37281	4.78089e-10	0.33547	0.00984232	1	0.196748	0.0235218	0.024865	wtMYOC
1624054_at	9.64119	9.74046	9.23897	2.30449e-09	0.25027	0.0107245	1	0.196748	0.0235534	0.024865	wtMYOC
1631645_at	9.21869	9.27851	8.85998	1.16506e-09	0.191199	0.0117512	1	0.196748	0.0235551	0.024865	wtMYOC
1634093_at	11.1906	11.461	10.5698	2.42949e-08	0.425178	0.00930957	1	0.196748	0.0235578	0.024865	wtMYOC
1628004_at	8.49258	8.52037	8.82524	3.59235e-10	0.0722802	0.0188257	1	0.196748	0.0235862	0.024865	wtMYOC
1641379_a_at	10.0241	10.1348	9.34718	3.65313e-08	0.189508	0.011852	1	0.196748	0.023661	0.024865	wtMYOC
1640091_at	8.33678	8.29949	8.45755	3.93195e-12	0.303265	0.0101844	1	0.196748	0.0236658	0.024865	wtMYOC
1627086_at	9.03626	9.18127	8.85787	1.49358e-10	0.826074	0.00843313	1	0.196748	0.0236727	0.024865	wtMYOC
1634447_at	9.67584	9.86965	9.09076	3.02561e-08	0.323687	0.0100108	1	0.196748	0.0236807	0.024865	wtMYOC
1628779_a_at	9.45107	9.51545	8.74343	5.75246e-08	0.145361	0.0131791	1	0.196748	0.0236825	0.024865	wtMYOC
1634888_at	7.94987	7.98187	8.22583	1.64642e-10	0.0634847	0.0206517	1	0.196748	0.0237248	0.024865	wtMYOC
1635226_at	9.47445	9.81341	8.97655	3.71927e-08	0.68879	0.00861477	1	0.196748	0.0237297	0.024865	wtMYOC
1640191_a_at	9.52161	9.64382	8.85464	4.90549e-08	0.20328	0.0116093	1	0.196748	0.0237549	0.024865	wtMYOC
1627454_a_at	10.1809	10.4113	9.77257	5.03486e-09	0.562784	0.00889081	1	0.196748	0.0237585	0.024865	wtMYOC
1627529_at	10.8734	11.0813	10.3269	1.12536e-08	0.370686	0.00970448	1	0.196748	0.0237629	0.024865	wtMYOC
1634864_at	7.87871	7.79952	8.05283	8.15834e-11	0.446011	0.0093011	1	0.196748	0.023765	0.024865	wtMYOC
1641486_at	8.66035	8.77907	8.46322	1.83717e-10	0.604329	0.00882929	1	0.196748	0.0238641	0.024865	wtMYOC
1630213_at	8.80765	8.84421	8.62591	2.69426e-11	0.216561	0.0114186	1	0.196748	0.0238673	0.024865	wtMYOC
1640945_at	9.53526	9.70988	9.18186	2.50814e-09	0.48782	0.00917682	1	0.196748	0.0238755	0.024865	wtMYOC
1630522_a_at	9.07603	9.20796	8.96328	2.66035e-11	0.867577	0.00848705	1	0.196748	0.0238938	0.024865	wtMYOC
1635033_at	9.21206	9.44915	8.88126	4.16272e-09	0.727482	0.00862393	1	0.196748	0.0239024	0.024865	wtMYOC
1627761_at	9.58105	9.87365	8.93974	8.44325e-08	0.448156	0.00935875	1	0.196748	0.0239235	0.024865	wtMYOC
1631142_a_at	10.5214	10.7058	9.78508	6.01653e-08	0.254935	0.0108741	1	0.196748	0.0239627	0.024865	wtMYOC
1623257_a_at	10.0267	10.1813	9.53115	8.28218e-09	0.307528	0.0102896	1	0.196748	0.0239677	0.024865	wtMYOC
1640528_at	9.49146	9.52977	8.76219	6.25649e-08	0.12653	0.0142787	1	0.196748	0.0240428	0.024865	wtMYOC
1640736_at	11.1288	11.2923	10.7667	1.00207e-09	0.443758	0.00946055	1	0.196748	0.0241162	0.024865	wtMYOC
1630964_at	9.95923	10.1428	9.53937	4.66838e-09	0.429382	0.00953416	1	0.196748	0.0241283	0.024865	wtMYOC
1626358_at	8.63625	8.89187	8.55044	3.04274e-10	0.329779	0.0101724	1	0.196748	0.0241325	0.024865	wtMYOC
1625620_a_at	9.23645	9.53917	8.50627	2.12641e-07	0.406379	0.00966418	1	0.196748	0.0241518	0.024865	wtMYOC
1624857_at	8.9531	9.10748	8.11242	3.26748e-07	0.205157	0.0118078	1	0.196748	0.0241693	0.024865	wtMYOC
1639713_at	7.81126	7.81819	8.10614	3.61205e-10	0.0939664	0.0167122	1	0.196748	0.0241928	0.024865	wtMYOC
1641548_at	9.50097	9.62214	9.24298	3.54877e-10	0.463307	0.00941035	1	0.196748	0.0242016	0.024865	wtMYOC
1625008_at	9.27961	9.50277	9.15275	2.07134e-10	0.569042	0.00905913	1	0.196748	0.0242223	0.024865	wtMYOC
1639732_s_at	8.71936	8.8184	8.48417	2.90882e-10	0.413242	0.00965778	1	0.196748	0.0242226	0.024865	wtMYOC
1623261_at	9.61544	9.7076	9.44761	3.16825e-11	0.548232	0.0091221	1	0.196748	0.0242328	0.024865	wtMYOC
1625843_s_at	11.3235	11.4608	10.9626	7.06038e-10	0.372816	0.00991034	1	0.196748	0.024252	0.024865	wtMYOC
1633289_at	8.01556	8.07307	8.15036	1.4286e-12	0.0198232	0.0708102	1	0.196748	0.0242527	0.024865	wtMYOC
1635229_at	8.46921	8.63037	8.53227	3.03229e-12	0.0222664	0.0596367	1	0.196748	0.0242593	0.024865	wtMYOC
1629372_a_at	9.85536	9.9077	9.57474	1.88824e-10	0.207642	0.0118245	1	0.196748	0.0242873	0.024865	wtMYOC
1629256_a_at	9.73933	9.91266	9.41577	1.51445e-09	0.534274	0.00922213	1	0.196748	0.024375	0.024865	wtMYOC
1634593_at	10.4582	10.5137	9.91576	6.04443e-09	0.154028	0.0133334	1	0.196748	0.0243942	0.024865	wtMYOC
1625838_at	11.2878	11.509	10.542	4.93699e-08	0.295696	0.0106155	1	0.196748	0.0244003	0.024865	wtMYOC
1629325_at	11.4083	11.5975	10.8559	8.26152e-09	0.337357	0.0102576	1	0.196748	0.0244472	0.024865	wtMYOC
1641304_s_at	9.55902	9.77709	8.75004	2.18383e-07	0.272944	0.0109266	1	0.196748	0.0245137	0.024865	wtMYOC
1637665_at	9.41927	9.6466	8.84684	4.01827e-08	0.390593	0.00992818	1	0.196748	0.0245438	0.024865	wtMYOC
1632524_at	8.50339	8.5524	8.29067	9.99382e-11	0.241377	0.0113762	1	0.196748	0.0245501	0.024865	wtMYOC
1639318_at	10.8015	11.0013	10.3968	2.797e-09	0.490621	0.0094802	1	0.196748	0.024633	0.024865	wtMYOC
1625050_s_at	8.86454	9.8715	8.71725	3.30862e-07	0.181801	0.0126488	1	0.196748	0.0246717	0.024865	wtMYOC
1625108_a_at	8.71207	8.74025	8.31939	2.33228e-09	0.13824	0.0141692	1	0.196748	0.0246789	0.024865	wtMYOC
1637690_at	8.71473	8.21234	8.51061	4.58809e-09	0.0215346	0.0649411	1	0.196748	0.0246991	0.024865	wtMYOC
1631498_a_at	9.83607	10.0446	9.41483	6.38187e-09	0.492057	0.00950381	1	0.196748	0.0247032	0.024865	wtMYOC
1639013_at	10.5207	10.5811	9.95711	7.64615e-09	0.157902	0.013406	1	0.196748	0.0247133	0.024865	wtMYOC
1634216_at	9.38443	9.36541	9.21322	5.29578e-12	0.0667341	0.0211681	1	0.196748	0.0247203	0.024865	wtMYOC
1632675_s_at	10.6856	10.9591	10.1815	1.34233e-08	0.543048	0.0093466	1	0.196748	0.0247501	0.024865	wtMYOC
1627395_a_at	8.59742	8.75129	8.56066	1.14713e-11	0.248895	0.0113775	1	0.196748	0.0247659	0.024865	wtMYOC
1637329_a_at	9.15477	9.2867	8.86756	8.5454e-10	0.454925	0.00968897	1	0.196748	0.0247743	0.024865	wtMYOC
1629983_at	9.34542	9.38487	9.00502	7.11212e-10	0.163338	0.0132705	1	0.196748	0.0247897	0.024865	wtMYOC
1631536_at	9.14449	9.3366	8.77661	4.78366e-09	0.521587	0.00945382	1	0.196748	0.0248419	0.024865	wtMYOC
1633667_at	8.67271	8.48124	8.73168	6.12433e-11	0.30759	0.0107146	1	0.196748	0.0248513	0.024865	wtMYOC
1628264_a_at	9.07673	9.09794	8.6088	5.08035e-09	0.125495	0.0149566	1	0.196748	0.0248746	0.024865	wtMYOC
1627970_at	9.58774	9.74514	9.18195	4.26944e-09	0.382925	0.010134	1	0.196748	0.0248979	0.024865	wtMYOC
1626204_at	9.21483	9.2661	8.80251	2.64203e-09	0.168958	0.0131878	1	0.196748	0.0249428	0.024865	wtMYOC
1623466_at	8.57099	8.68978	8.25874	1.66574e-09	0.375891	0.010205	1	0.196748	0.0249526	0.024865	wtMYOC
1637141_at	9.12406	9.18778	8.78138	1.07798e-09	0.209795	0.0121639	1	0.196748	0.0249611	0.024865	wtMYOC
1633037_at	8.58772	8.6906	8.6383	1.97619e-13	0.0167773	0.100777	1	0.196748	0.0249741	0.024865	wtMYOC
1639822_at	8.75451	8.98163	8.8195	2.22025e-11	0.0334016	0.038471	1	0.196748	0.0249787	0.024865	wtMYOC
1628038_at	8.23465	8.25872	8.52412	2.08984e-10	0.0753748	0.0198515	1	0.196748	0.0249818	0.024865	wtMYOC
1636674_at	11.074	11.1898	10.6273	2.12651e-09	0.266593	0.0112933	1	0.196748	0.0250772	0.024865	wtMYOC
1632996_at	7.95175	7.92455	8.16768	9.1776e-11	0.170425	0.0132341	1	0.196748	0.0250878	0.024865	wtMYOC
1629772_at	8.70422	8.82935	8.4649	4.79123e-10	0.523217	0.00955047	1	0.196748	0.025092	0.024865	wtMYOC
1627774_a_at	13.8945	13.9105	13.8367	2.32196e-15	0.281367	0.0111254	1	0.196748	0.0251098	0.024865	wtMYOC
1633852_at	10.1639	10.6043	9.80185	1.73222e-08	0.837376	0.00896673	1	0.196748	0.025121	0.024865	wtMYOC
1633812_at	10.2474	10.4786	10.0414	4.46674e-10	0.903142	0.008941	1	0.196748	0.025162	0.024865	wtMYOC
1636219_at	9.9238	10.1138	9.28776	4.2928e-08	0.300717	0.0109436	1	0.196748	0.0251789	0.024865	wtMYOC
1639239_at	8.15177	8.19238	8.34856	1.73548e-11	0.0459662	0.0288476	1	0.196748	0.0251912	0.024865	wtMYOC
1640796_a_at	9.37332	9.62853	8.80164	4.96117e-08	0.443283	0.00992973	1	0.196748	0.0252102	0.024865	wtMYOC
1627872_at	8.44627	8.19289	8.28532	7.9744e-11	0.01212	0.219624	1	0.196748	0.0252299	0.024865	wtMYOC
1630861_at	9.51717	9.61374	9.25588	2.89691e-10	0.36652	0.0103965	1	0.196748	0.0252318	0.024865	wtMYOC
1624701_at	8.32407	8.4409	8.34981	7.01788e-13	0.0435773	0.0303343	1	0.196748	0.0252559	0.024865	wtMYOC
1639902_at	9.1092	9.44464	8.82084	7.53929e-09	0.873979	0.00899514	1	0.196748	0.0252653	0.024865	wtMYOC
1640057_at	8.5046	8.45325	8.74067	1.45439e-10	0.234251	0.0118792	1	0.196748	0.0252723	0.024865	wtMYOC
1626439_at	9.63138	9.59447	8.97972	2.25221e-08	0.0846373	0.018813	1	0.196748	0.0252911	0.024865	wtMYOC
1622971_at	8.99144	9.08376	8.70465	6.22067e-10	0.32205	0.0107933	1	0.196748	0.0253039	0.024865	wtMYOC
1639461_a_at	9.25264	9.49394	8.96905	2.59785e-09	0.865636	0.00901829	1	0.196748	0.0253131	0.024865	wtMYOC
1623490_at	10.1536	10.2484	9.47455	3.52727e-08	0.179876	0.0131028	1	0.196748	0.0253262	0.024865	wtMYOC
1635030_at	9.41505	9.65885	9.21767	7.85603e-10	0.825471	0.00905901	1	0.196748	0.0253404	0.024865	wtMYOC
1624113_at	9.06379	9.11413	8.72888	8.91244e-10	0.186815	0.0129263	1	0.196748	0.0253481	0.024865	wtMYOC
1639403_s_at	10.6846	10.8933	10.3643	1.24003e-09	0.662145	0.00928944	1	0.196748	0.0253553	0.024865	wtMYOC
1624411_at	8.69133	9.09998	8.96092	5.77566e-10	0.0116835	0.251021	1	0.196748	0.0254075	0.024865	wtMYOC
1625217_at	8.85567	8.84472	8.67306	1.33028e-11	0.0837688	0.0190486	1	0.196748	0.02541	0.024865	wtMYOC
1637622_s_at	8.20845	8.43532	8.0993	3.70427e-10	0.480283	0.00985283	1	0.196748	0.025427	0.024865	wtMYOC
1637710_at	9.61725	9.83994	9.3114	2.25933e-09	0.743116	0.00919219	1	0.196748	0.0254505	0.024865	wtMYOC
1640584_at	8.53229	8.81004	8.1415	1.95559e-08	0.725218	0.00924419	1	0.196748	0.0255195	0.024865	wtMYOC
1623176_at	9.18631	9.29184	9.03855	3.56313e-11	0.728941	0.00925679	1	0.196748	0.0255669	0.024865	wtMYOC
1623827_a_at	8.86786	8.97955	8.24176	5.63897e-08	0.206714	0.0125794	1	0.196748	0.0255723	0.024865	wtMYOC
1633983_a_at	10.862	11.0646	10.2022	3.21942e-08	0.309766	0.0110416	1	0.196748	0.0255727	0.024865	wtMYOC
1640750_at	9.58536	9.83501	8.93341	8.21031e-08	0.380918	0.0104528	1	0.196748	0.0255791	0.024865	wtMYOC
1630642_at	7.95546	8.11654	7.79315	3.46435e-10	0.993684	0.00907686	1	0.196748	0.0255866	0.024865	wtMYOC
1637684_at	11.8888	12.1191	11.3221	9.79822e-09	0.404305	0.0103237	1	0.196748	0.0256267	0.024865	wtMYOC
1631114_a_at	9.50485	9.69697	9.0358	1.22945e-08	0.407747	0.010328	1	0.196748	0.0256834	0.024865	wtMYOC
1633649_s_at	12.9625	13.0533	12.8427	1.46754e-12	0.775211	0.00924295	1	0.196748	0.0256916	0.024865	wtMYOC
1636668_at	8.63361	8.63553	8.45062	1.94702e-11	0.111733	0.0164968	1	0.196748	0.0256958	0.024865	wtMYOC
1627955_a_at	10.5181	10.7783	10.0398	1.13616e-08	0.548059	0.00971629	1	0.196748	0.0257025	0.024865	wtMYOC
1630202_a_at	9.93102	10.1259	9.52126	5.05725e-09	0.475667	0.00999195	1	0.196748	0.0257113	0.024865	wtMYOC
1634121_at	11.9185	12.0397	11.5675	4.22839e-10	0.345613	0.0107984	1	0.196748	0.0257542	0.024865	wtMYOC
1623142_at	7.9429	8.00657	8.27159	4.14705e-10	0.0492294	0.0282049	1	0.196748	0.0257639	0.024865	wtMYOC
1638591_at	10.0525	10.1819	9.47206	1.8376e-08	0.240441	0.0120647	1	0.196748	0.0258088	0.024865	wtMYOC
1640551_at	8.22698	8.27972	8.14573	1.5515e-12	0.660808	0.00946975	1	0.196748	0.0258121	0.024865	wtMYOC
1640285_at	8.7781	8.78483	9.0263	7.3228e-11	0.096594	0.0179327	1	0.196748	0.0258196	0.024865	wtMYOC
1640746_at	10.4783	10.7465	9.78846	6.91865e-08	0.387794	0.0105183	1	0.196748	0.0258284	0.024865	wtMYOC
1626807_a_at	10.0486	10.2659	9.53539	1.60266e-08	0.422303	0.0103229	1	0.196748	0.0258648	0.024865	wtMYOC
1623475_s_at	11.4973	11.6809	11.08	2.07779e-09	0.439171	0.010236	1	0.196748	0.0258752	0.024865	wtMYOC
1623968_at	9.35692	9.62218	8.68338	1.22767e-07	0.392859	0.0105068	1	0.196748	0.0258773	0.024865	wtMYOC
1635644_at	9.8189	10.1101	9.17385	8.27991e-08	0.45112	0.0101815	1	0.196748	0.0258895	0.024865	wtMYOC
1632443_at	8.45937	8.54614	8.11136	2.43925e-09	0.261889	0.011796	1	0.196748	0.0259272	0.024865	wtMYOC
1625758_s_at	8.96317	9.02021	8.56417	2.86189e-09	0.18412	0.013366	1	0.196748	0.0259495	0.024865	wtMYOC
1640429_a_at	10.5158	10.5949	9.85527	2.32724e-08	0.169808	0.0138533	1	0.196748	0.0260295	0.024865	wtMYOC
1634977_at	8.51379	8.35812	8.61968	7.10568e-11	0.694567	0.00949198	1	0.196748	0.0260344	0.024865	wtMYOC
1629209_at	9.09819	9.16735	8.78609	7.32355e-10	0.240314	0.0121908	1	0.196748	0.0260387	0.024865	wtMYOC
1634299_at	8.77601	8.88551	8.36219	5.99994e-09	0.275028	0.011685	1	0.196748	0.0260614	0.024865	wtMYOC
1633777_at	8.7246	8.858	8.49177	4.96809e-10	0.580397	0.00977347	1	0.196748	0.0260883	0.024865	wtMYOC
1628666_at	9.35078	9.5254	9.12487	5.11745e-10	0.790312	0.00938152	1	0.196748	0.0261031	0.024865	wtMYOC
1636929_at	8.85774	8.8654	8.57238	2.75095e-10	0.120255	0.0162429	1	0.196748	0.0261278	0.024865	wtMYOC
1638425_at	8.64837	8.69761	8.30903	1.32832e-09	0.186153	0.0134211	1	0.196748	0.0261328	0.024865	wtMYOC
1635274_at	8.02479	8.03412	8.30043	2.26373e-10	0.0948677	0.0184398	1	0.196748	0.0261707	0.024865	wtMYOC
1625537_at	9.09646	9.19761	8.47139	4.68242e-08	0.197482	0.0131572	1	0.196748	0.0261907	0.024865	wtMYOC
1630915_at	9.73916	9.8106	9.47373	2.10042e-10	0.279366	0.0117006	1	0.196748	0.0262028	0.024865	wtMYOC
1626980_at	10.116	10.2929	9.33018	1.22636e-07	0.243721	0.0122342	1	0.196748	0.0262259	0.024865	wtMYOC
1623386_s_at	8.53618	8.68129	8.45103	3.14491e-11	0.595692	0.0097929	1	0.196748	0.0262439	0.024865	wtMYOC
1635342_at	10.4772	10.4568	10.034	1.23751e-09	0.0905549	0.0190216	1	0.196748	0.0262604	0.024865	wtMYOC
1640409_at	9.77404	9.89308	9.27009	9.70054e-09	0.252826	0.0121324	1	0.196748	0.0263109	0.024865	wtMYOC
1634101_at	8.79992	8.86928	8.45698	1.5371e-09	0.226734	0.0125935	1	0.196748	0.026326	0.024865	wtMYOC
1635677_a_at	9.51292	9.71222	9.37733	1.51705e-10	0.695446	0.00961314	1	0.196748	0.0263522	0.024865	wtMYOC
1626457_s_at	8.62511	8.71723	7.97983	7.68602e-08	0.185441	0.0135852	1	0.196748	0.026368	0.024865	wtMYOC
1640761_at	9.57467	9.77227	9.1911	4.96555e-09	0.51982	0.0100939	1	0.196748	0.0263868	0.024865	wtMYOC
1635247_at	9.77979	9.81772	9.46321	3.79209e-10	0.171001	0.0140431	1	0.196748	0.0263878	0.024865	wtMYOC
1625981_at	10.147	10.4364	9.66175	1.88674e-08	0.606476	0.00982581	1	0.196748	0.0263991	0.024865	wtMYOC
1630078_a_at	11.1854	11.3301	10.4313	4.58377e-08	0.219354	0.0127847	1	0.196748	0.0264047	0.024865	wtMYOC
1631446_at	9.62013	9.07323	9.49604	5.54781e-09	0.0440983	0.0323402	1	0.196748	0.0264658	0.024865	wtMYOC
1630359_at	8.65454	8.40574	8.45396	8.92496e-11	0.0101424	0.517812	1	0.196748	0.0264862	0.024865	wtMYOC
1627964_s_at	10.0573	10.1368	9.65019	1.91968e-09	0.222236	0.012774	1	0.196748	0.0264902	0.024865	wtMYOC
1630596_at	8.93686	9.09187	8.66619	1.09404e-09	0.581471	0.00993791	1	0.196748	0.0265066	0.024865	wtMYOC
1624858_at	9.57333	9.60318	9.28236	2.45583e-10	0.161128	0.0144802	1	0.196748	0.0265197	0.024865	wtMYOC
1626018_a_at	10.0743	10.3276	9.33928	1.19467e-07	0.348022	0.011142	1	0.196748	0.0265354	0.024865	wtMYOC
1633341_s_at	9.02687	9.20412	8.50288	2.81995e-08	0.342287	0.0112082	1	0.196748	0.0265701	0.024865	wtMYOC
1637240_a_at	9.04416	9.11005	8.70757	1.14793e-09	0.222839	0.0128073	1	0.196748	0.0265714	0.024865	wtMYOC
1628399_s_at	11.2752	11.4729	10.777	6.28212e-09	0.398696	0.0107891	1	0.196748	0.0265966	0.024865	wtMYOC
1635236_at	8.73292	8.93323	8.47442	1.80206e-09	0.793168	0.00957678	1	0.196748	0.0266269	0.024865	wtMYOC
1623006_at	9.16438	9.29671	9.12324	4.59627e-12	0.317541	0.0114812	1	0.196748	0.0266468	0.024865	wtMYOC
1631147_at	8.56751	8.63967	8.33726	2.28467e-10	0.319813	0.0114623	1	0.196748	0.0266557	0.024865	wtMYOC
1628739_at	9.71875	9.70106	9.40219	2.41603e-10	0.0879883	0.0197549	1	0.196748	0.0266751	0.024865	wtMYOC
1635360_at	10.3399	10.5975	9.73544	3.88621e-08	0.428317	0.0106438	1	0.196748	0.0266802	0.024865	wtMYOC
1626001_at	9.30924	9.46139	9.20271	3.76052e-11	0.716995	0.00970543	1	0.196748	0.0266879	0.024865	wtMYOC
1633382_s_at	9.68812	9.85474	9.1128	2.82209e-08	0.29902	0.0117261	1	0.196748	0.0267334	0.024865	wtMYOC
1622952_at	8.29463	8.41415	9.28816	1.88464e-07	0.0680855	0.0233668	1	0.196748	0.0267576	0.024865	wtMYOC
1626818_at	8.80606	8.84832	8.45281	1.45926e-09	0.172173	0.0142501	1	0.196748	0.0267725	0.024865	wtMYOC
1628767_s_at	10.4378	10.5306	9.86713	1.15211e-08	0.200356	0.0134884	1	0.196748	0.0268714	0.024865	wtMYOC
1626172_at	9.56758	9.745	8.85832	1.01632e-07	0.26624	0.0122292	1	0.196748	0.026883	0.024865	wtMYOC
1628005_at	9.08515	9.26568	8.60522	1.79929e-08	0.379606	0.011056	1	0.196748	0.0268946	0.024865	wtMYOC
1632876_a_at	9.28671	9.40983	8.73613	2.30715e-08	0.245218	0.0125826	1	0.196748	0.0269211	0.024865	wtMYOC
1623916_at	8.76799	8.89676	8.55311	3.37784e-10	0.611198	0.0100287	1	0.196748	0.0269416	0.024865	wtMYOC
1628496_at	8.59215	8.69971	8.2211	3.96305e-09	0.300237	0.0118368	1	0.196748	0.026986	0.024865	wtMYOC
1637689_at	10.7008	10.7131	10.3365	4.14061e-10	0.125899	0.0165529	1	0.196748	0.0269951	0.024865	wtMYOC
1638554_at	8.97924	9.01621	8.61298	1.55096e-09	0.161749	0.0147914	1	0.196748	0.0270242	0.024865	wtMYOC
1632907_a_at	8.99207	9.17405	8.83513	2.35168e-10	0.878563	0.00965359	1	0.196748	0.0270302	0.024865	wtMYOC
1637582_a_at	9.66042	9.82133	8.90447	1.29527e-07	0.237369	0.0127892	1	0.196748	0.0270448	0.024865	wtMYOC
1627791_at	8.52298	8.54739	8.83091	2.77612e-10	0.0809617	0.0212069	1	0.196748	0.0270768	0.024865	wtMYOC
1637785_at	10.318	10.3477	9.71481	1.28626e-08	0.134007	0.016182	1	0.196748	0.0271506	0.024865	wtMYOC
1625011_at	10.562	10.8764	9.95537	4.74573e-08	0.525993	0.010395	1	0.196748	0.0271752	0.024865	wtMYOC
1628324_at	9.09636	9.16913	8.90303	6.94002e-11	0.381098	0.0111878	1	0.196748	0.0272096	0.024865	wtMYOC
1629305_at	8.96496	9.06515	8.79847	6.46311e-11	0.614808	0.0101349	1	0.196748	0.0272333	0.024865	wtMYOC
1631569_s_at	12.1638	12.2368	11.4695	1.30012e-08	0.164868	0.0148115	1	0.196748	0.0272347	0.024865	wtMYOC
1641343_at	9.69705	9.88817	9.40964	1.33702e-09	0.681655	0.00998711	1	0.196748	0.0272498	0.024865	wtMYOC
1624923_s_at	9.24403	9.24143	8.38038	2.31745e-07	0.109927	0.0179555	1	0.196748	0.0272637	0.024865	wtMYOC
1627489_a_at	12.4132	12.4233	12.1729	1.33784e-11	0.130742	0.016484	1	0.196748	0.0272977	0.024865	wtMYOC
1630165_s_at	9.83816	10.0136	9.28266	2.30434e-08	0.324634	0.0117289	1	0.196748	0.0273122	0.024865	wtMYOC
1632416_at	8.05599	8.14052	8.0713	1.53144e-13	0.0541927	0.0285233	1	0.196748	0.0273126	0.024865	wtMYOC
1634265_at	8.35802	8.31429	8.4396	1.02034e-12	0.545197	0.0103821	1	0.196748	0.0273161	0.024865	wtMYOC
1629902_at	8.83313	8.91729	8.76948	1.86367e-12	0.775781	0.00986264	1	0.196748	0.027324	0.024865	wtMYOC
1629888_at	8.35375	8.3286	8.54129	3.49049e-11	0.183089	0.0142564	1	0.196748	0.0273408	0.024865	wtMYOC
1633356_s_at	9.1551	9.32569	8.81247	3.26639e-09	0.505061	0.0105549	1	0.196748	0.0273587	0.024865	wtMYOC
1634188_a_at	9.61049	9.75144	9.11746	1.16028e-08	0.298251	0.0120501	1	0.196748	0.0273687	0.024865	wtMYOC
1639536_at	8.82773	8.93299	8.64461	1.1644e-10	0.586563	0.0102737	1	0.196748	0.0273818	0.024865	wtMYOC
1632515_a_at	10.4671	10.4385	9.70587	4.20323e-08	0.0962718	0.0194256	1	0.196748	0.0273905	0.024865	wtMYOC
1631753_at	8.5154	8.28234	8.57332	2.14707e-10	0.26683	0.0124858	1	0.196748	0.0273935	0.024865	wtMYOC
1628438_at	9.60128	9.78504	8.99775	4.36147e-08	0.314702	0.0118753	1	0.196748	0.0273977	0.024865	wtMYOC
1625745_at	8.61504	8.65524	8.21002	3.81512e-09	0.161925	0.015035	1	0.196748	0.0274002	0.024865	wtMYOC
1626150_at	8.6661	8.74915	8.57746	5.14979e-12	0.946446	0.00976129	1	0.196748	0.0274014	0.024865	wtMYOC
1623969_at	11.0347	11.1928	10.789	2.23395e-10	0.659353	0.0101039	1	0.196748	0.0274289	0.024865	wtMYOC
1625017_at	9.41219	9.65694	9.21368	9.06257e-10	0.83011	0.00984401	1	0.196748	0.027434	0.024865	wtMYOC
1627916_s_at	10.9293	11.0429	10.5168	1.69479e-09	0.289808	0.012228	1	0.196748	0.0275138	0.024865	wtMYOC
1629510_at	9.35625	9.70196	9.67688	2.76137e-10	0.00990178	0.816689	1	0.196748	0.0275517	0.024865	wtMYOC
1627711_at	12.5155	12.609	12.2172	1.15499e-10	0.323472	0.0118805	1	0.196748	0.0276021	0.024865	wtMYOC
1626237_at	9.6287	9.69596	9.35915	2.50057e-10	0.268415	0.0125712	1	0.196748	0.0276033	0.024865	wtMYOC
1625736_at	7.9178	7.82314	7.98605	6.81647e-12	0.740627	0.0100326	1	0.196748	0.0276382	0.024865	wtMYOC
1640656_a_at	10.5349	10.6556	10.1355	1.9109e-09	0.31372	0.0120054	1	0.196748	0.0276425	0.024865	wtMYOC
1635187_s_at	9.66257	9.87467	9.20459	1.26186e-08	0.469982	0.0108457	1	0.196748	0.0276671	0.024865	wtMYOC
1623871_at	8.15357	8.3625	8.48362	2.75795e-10	0.0133661	0.225971	1	0.196748	0.0276812	0.024865	wtMYOC
1632622_at	9.13419	9.31067	8.83285	2.04005e-09	0.599088	0.010362	1	0.196748	0.0276943	0.024865	wtMYOC
1633768_at	8.32011	8.38345	7.89841	7.21545e-09	0.194819	0.0141317	1	0.196748	0.0276997	0.024865	wtMYOC
1625283_at	8.50841	8.60545	8.40112	1.66787e-11	0.917854	0.00988911	1	0.196748	0.0277148	0.024865	wtMYOC
1625569_at	9.03486	9.13927	8.71091	1.45473e-09	0.332103	0.0118564	1	0.196748	0.0277363	0.024865	wtMYOC
1629779_at	10.1063	10.2002	9.6662	3.41526e-09	0.240385	0.0131253	1	0.196748	0.0277619	0.024865	wtMYOC
1641193_s_at	11.0704	11.0764	10.4161	1.27781e-08	0.116539	0.0178346	1	0.196748	0.0277684	0.024865	wtMYOC
1627948_at	10.043	10.184	9.05253	4.89173e-07	0.189961	0.0143336	1	0.196748	0.0278016	0.024865	wtMYOC
1632429_at	11.8601	11.9774	11.4207	1.49506e-09	0.28363	0.0124705	1	0.196748	0.0278309	0.024865	wtMYOC
1626476_at	8.83006	8.80938	9.08846	1.4086e-10	0.152271	0.0157423	1	0.196748	0.0278349	0.024865	wtMYOC
1634167_a_at	8.57154	8.73172	8.64733	3.14743e-12	0.019629	0.0982312	1	0.196748	0.0278456	0.024865	wtMYOC
1633994_at	8.81002	8.92343	8.5582	5.56365e-10	0.457646	0.0109978	1	0.196748	0.0278741	0.024865	wtMYOC
1635428_at	8.60452	8.57163	8.70221	1.28572e-12	0.345863	0.0117917	1	0.196748	0.0278804	0.024865	wtMYOC
1633767_at	10.2896	10.3786	9.79406	5.78817e-09	0.215882	0.0137045	1	0.196748	0.0278848	0.024865	wtMYOC
1631942_at	9.56036	10.0744	9.48672	5.95148e-09	0.190844	0.0143624	1	0.196748	0.0278911	0.024865	wtMYOC
1640886_a_at	10.2106	10.343	9.67846	1.17278e-08	0.268896	0.0127209	1	0.196748	0.0279049	0.024865	wtMYOC
1627539_at	9.08435	9.08318	8.81052	1.83581e-10	0.111047	0.0184291	1	0.196748	0.0279326	0.024865	wtMYOC
1629871_at	10.014	10.1182	9.55743	4.80401e-09	0.252747	0.0130116	1	0.196748	0.0279614	0.024865	wtMYOC
1640075_a_at	11.5426	11.6213	10.8408	2.05273e-08	0.171411	0.0150472	1	0.196748	0.027966	0.024865	wtMYOC
1640001_at	9.17971	9.31709	8.73929	8.58388e-09	0.32366	0.0120668	1	0.196748	0.0279921	0.024865	wtMYOC
1623061_at	9.95513	10.1627	9.82821	1.26843e-10	0.627322	0.0104108	1	0.196748	0.0280121	0.024865	wtMYOC
1638829_s_at	9.07843	9.07209	9.18028	4.70501e-13	0.143152	0.0163166	1	0.196748	0.0280142	0.024865	wtMYOC
1632474_at	8.32352	8.43621	8.3192	1.32838e-12	0.130893	0.017021	1	0.196748	0.0280147	0.024865	wtMYOC
1623231_at	9.54528	9.62941	9.35834	5.64026e-11	0.45792	0.0110724	1	0.196748	0.0280513	0.024865	wtMYOC
1632272_a_at	9.62074	9.75249	9.27408	1.83764e-09	0.387885	0.0115201	1	0.196748	0.0280552	0.024865	wtMYOC
1641518_a_at	10.6014	10.8902	10.0187	3.54317e-08	0.505217	0.0108543	1	0.196748	0.0280782	0.024865	wtMYOC
1640289_a_at	10.0225	10.1749	9.17377	2.05893e-07	0.216423	0.0138166	1	0.196748	0.0281013	0.024865	wtMYOC
1624109_s_at	11.1317	11.353	10.4384	4.46526e-08	0.330628	0.0120467	1	0.196748	0.0281023	0.024865	wtMYOC
1633294_at	8.71486	8.77704	8.7921	5.50558e-14	0.0107993	0.520759	1	0.196748	0.028104	0.024865	wtMYOC
1640679_at	9.14924	9.27063	8.77239	3.48098e-09	0.333439	0.0120312	1	0.196748	0.02813	0.024865	wtMYOC
1639378_at	8.60771	8.67506	8.35408	3.70442e-10	0.283718	0.0126223	1	0.196748	0.0281313	0.024865	wtMYOC
1623846_at	8.9723	9.07239	8.6037	2.91781e-09	0.288846	0.0125609	1	0.196748	0.0281482	0.024865	wtMYOC
1631994_a_at	9.58582	9.54731	9.42158	3.31721e-12	0.0450189	0.0350423	1	0.196748	0.0281489	0.024865	wtMYOC
1634095_at	12.862	12.9928	12.5756	1.26412e-10	0.465113	0.0110856	1	0.196748	0.0281712	0.024865	wtMYOC
1627334_at	9.54924	9.6956	8.64942	3.92336e-07	0.204941	0.0141575	1	0.196748	0.0281997	0.024865	wtMYOC
1624531_s_at	10.1357	10.4839	9.5378	7.17277e-08	0.597289	0.0105899	1	0.196748	0.0282505	0.024865	wtMYOC
1631115_at	9.06915	8.7605	8.75652	5.19817e-10	0.0101049	0.968649	1	0.196748	0.0283323	0.024865	wtMYOC
1632724_at	10.5402	10.6386	9.93416	1.70482e-08	0.205237	0.0142382	1	0.196748	0.0283487	0.024865	wtMYOC
1627869_at	10.1669	8.5411	9.22654	8.08192e-06	0.015297	0.171469	1	0.196748	0.0283528	0.024865	wtMYOC
1633745_a_at	11.0694	11.2469	10.5206	1.11071e-08	0.33559	0.0121181	1	0.196748	0.0283576	0.024865	wtMYOC
1631093_at	8.61153	8.69793	8.43548	8.50918e-11	0.501182	0.0109908	1	0.196748	0.0283615	0.024865	wtMYOC
1625013_at	8.13297	8.17292	8.31824	1.43719e-11	0.048772	0.0330622	1	0.196748	0.0283877	0.024865	wtMYOC
1627246_at	9.38242	9.39151	9.15778	5.17537e-11	0.132974	0.0171772	1	0.196748	0.0283902	0.024865	wtMYOC
1624812_at	9.45413	9.53799	9.21832	1.82671e-10	0.365813	0.0118701	1	0.196748	0.0284315	0.024865	wtMYOC
1640675_at	9.17355	9.25598	8.64029	1.79262e-08	0.200188	0.0144237	1	0.196748	0.0284317	0.024865	wtMYOC
1637457_at	10.5454	10.714	9.98459	1.6051e-08	0.315266	0.0123767	1	0.196748	0.0284381	0.024865	wtMYOC
1640318_at	10.4244	10.0231	10.2104	4.19857e-10	0.0170631	0.135495	1	0.196748	0.0284432	0.024865	wtMYOC
1629417_s_at	10.0792	10.2736	9.2938	1.49853e-07	0.269948	0.012989	1	0.196748	0.0284503	0.024865	wtMYOC
1637627_at	9.73781	9.92289	9.42458	1.85029e-09	0.606967	0.0106482	1	0.196748	0.0284675	0.024865	wtMYOC
1623688_at	9.31392	9.42745	9.20583	1.61953e-11	0.959915	0.0101594	1	0.196748	0.028473	0.024865	wtMYOC
1641284_a_at	9.65097	10.0004	9.20828	2.91195e-08	0.810575	0.0102653	1	0.196748	0.0284926	0.024865	wtMYOC
1638700_at	9.78221	9.94173	9.12388	5.87169e-08	0.265919	0.013087	1	0.196748	0.0285159	0.024865	wtMYOC
1626059_at	8.46482	8.42575	7.97313	9.53721e-09	0.0839055	0.0223024	1	0.196748	0.0285501	0.024865	wtMYOC
1627446_at	8.42146	8.67424	7.91958	6.1131e-08	0.515306	0.0110078	1	0.196748	0.0285512	0.024865	wtMYOC
1628315_at	8.80247	8.86191	8.58908	1.19863e-10	0.296424	0.0126741	1	0.196748	0.0285719	0.024865	wtMYOC
1625603_at	8.71828	8.77271	8.47837	2.19754e-10	0.253751	0.0133216	1	0.196748	0.0285723	0.024865	wtMYOC
1625556_at	9.68809	9.67245	9.41499	1.08543e-10	0.0916253	0.0211598	1	0.196748	0.0285766	0.024865	wtMYOC
1636997_at	8.57008	8.53758	8.45333	7.75303e-13	0.0386175	0.0417896	1	0.196748	0.0286157	0.024865	wtMYOC
1626637_a_at	10.1205	10.2378	9.72719	2.31213e-09	0.313831	0.0124868	1	0.196748	0.0286287	0.024865	wtMYOC
1637807_at	12.0833	12.2828	11.7487	7.65281e-10	0.612985	0.0106977	1	0.196748	0.028635	0.024865	wtMYOC
1638452_at	8.88809	8.75544	8.87286	1.89738e-12	0.0730933	0.024522	1	0.196748	0.0286455	0.024865	wtMYOC
1630348_a_at	11.1581	11.0908	10.3857	2.90895e-08	0.0816462	0.0228182	1	0.196748	0.0286662	0.024865	wtMYOC
1625157_at	8.47616	8.59243	8.34285	5.98825e-11	0.88928	0.0102649	1	0.196748	0.0286734	0.024865	wtMYOC
1625257_s_at	11.2002	11.4283	10.642	1.52704e-08	0.418448	0.0115988	1	0.196748	0.0287153	0.024865	wtMYOC
1632424_at	9.54894	9.60661	9.07445	6.16411e-09	0.179548	0.0152445	1	0.196748	0.0287226	0.024865	wtMYOC
1625279_a_at	8.47115	8.47231	7.93394	2.06396e-08	0.115836	0.0186991	1	0.196748	0.0287391	0.024865	wtMYOC
1625243_a_at	9.25049	9.49438	8.56351	1.54319e-07	0.366427	0.0120128	1	0.196748	0.028751	0.024865	wtMYOC
1627216_s_at	10.7658	10.8823	10.3459	2.22648e-09	0.296255	0.0127767	1	0.196748	0.0287717	0.024865	wtMYOC
1636831_s_at	9.8937	10.1268	9.38587	2.15076e-08	0.469717	0.0113232	1	0.196748	0.0287835	0.024865	wtMYOC
1636064_at	9.54596	9.64611	9.04569	1.09341e-08	0.233999	0.013821	1	0.196748	0.0287929	0.024865	wtMYOC
1625320_at	8.50425	8.53314	8.30348	6.67293e-11	0.194334	0.014834	1	0.196748	0.0288299	0.024865	wtMYOC
1639621_at	9.28077	9.33702	9.43726	1.97893e-12	0.0290556	0.0587478	1	0.196748	0.0288456	0.024865	wtMYOC
1634988_a_at	11.0109	10.6657	10.7146	1.99671e-10	0.0106981	0.647109	1	0.196748	0.028867	0.024865	wtMYOC
1626676_at	9.67595	9.86424	9.09835	3.63824e-08	0.339757	0.012321	1	0.196748	0.0288718	0.024865	wtMYOC
1626417_at	7.93316	8.07277	7.91894	8.05623e-12	0.167946	0.0157772	1	0.196748	0.0288754	0.024865	wtMYOC
1635114_a_at	9.32026	9.55426	9.04107	2.63133e-09	0.857894	0.0103698	1	0.196748	0.0288902	0.024865	wtMYOC
1630531_at	9.63741	9.80464	8.99007	6.2004e-08	0.28045	0.0130581	1	0.196748	0.0288905	0.024865	wtMYOC
1634804_at	9.97377	10.2578	9.16114	2.73648e-07	0.361818	0.0121271	1	0.196748	0.028909	0.024865	wtMYOC
1633331_at	8.97485	8.97473	8.38508	2.59945e-08	0.115264	0.0189079	1	0.196748	0.028929	0.024865	wtMYOC
1631207_at	8.97415	9.13966	9.08454	3.35781e-12	0.0131828	0.274155	1	0.196748	0.0289476	0.024865	wtMYOC
1624345_a_at	9.30216	9.37754	8.80184	1.11682e-08	0.199244	0.0147661	1	0.196748	0.0289553	0.024865	wtMYOC
1634874_at	8.37499	8.45547	8.26908	1.16062e-11	0.782505	0.010506	1	0.196748	0.029033	0.024865	wtMYOC
1631532_at	9.80835	9.9502	9.64721	8.1228e-11	0.896951	0.0103958	1	0.196748	0.0290332	0.024865	wtMYOC
1641461_at	9.69679	9.85373	9.37002	1.773e-09	0.492619	0.011314	1	0.196748	0.0290349	0.024865	wtMYOC
1623993_at	8.88712	8.94833	8.7852	3.85317e-12	0.618866	0.0108457	1	0.196748	0.0290483	0.024865	wtMYOC
1626061_at	8.42768	8.56463	7.89571	4.22051e-08	0.280287	0.0131429	1	0.196748	0.0290504	0.024865	wtMYOC
1630982_at	8.93331	8.97957	8.6538	4.07019e-10	0.209745	0.0145378	1	0.196748	0.029055	0.024865	wtMYOC
1632690_a_at	8.49693	8.63124	8.7667	7.14484e-11	0.0191	0.114466	1	0.196748	0.0290735	0.024865	wtMYOC
1632103_at	11.5887	11.7694	11.2138	1.39346e-09	0.494608	0.0113228	1	0.196748	0.0290786	0.024865	wtMYOC
1625813_at	8.57446	8.6256	8.36126	1.26417e-10	0.265927	0.0133835	1	0.196748	0.0290793	0.024865	wtMYOC
1639542_at	8.57385	8.74296	8.24909	4.12679e-09	0.534935	0.0111453	1	0.196748	0.0290803	0.024865	wtMYOC
1628825_at	8.35818	8.31146	7.97442	1.99861e-09	0.0719388	0.0253509	1	0.196748	0.0290987	0.024865	wtMYOC
1628796_at	8.61686	8.72751	8.59814	1.5836e-12	0.212485	0.0144954	1	0.196748	0.0291035	0.024865	wtMYOC
1623584_at	10.2427	10.4626	9.55414	7.57136e-08	0.334574	0.0124904	1	0.196748	0.0291131	0.024865	wtMYOC
1625455_at	8.43716	8.41713	8.84848	2.59195e-09	0.139133	0.0173577	1	0.196748	0.0291267	0.024865	wtMYOC
1633963_a_at	9.39976	9.61096	9.04959	4.8508e-09	0.62179	0.0108724	1	0.196748	0.029136	0.024865	wtMYOC
1630577_at	8.63548	8.68967	7.84163	2.73329e-07	0.149584	0.0168005	1	0.196748	0.029153	0.024865	wtMYOC
1625830_a_at	10.4146	10.5558	9.75318	3.86788e-08	0.245495	0.0138046	1	0.196748	0.0291817	0.024865	wtMYOC
1639159_at	9.06465	9.11484	8.81831	1.94893e-10	0.238044	0.0139629	1	0.196748	0.0291985	0.024865	wtMYOC
1627744_at	11.8865	11.8745	11.4997	2.92958e-10	0.103051	0.0204034	1	0.196748	0.0292654	0.024865	wtMYOC
1640627_at	8.53448	8.74281	8.20596	6.58962e-09	0.654845	0.0108723	1	0.196748	0.0293574	0.024865	wtMYOC
1625458_a_at	10.2338	10.3513	9.40258	1.50907e-07	0.19432	0.0151619	1	0.196748	0.0293633	0.024865	wtMYOC
1629154_at	8.30993	8.31909	8.41487	6.46399e-13	0.0829565	0.0233505	1	0.196748	0.0293644	0.024865	wtMYOC
1626862_at	8.34082	8.41974	8.15163	1.31788e-10	0.42942	0.0118199	1	0.196748	0.0293804	0.024865	wtMYOC
1625719_at	11.8417	12.3037	11.5492	6.02781e-09	0.653728	0.0109054	1	0.196748	0.0294344	0.024865	wtMYOC
1641037_at	8.70545	8.90242	8.50247	8.84775e-10	0.975693	0.0105199	1	0.196748	0.0294405	0.024865	wtMYOC
1639526_a_at	9.30996	9.38494	8.99039	9.14678e-10	0.263042	0.0136323	1	0.196748	0.0294571	0.024865	wtMYOC
1637327_at	9.31667	9.48496	8.72517	4.84631e-08	0.304812	0.0130087	1	0.196748	0.0294582	0.024865	wtMYOC
1639938_at	9.1638	9.25813	8.62955	2.05226e-08	0.218964	0.0145484	1	0.196748	0.0294731	0.024865	wtMYOC
1636140_at	9.04462	9.12735	8.77941	4.47551e-10	0.329223	0.0127245	1	0.196748	0.0294777	0.024865	wtMYOC
1625377_at	9.51016	9.39936	8.76465	5.993e-08	0.0653283	0.0276875	1	0.196748	0.0294866	0.024865	wtMYOC
1637120_at	8.31337	8.14903	8.26361	7.6501e-12	0.0362186	0.0471379	1	0.196748	0.0294941	0.024865	wtMYOC
1623199_a_at	9.83493	10.0126	9.89935	3.05223e-12	0.0293397	0.0606106	1	0.196748	0.0295099	0.024865	wtMYOC
1627821_s_at	10.8009	11.084	10.1904	4.09482e-08	0.477005	0.0115959	1	0.196748	0.0295123	0.024865	wtMYOC
1631188_a_at	8.75458	8.9222	8.56682	4.28514e-10	0.908593	0.0105748	1	0.196748	0.0295257	0.024865	wtMYOC
1626170_at	11.0751	11.2044	10.55	7.01183e-09	0.272671	0.0135111	1	0.196748	0.0295318	0.024865	wtMYOC
1637957_s_at	11.6881	11.8125	11.0659	1.24979e-08	0.236402	0.0141854	1	0.196748	0.0295363	0.024865	wtMYOC
1624838_a_at	9.79797	10.0421	8.8903	5.04693e-07	0.291789	0.0132311	1	0.196748	0.0295494	0.024865	wtMYOC
1623866_at	9.21163	8.95433	8.71697	3.7639e-09	0.0183112	0.129553	1	0.196748	0.0295639	0.024865	wtMYOC
1633757_s_at	10.0593	10.2072	9.48861	2.23299e-08	0.283474	0.0133648	1	0.196748	0.0295738	0.024865	wtMYOC
1623200_at	10.2275	10.3334	9.67871	1.2896e-08	0.231409	0.0143305	1	0.196748	0.0296011	0.024865	wtMYOC
1627793_s_at	8.5413	8.44519	8.5287	3.42629e-13	0.0702339	0.0264404	1	0.196748	0.0296168	0.024865	wtMYOC
1635998_at	10.9797	11.2201	10.8331	1.82987e-10	0.629907	0.0110493	1	0.196748	0.0296379	0.024865	wtMYOC
1628032_a_at	9.44055	9.6706	8.60137	3.95573e-07	0.296523	0.0132126	1	0.196748	0.0296435	0.024865	wtMYOC
1639203_at	9.09255	9.24945	8.62868	1.48131e-08	0.353954	0.0125489	1	0.196748	0.0296513	0.024865	wtMYOC
1640259_at	7.88647	7.89643	8.12612	1.30027e-10	0.0998657	0.0211532	1	0.196748	0.0296693	0.024865	wtMYOC
1641718_at	9.3885	9.59171	8.94468	1.35096e-08	0.471728	0.0116961	1	0.196748	0.02968	0.024865	wtMYOC
1633901_at	8.07614	8.03309	8.30139	1.71467e-10	0.230282	0.0144052	1	0.196748	0.0296886	0.024865	wtMYOC
1630276_at	9.89374	9.89408	9.33516	1.02942e-08	0.117516	0.0193709	1	0.196748	0.0297098	0.024865	wtMYOC
1637051_at	8.24486	7.68156	8.23569	3.33172e-08	0.110241	0.0200675	1	0.196748	0.0297335	0.024865	wtMYOC
1640189_at	8.54719	8.47302	8.78466	2.59559e-10	0.330492	0.0128358	1	0.196748	0.0297369	0.024865	wtMYOC
1635587_s_at	9.26856	9.30349	8.88081	2.01896e-09	0.163631	0.0165549	1	0.196748	0.029762	0.024865	wtMYOC
1633061_at	10.32	10.4384	10.0018	7.53246e-10	0.386614	0.0123316	1	0.196748	0.0298167	0.024865	wtMYOC
1637079_at	9.33548	9.51594	8.82281	2.4611e-08	0.367499	0.0125025	1	0.196748	0.029826	0.024865	wtMYOC
1628982_at	8.5681	8.62672	8.15799	5.49292e-09	0.196867	0.0153732	1	0.196748	0.0298351	0.024865	wtMYOC
1639509_at	9.41976	9.40496	8.62691	1.28573e-07	0.109561	0.0202605	1	0.196748	0.0298744	0.024865	wtMYOC
1637758_at	9.25309	9.33789	8.83298	4.74782e-09	0.23901	0.0143306	1	0.196748	0.0298959	0.024865	wtMYOC
1631181_a_at	8.55472	8.57514	8.35583	5.62737e-11	0.171514	0.016316	1	0.196748	0.029905	0.024865	wtMYOC
1637987_at	10.0356	10.2038	9.40176	4.5278e-08	0.290044	0.0134443	1	0.196748	0.0299185	0.024865	wtMYOC
1636092_a_at	9.09057	9.22882	8.59018	1.98369e-08	0.299379	0.0133147	1	0.196748	0.0299237	0.024865	wtMYOC
1634461_at	9.82438	10.0185	9.46702	3.61066e-09	0.561109	0.0113972	1	0.196748	0.0299427	0.024865	wtMYOC
1635963_a_at	10.3807	10.5042	9.83008	1.343e-08	0.256484	0.0140112	1	0.196748	0.0299458	0.024865	wtMYOC
1623820_at	9.53858	9.74309	8.88738	8.54804e-08	0.332818	0.0129121	1	0.196748	0.0299486	0.024865	wtMYOC
1637570_at	9.35218	9.46765	9.11959	3.07936e-10	0.512482	0.0116052	1	0.196748	0.0299514	0.024865	wtMYOC
1634912_at	10.6582	10.7204	10.0149	2.07075e-08	0.168116	0.0164997	1	0.196748	0.0299685	0.024865	wtMYOC
1641089_s_at	9.48766	9.58616	8.92882	2.24514e-08	0.220521	0.0148231	1	0.196748	0.0300136	0.024865	wtMYOC
1623441_at	9.62789	9.82906	9.06421	3.75152e-08	0.372852	0.0125441	1	0.196748	0.0300202	0.024865	wtMYOC
1626318_at	8.20304	8.13298	8.34021	2.65358e-11	0.527575	0.0115738	1	0.196748	0.0300394	0.024865	wtMYOC
1627680_at	8.9125	8.9809	8.53131	3.07909e-09	0.222917	0.0147809	1	0.196748	0.0300431	0.024865	wtMYOC
1639074_at	9.58456	9.71334	8.94485	5.31997e-08	0.239106	0.0144124	1	0.196748	0.0300463	0.024865	wtMYOC
1626829_s_at	8.26849	8.29309	8.64364	1.24432e-09	0.0917999	0.0226485	1	0.196748	0.0300764	0.024865	wtMYOC
1637091_a_at	9.02167	8.69573	8.95629	3.93845e-10	0.0541383	0.0330919	1	0.196748	0.0300813	0.024865	wtMYOC
1629132_at	8.04679	8.06732	8.29681	1.33845e-10	0.0860705	0.0235813	1	0.196748	0.0300827	0.024865	wtMYOC
1629828_at	8.17519	8.02665	8.44444	1.71229e-09	0.570576	0.0114289	1	0.196748	0.0301066	0.024865	wtMYOC
1626815_a_at	9.66124	9.80938	9.38789	7.87612e-10	0.560444	0.0114718	1	0.196748	0.0301186	0.024865	wtMYOC
1634557_at	8.64135	8.71528	8.52785	1.08731e-11	0.674637	0.0111313	1	0.196748	0.0301376	0.024865	wtMYOC
1631149_s_at	9.67349	9.71891	9.23828	3.37535e-09	0.173231	0.0164038	1	0.196748	0.0301428	0.024865	wtMYOC
1623345_at	8.02075	8.01133	8.10008	2.98128e-13	0.182133	0.0160741	1	0.196748	0.0301624	0.024865	wtMYOC
1629579_at	9.66879	9.7431	9.27807	2.25424e-09	0.231225	0.0146634	1	0.196748	0.0301821	0.024865	wtMYOC
1635547_a_at	9.17853	9.1703	8.9707	3.19467e-11	0.101764	0.0214123	1	0.196748	0.0301877	0.024865	wtMYOC
1630579_at	8.46437	8.47885	8.26542	5.56518e-11	0.154967	0.0172631	1	0.196748	0.0301918	0.024865	wtMYOC
1625197_at	10.2325	10.2563	9.6623	1.08421e-08	0.138466	0.0182101	1	0.196748	0.030206	0.024865	wtMYOC
1630557_at	9.33901	9.39724	8.95795	2.13802e-09	0.204829	0.0153827	1	0.196748	0.0302435	0.024865	wtMYOC
1641297_at	10.1282	10.331	9.61853	1.68912e-08	0.413467	0.0123155	1	0.196748	0.0302458	0.024865	wtMYOC
1632653_at	9.99201	10.2751	9.3366	9.7087e-08	0.447764	0.0121317	1	0.196748	0.0303608	0.024865	wtMYOC
1635741_a_at	9.08162	9.20844	8.79019	1.21264e-09	0.450971	0.0121126	1	0.196748	0.030363	0.024865	wtMYOC
1635297_at	8.18371	8.21902	8.27594	1.93971e-13	0.0281492	0.0677552	1	0.196748	0.0303773	0.024865	wtMYOC
1627129_at	12.021	12.3029	11.5724	5.63459e-09	0.651395	0.0112871	1	0.196748	0.0303845	0.024865	wtMYOC
1638869_at	9.42021	9.52789	9.04032	3.01918e-09	0.307231	0.0134435	1	0.196748	0.0303921	0.024865	wtMYOC
1638685_at	12.042	12.0632	11.6242	5.79529e-10	0.143659	0.0180388	1	0.196748	0.0304048	0.024865	wtMYOC
1631064_at	7.98602	7.97799	8.32002	1.05355e-09	0.130147	0.0189368	1	0.196748	0.0304115	0.024865	wtMYOC
1623133_a_at	9.90105	10.1813	9.3366	4.9878e-08	0.514102	0.0117917	1	0.196748	0.0304146	0.024865	wtMYOC
1625732_at	8.77936	8.87253	8.23395	3.14987e-08	0.217951	0.0151261	1	0.196748	0.0304211	0.024865	wtMYOC
1634279_at	8.44678	8.53632	8.62453	7.11112e-12	0.0196729	0.121316	1	0.196748	0.0304612	0.024865	wtMYOC
1639196_at	10.168	8.50899	9.21835	1.03593e-05	0.0166605	0.172471	1	0.196748	0.0304834	0.024865	wtMYOC
1638053_at	9.89338	10.0817	9.7065	2.93695e-10	0.993879	0.0109268	1	0.196748	0.030526	0.024865	wtMYOC
1629250_at	12.3199	12.5601	11.9013	2.7082e-09	0.595073	0.011522	1	0.196748	0.0305485	0.024865	wtMYOC
1641287_at	9.18929	9.38954	8.69517	2.64269e-08	0.421771	0.0123998	1	0.196748	0.0305704	0.024865	wtMYOC
1628628_at	9.07878	9.20776	8.55678	2.45872e-08	0.277172	0.0139983	1	0.196748	0.0306031	0.024865	wtMYOC
1628990_at	8.87014	8.91204	8.59906	3.67476e-10	0.207278	0.0155519	1	0.196748	0.0306429	0.024865	wtMYOC
1628402_a_at	10.2614	10.4562	9.45211	1.76508e-07	0.272092	0.0141104	1	0.196748	0.0306537	0.024865	wtMYOC
1627096_s_at	8.96541	9.05722	8.46782	1.63712e-08	0.228715	0.0150141	1	0.196748	0.0306938	0.024865	wtMYOC
1639968_at	9.89127	10.0601	9.31482	3.10049e-08	0.316732	0.0135026	1	0.196748	0.030761	0.024865	wtMYOC
1631646_at	8.22333	8.23953	8.53474	4.75099e-10	0.0982426	0.0224328	1	0.196748	0.030781	0.024865	wtMYOC
1641083_at	10.42	10.6666	9.89305	2.23031e-08	0.485987	0.0121124	1	0.196748	0.0308355	0.024865	wtMYOC
1626924_a_at	13.3284	13.4116	13.1466	7.44741e-12	0.475219	0.0121805	1	0.196748	0.0308544	0.024865	wtMYOC
1640589_at	9.91838	10.0096	9.4458	6.53335e-09	0.235581	0.0149529	1	0.196748	0.03087	0.024865	wtMYOC
1633132_a_at	8.19348	8.22395	8.34682	5.34539e-12	0.0557267	0.0336884	1	0.196748	0.0309146	0.024865	wtMYOC
1626756_a_at	9.36376	9.54895	8.61947	1.92504e-07	0.279759	0.0141339	1	0.196748	0.0309441	0.024865	wtMYOC
1640334_at	10.433	10.5394	9.92505	7.9011e-09	0.248304	0.0147317	1	0.196748	0.0309719	0.024865	wtMYOC
1624889_a_at	10.1372	10.3336	9.49483	5.49542e-08	0.32889	0.013461	1	0.196748	0.0309841	0.024865	wtMYOC
1625860_s_at	10.1327	10.406	9.98118	5.53918e-10	0.57618	0.011772	1	0.196748	0.0309988	0.024865	wtMYOC
1623432_s_at	8.93709	9.12547	8.482	1.98053e-08	0.431883	0.0125202	1	0.196748	0.0310035	0.024865	wtMYOC
1627351_at	8.27007	8.18557	8.29878	8.77923e-13	0.360313	0.0131325	1	0.196748	0.0310225	0.024865	wtMYOC
1629848_s_at	9.55529	9.58572	9.11512	3.68033e-09	0.155241	0.0178398	1	0.196748	0.0310259	0.024865	wtMYOC
1639555_at	10.0184	10.2352	9.32965	9.42933e-08	0.33729	0.0133954	1	0.196748	0.0310529	0.024865	wtMYOC
1623943_at	10.0596	9.94201	9.34313	3.35202e-08	0.0639281	0.030377	1	0.196748	0.031055	0.024865	wtMYOC
1634909_at	9.67261	9.67177	9.1594	7.36451e-09	0.11972	0.0203108	1	0.196748	0.0310558	0.024865	wtMYOC
1629969_at	8.945	8.94521	8.64468	4.22976e-10	0.120766	0.0202179	1	0.196748	0.0310565	0.024865	wtMYOC
1633556_s_at	9.96674	10.0436	9.24933	6.88215e-08	0.177656	0.0168417	1	0.196748	0.0310791	0.024865	wtMYOC
1633866_at	9.34325	9.46163	8.94055	4.86208e-09	0.318833	0.0136348	1	0.196748	0.0310825	0.024865	wtMYOC
1639186_at	8.86094	9.0464	8.36763	3.06772e-08	0.394971	0.0128544	1	0.196748	0.0311139	0.024865	wtMYOC
1628279_s_at	10.2373	10.4021	9.69899	1.73301e-08	0.329909	0.013513	1	0.196748	0.0311157	0.024865	wtMYOC
1641047_at	10.8174	10.958	10.3891	3.22313e-09	0.350008	0.0132936	1	0.196748	0.0311356	0.024865	wtMYOC
1636561_at	8.6412	8.64429	8.76577	1.8473e-12	0.109902	0.0213692	1	0.196748	0.0311545	0.024865	wtMYOC
1635057_s_at	9.05581	9.05254	8.70593	9.90234e-10	0.116533	0.0206992	1	0.196748	0.0311632	0.024865	wtMYOC
1629984_s_at	13.2956	13.2539	13.0032	2.15602e-11	0.0697775	0.0286201	1	0.196748	0.0311847	0.024865	wtMYOC
1625967_s_at	11.2675	11.2412	10.8316	8.73721e-10	0.0959631	0.0231581	1	0.196748	0.0311901	0.024865	wtMYOC
1633477_at	8.63044	8.65295	8.7954	7.13726e-12	0.0714769	0.0281694	1	0.196748	0.0312191	0.024865	wtMYOC
1640647_s_at	7.94782	7.8866	8.30563	2.79485e-09	0.220803	0.0155396	1	0.196748	0.0312558	0.024865	wtMYOC
1638014_at	8.34137	8.3232	8.21501	2.20462e-12	0.0696063	0.0288372	1	0.196748	0.0313086	0.024865	wtMYOC
1622892_s_at	9.1699	9.2334	8.8005	2.20415e-09	0.221591	0.0155572	1	0.196748	0.0313218	0.024865	wtMYOC
1638730_at	8.68418	8.71714	8.89654	2.89375e-11	0.0666449	0.0298312	1	0.196748	0.0313419	0.024865	wtMYOC
1623624_at	8.88204	8.93209	8.45886	5.32838e-09	0.185432	0.0167161	1	0.196748	0.0313522	0.024865	wtMYOC
1631426_at	9.74699	9.72282	9.13091	2.0645e-08	0.104438	0.0221859	1	0.196748	0.0313565	0.024865	wtMYOC
1622976_at	8.39908	8.35876	7.9519	6.12155e-09	0.0858654	0.0250235	1	0.196748	0.0313711	0.024865	wtMYOC
1639594_at	10.9474	11.2059	10.2941	5.07562e-08	0.415074	0.0128091	1	0.196748	0.031373	0.024865	wtMYOC
1627419_at	10.9918	10.979	10.4434	4.78661e-09	0.111051	0.0214479	1	0.196748	0.0313804	0.024865	wtMYOC
1640080_at	9.60795	9.67511	9.13832	6.75563e-09	0.201836	0.0161973	1	0.196748	0.0314316	0.024865	wtMYOC
1626627_at	8.8728	9.1103	8.96023	3.28449e-11	0.0305092	0.0651902	1	0.196748	0.0314634	0.024865	wtMYOC
1631564_at	9.28821	9.35889	8.57143	1.07048e-07	0.173705	0.0172932	1	0.196748	0.0315115	0.024865	wtMYOC
1641117_a_at	9.2203	9.26508	9.15805	2.64941e-13	0.74678	0.0115562	1	0.196748	0.0316142	0.024865	wtMYOC
1641600_at	12.8855	12.8731	12.512	1.59443e-10	0.107437	0.0220761	1	0.196748	0.0316247	0.024865	wtMYOC
1632490_at	9.20345	9.26821	8.75466	6.74304e-09	0.203305	0.0162708	1	0.196748	0.0316277	0.024865	wtMYOC
1630807_at	9.02923	9.16033	8.77114	8.07585e-10	0.529815	0.012244	1	0.196748	0.0316713	0.024865	wtMYOC
1625075_at	9.92046	10.0693	9.59234	1.65242e-09	0.474408	0.0125682	1	0.196748	0.0317437	0.024865	wtMYOC
1641072_at	9.23087	9.2563	8.6031	4.12089e-08	0.141797	0.0191681	1	0.196748	0.0317538	0.024865	wtMYOC
1631199_at	9.131	9.18468	8.78167	1.54452e-09	0.210116	0.0161427	1	0.196748	0.0317632	0.024865	wtMYOC
1627028_at	8.14198	8.12096	8.39059	2.22068e-10	0.166111	0.0178197	1	0.196748	0.0317786	0.024865	wtMYOC
1634340_at	8.59925	8.692	8.34317	6.47497e-10	0.384105	0.0132662	1	0.196748	0.0318006	0.024865	wtMYOC
1629766_at	9.29584	9.50894	8.76556	3.99098e-08	0.42265	0.0129452	1	0.196748	0.0318062	0.024865	wtMYOC
1626426_at	9.0933	9.09873	8.67402	3.27987e-09	0.12831	0.0202144	1	0.196748	0.0318276	0.024865	wtMYOC
1635377_at	8.77434	9.00597	8.38184	1.61206e-08	0.615553	0.0119699	1	0.196748	0.0318283	0.024865	wtMYOC
1627620_at	8.31823	8.18451	8.39289	2.94404e-11	0.582661	0.0121056	1	0.196748	0.0318761	0.024865	wtMYOC
1629887_at	9.37733	9.29306	9.57803	9.06753e-11	0.440723	0.0128461	1	0.196748	0.0318805	0.024865	wtMYOC
1625666_at	8.26192	8.10098	8.48906	1.10917e-09	0.736661	0.0116848	1	0.196748	0.0318965	0.024865	wtMYOC
1640268_at	9.11119	9.22101	8.91282	1.81684e-10	0.577831	0.0121347	1	0.196748	0.0319022	0.024865	wtMYOC
1631141_at	9.5738	9.73665	9.26551	1.79951e-09	0.551518	0.0122464	1	0.196748	0.0319119	0.024865	wtMYOC
1634442_at	9.0335	9.00135	8.53358	8.53647e-09	0.0959932	0.0238895	1	0.196748	0.0319203	0.024865	wtMYOC
1623478_at	9.83233	9.85382	9.20451	2.73412e-08	0.139059	0.0194981	1	0.196748	0.0319432	0.024865	wtMYOC
1628486_a_at	10.0488	10.2042	9.62546	5.55115e-09	0.38938	0.0132848	1	0.196748	0.0319454	0.024865	wtMYOC
1634140_a_at	9.70313	9.87921	9.21089	1.69683e-08	0.380461	0.0133816	1	0.196748	0.0319761	0.024865	wtMYOC
1636941_at	9.61949	9.8235	8.85295	2.15876e-07	0.297842	0.0143888	1	0.196748	0.0319939	0.024865	wtMYOC
1628888_at	10.0278	10.0934	9.31911	6.13528e-08	0.171423	0.0177252	1	0.196748	0.0320036	0.024865	wtMYOC
1636883_s_at	9.38087	9.3904	8.54202	2.26684e-07	0.127989	0.0203903	1	0.196748	0.0320112	0.024865	wtMYOC
1637705_at	8.86887	8.90197	8.44417	5.03938e-09	0.162931	0.0181457	1	0.196748	0.0320235	0.024865	wtMYOC
1623857_at	9.65872	9.76593	9.07218	3.0481e-08	0.231722	0.0157072	1	0.196748	0.032031	0.024865	wtMYOC
1641301_at	8.59171	8.48139	9.03641	8.59138e-09	0.282838	0.0146583	1	0.196748	0.0320456	0.024865	wtMYOC
1641510_at	9.30514	9.42109	9.15525	6.00824e-11	0.800725	0.0116468	1	0.196748	0.0320748	0.024865	wtMYOC
1622974_at	12.3343	12.6495	12.0538	1.32946e-09	0.90805	0.0115438	1	0.196748	0.0320858	0.024865	wtMYOC
1639206_at	8.39663	8.36953	8.46956	3.61795e-13	0.39425	0.0133235	1	0.196748	0.0321246	0.024865	wtMYOC
1637155_at	10.1423	10.2514	9.73939	2.86699e-09	0.30228	0.0143905	1	0.196748	0.0321294	0.024865	wtMYOC
1625019_at	9.12393	9.17718	9.04181	1.21404e-12	0.676316	0.0119139	1	0.196748	0.0321338	0.024865	wtMYOC
1625191_at	8.54662	8.70009	8.33472	6.94543e-10	0.75277	0.0117477	1	0.196748	0.0321364	0.024865	wtMYOC
1637280_at	10.0502	10.327	9.58925	1.96609e-08	0.6272	0.0120608	1	0.196748	0.0321483	0.024865	wtMYOC
1623656_s_at	8.58926	8.58244	8.22514	1.80518e-09	0.114724	0.021753	1	0.196748	0.0321612	0.024865	wtMYOC
1629227_at	8.76585	9.05047	8.10385	2.51926e-07	0.451838	0.0129058	1	0.196748	0.03219	0.024865	wtMYOC
1637955_a_at	9.30208	9.31078	9.18032	1.71452e-12	0.159688	0.0184377	1	0.196748	0.0322004	0.024865	wtMYOC
1625295_at	8.93957	9.08554	8.55457	6.69694e-09	0.401907	0.0133106	1	0.196748	0.0322429	0.024865	wtMYOC
1629145_at	9.40623	9.64987	8.88098	4.32817e-08	0.4864	0.0127251	1	0.196748	0.0322726	0.024865	wtMYOC
1629894_at	8.68109	8.70666	8.52659	1.50406e-11	0.220058	0.0161752	1	0.196748	0.0323019	0.024865	wtMYOC
1623860_at	8.79656	8.86674	8.64569	3.26108e-11	0.487879	0.0127366	1	0.196748	0.0323193	0.024865	wtMYOC
1623327_at	11.4385	11.3184	10.9914	6.38908e-10	0.0443735	0.0445763	1	0.196748	0.0323197	0.024865	wtMYOC
1623185_s_at	10.3869	10.4749	9.92641	4.44405e-09	0.238857	0.0157169	1	0.196748	0.032355	0.024865	wtMYOC
1633771_s_at	10.3451	10.4979	9.79362	1.82717e-08	0.308483	0.0144255	1	0.196748	0.0323797	0.024865	wtMYOC
1639914_at	9.59109	9.67506	9.17866	3.82964e-09	0.248519	0.0155161	1	0.196748	0.0323955	0.024865	wtMYOC
1627938_at	8.89462	8.92506	8.64128	2.32383e-10	0.189731	0.0172413	1	0.196748	0.0324238	0.024865	wtMYOC
1632815_at	9.91842	10.0942	9.52534	5.04285e-09	0.469998	0.0128962	1	0.196748	0.0324392	0.024865	wtMYOC
1638371_at	8.78902	8.87668	8.73752	1.77895e-12	0.614396	0.0122205	1	0.196748	0.0324401	0.024865	wtMYOC
1629160_s_at	9.49195	9.5909	8.9148	3.02902e-08	0.2248	0.0161358	1	0.196748	0.032458	0.024865	wtMYOC
1633137_at	8.49259	8.56267	8.41725	2.74609e-12	0.942834	0.0116714	1	0.196748	0.0324681	0.024865	wtMYOC
1630043_a_at	9.66508	9.8149	9.18499	1.32029e-08	0.339803	0.0140567	1	0.196748	0.0324775	0.024865	wtMYOC
1637643_at	8.72652	8.80833	8.65184	3.60267e-12	0.928081	0.011698	1	0.196748	0.0325214	0.024865	wtMYOC
1640470_s_at	10.0115	10.1268	9.3674	4.43301e-08	0.230384	0.0160244	1	0.196748	0.0325219	0.024865	wtMYOC
1630584_at	9.52833	9.67023	9.12068	5.90233e-09	0.373272	0.0137154	1	0.196748	0.03254	0.024865	wtMYOC
1625568_a_at	10.5935	10.6798	10.2868	4.32612e-10	0.312829	0.0144457	1	0.196748	0.0325445	0.024865	wtMYOC
1626506_at	9.07302	9.10594	8.71189	1.69241e-09	0.17209	0.0180611	1	0.196748	0.0325447	0.024865	wtMYOC
1628842_s_at	11.2455	11.4183	10.6897	1.28037e-08	0.338959	0.0141057	1	0.196748	0.0325572	0.024865	wtMYOC
1638807_s_at	9.43964	9.51101	9.13712	6.97151e-10	0.274592	0.0150834	1	0.196748	0.0325734	0.024865	wtMYOC
1630095_a_at	8.81184	8.85494	8.53455	4.82365e-10	0.21381	0.0165206	1	0.196748	0.0325758	0.024865	wtMYOC
1623037_a_at	11.7834	12.1153	11.4021	5.49396e-09	0.891082	0.0117529	1	0.196748	0.0326056	0.024865	wtMYOC
1632665_a_at	9.90997	10.0531	9.53844	2.96483e-09	0.40919	0.0134158	1	0.196748	0.0326102	0.024865	wtMYOC
1624392_s_at	9.25226	9.33287	8.603	6.5896e-08	0.19291	0.0172521	1	0.196748	0.0326277	0.024865	wtMYOC
1630658_at	9.82583	9.972	9.47786	2.34478e-09	0.443511	0.0131688	1	0.196748	0.0326552	0.024865	wtMYOC
1627825_at	9.50327	9.45442	9.12611	9.28215e-10	0.0758704	0.0288002	1	0.196748	0.0326589	0.024865	wtMYOC
1625794_at	10.4129	10.4719	9.62756	9.13654e-08	0.163067	0.0185869	1	0.196748	0.0326641	0.024865	wtMYOC
1629288_s_at	9.20062	9.30113	8.97716	2.59704e-10	0.473403	0.0129777	1	0.196748	0.0326765	0.024865	wtMYOC
1628955_at	8.92521	9.24792	8.69164	6.15825e-09	0.753247	0.0119572	1	0.196748	0.0326785	0.024865	wtMYOC
1633844_at	9.06146	9.17028	8.69111	3.77214e-09	0.324236	0.0143676	1	0.196748	0.0327052	0.024865	wtMYOC
1639719_at	8.736	8.73587	8.55335	2.45839e-11	0.12403	0.0213325	1	0.196748	0.032732	0.024865	wtMYOC
1640329_s_at	10.5033	10.8246	9.78656	1.45452e-07	0.472026	0.0130184	1	0.196748	0.0327504	0.024865	wtMYOC
1624983_s_at	13.5939	13.6569	13.4843	5.04596e-13	0.602735	0.0123932	1	0.196748	0.0327655	0.024865	wtMYOC
1640862_a_at	8.58132	8.55417	8.26494	6.5314e-10	0.090038	0.025812	1	0.196748	0.0328032	0.024865	wtMYOC
1632936_at	9.6853	9.70751	8.94465	8.94124e-08	0.139148	0.0201939	1	0.196748	0.0328497	0.024865	wtMYOC
1634156_at	10.2646	10.474	9.70169	2.989e-08	0.397181	0.013635	1	0.196748	0.03286	0.024865	wtMYOC
1635163_at	8.5407	8.65006	8.38341	1.09093e-10	0.725323	0.0120911	1	0.196748	0.0328792	0.024865	wtMYOC
1632287_at	8.92695	9.08299	8.65845	1.47146e-09	0.609015	0.0124171	1	0.196748	0.03288	0.024865	wtMYOC
1641026_a_at	10.7804	11.0592	10.2167	3.26854e-08	0.519779	0.0128067	1	0.196748	0.0328939	0.024865	wtMYOC
1636508_at	11.1129	11.2336	10.6502	3.84077e-09	0.296443	0.0148759	1	0.196748	0.0328992	0.024865	wtMYOC
1641408_at	10.5251	10.6217	9.99533	9.7863e-09	0.234262	0.0161658	1	0.196748	0.0329407	0.024865	wtMYOC
1628494_a_at	10.7955	10.6989	10.147	1.2508e-08	0.0708623	0.0306646	1	0.196748	0.0329551	0.024865	wtMYOC
1635630_a_at	10.3151	10.545	9.55085	1.57987e-07	0.331327	0.0144165	1	0.196748	0.0329946	0.024865	wtMYOC
1640068_at	8.9486	9.02356	8.56556	3.73124e-09	0.24438	0.0159478	1	0.196748	0.0329964	0.024865	wtMYOC
1623334_at	8.56267	8.66637	8.80722	4.85084e-11	0.0266597	0.0868376	1	0.196748	0.0330116	0.024865	wtMYOC
1638521_a_at	9.65176	9.74078	9.45951	8.26997e-11	0.487922	0.0130379	1	0.196748	0.0330215	0.024865	wtMYOC
1624752_at	9.34288	9.41393	9.24944	3.4214e-12	0.789483	0.0120326	1	0.196748	0.0330331	0.024865	wtMYOC
1628667_at	9.37421	9.43714	8.93387	5.68086e-09	0.206718	0.0170567	1	0.196748	0.033089	0.024865	wtMYOC
1641738_a_at	10.3638	10.4602	9.9492	2.76931e-09	0.273712	0.0153855	1	0.196748	0.0331086	0.024865	wtMYOC
1630437_s_at	10.3629	10.4175	9.78398	1.46088e-08	0.175584	0.0182837	1	0.196748	0.0331122	0.024865	wtMYOC
1631604_at	11.4213	11.4792	10.9593	2.12642e-09	0.195199	0.0174785	1	0.196748	0.033118	0.024865	wtMYOC
1634993_at	10.1014	10.1865	9.72071	1.86463e-09	0.266457	0.0155476	1	0.196748	0.0331453	0.024865	wtMYOC
1625100_at	7.84683	7.91277	8.22818	1.56891e-09	0.0649411	0.0330738	1	0.196748	0.0331513	0.024865	wtMYOC
1630099_at	8.80091	8.84955	8.5715	1.86592e-10	0.257459	0.0157389	1	0.196748	0.0331521	0.024865	wtMYOC
1639514_at	8.59082	8.6643	8.32452	6.64371e-10	0.310157	0.0148021	1	0.196748	0.0331729	0.024865	wtMYOC
1633163_at	9.04825	9.11256	8.80784	2.51763e-10	0.302961	0.0149242	1	0.196748	0.0331957	0.024865	wtMYOC
1626217_at	11.3967	11.707	11.0805	3.08562e-09	0.984854	0.0119384	1	0.196748	0.0331993	0.024865	wtMYOC
1635502_at	9.52236	9.45286	9.1149	1.39829e-09	0.0655997	0.032888	1	0.196748	0.0332024	0.024865	wtMYOC
1630141_at	9.02853	8.97058	8.61068	2.45361e-09	0.0741325	0.0299896	1	0.196748	0.033204	0.024865	wtMYOC
1635692_s_at	11.4662	11.6062	11.0144	3.24148e-09	0.340391	0.0144085	1	0.196748	0.033215	0.024865	wtMYOC
1638588_at	8.85959	8.96003	8.69892	8.06201e-11	0.655131	0.0124089	1	0.196748	0.0332328	0.024865	wtMYOC
1625437_at	10.1201	10.018	9.19116	2.18185e-07	0.0829726	0.0278337	1	0.196748	0.033311	0.024865	wtMYOC
1641575_at	9.58438	9.71815	8.85109	1.38995e-07	0.235466	0.0163556	1	0.196748	0.0333246	0.024865	wtMYOC
1630411_at	9.16739	9.34889	8.6497	3.4265e-08	0.378302	0.0140399	1	0.196748	0.033341	0.024865	wtMYOC
1633415_at	9.76745	9.92786	8.97918	2.07789e-07	0.251529	0.0159962	1	0.196748	0.0333793	0.024865	wtMYOC
1628957_at	8.89159	8.96964	8.68415	1.64559e-10	0.40297	0.0138265	1	0.196748	0.0333915	0.024865	wtMYOC
1641533_at	8.14327	8.16338	8.35039	4.66371e-11	0.0873162	0.0269979	1	0.196748	0.0333992	0.024865	wtMYOC
1627509_s_at	11.0889	11.2685	10.5937	8.37026e-09	0.389907	0.0139602	1	0.196748	0.0334171	0.024865	wtMYOC
1633498_at	8.15939	8.08129	7.8028	1.47339e-09	0.0548808	0.0385759	1	0.196748	0.0334419	0.024865	wtMYOC
1625852_at	8.85761	9.01375	8.43038	1.3619e-08	0.392875	0.013962	1	0.196748	0.0334825	0.024865	wtMYOC
1625012_s_at	10.4963	10.7069	10.1607	2.53749e-09	0.657697	0.0125023	1	0.196748	0.033486	0.024865	wtMYOC
1636643_at	10.5802	10.6651	10.0569	8.45699e-09	0.221346	0.0168409	1	0.196748	0.0334875	0.024865	wtMYOC
1624296_at	8.38725	8.3831	8.46669	2.16052e-13	0.152397	0.0197881	1	0.196748	0.0334895	0.024865	wtMYOC
1631487_s_at	8.50171	8.49074	8.86941	1.501e-09	0.140656	0.0205931	1	0.196748	0.0335042	0.024865	wtMYOC
1626972_at	9.96606	10.1869	9.48356	1.86509e-08	0.483909	0.013271	1	0.196748	0.033506	0.024865	wtMYOC
1625410_at	8.78683	8.77027	8.48646	4.55615e-10	0.102739	0.0245189	1	0.196748	0.0335506	0.024865	wtMYOC
1640691_at	9.59598	9.58743	9.08376	8.23394e-09	0.118681	0.0225633	1	0.196748	0.0335524	0.024865	wtMYOC
1635370_at	10.1742	10.2782	9.73566	4.54971e-09	0.278965	0.0155354	1	0.196748	0.0335764	0.024865	wtMYOC
1622939_at	9.98229	10.0571	9.39669	2.23547e-08	0.198015	0.0176695	1	0.196748	0.0335843	0.024865	wtMYOC
1635301_at	8.87171	8.97088	8.73715	3.98993e-11	0.76769	0.0122853	1	0.196748	0.0335916	0.024865	wtMYOC
1633082_at	9.50863	9.6887	9.05213	1.45781e-08	0.421288	0.0137644	1	0.196748	0.0336037	0.024865	wtMYOC
1636126_at	8.659	8.77917	8.06371	7.55966e-08	0.250983	0.0161345	1	0.196748	0.0336047	0.024865	wtMYOC
1627312_at	9.55531	9.57801	8.76638	1.51278e-07	0.140388	0.0206982	1	0.196748	0.0336137	0.024865	wtMYOC
1640077_at	8.73364	8.70469	8.4562	2.56086e-10	0.0853303	0.0276765	1	0.196748	0.0336275	0.024865	wtMYOC
1631699_at	8.30189	8.32702	8.20389	1.78801e-12	0.295139	0.0152973	1	0.196748	0.0336722	0.024865	wtMYOC
1636164_s_at	10.4245	10.481	9.64647	8.88108e-08	0.164323	0.0192421	1	0.196748	0.0336902	0.024865	wtMYOC
1626259_at	9.18632	9.28693	8.62813	3.26971e-08	0.234968	0.0165798	1	0.196748	0.0336907	0.024865	wtMYOC
1630824_a_at	9.3557	9.55005	8.92313	1.38183e-08	0.476145	0.0134092	1	0.196748	0.0337115	0.024865	wtMYOC
1635314_at	11.0277	10.9928	10.6213	6.7772e-10	0.0917079	0.0265008	1	0.196748	0.0337246	0.024865	wtMYOC
1633081_at	10.0255	9.94393	9.23965	7.97216e-08	0.0857127	0.0277328	1	0.196748	0.0337487	0.024865	wtMYOC
1632278_s_at	8.76784	8.69437	8.87962	1.03729e-11	0.688989	0.0125208	1	0.196748	0.0337525	0.024865	wtMYOC
1628601_at	9.59586	9.77768	9.21542	5.91153e-09	0.505301	0.0132498	1	0.196748	0.033753	0.024865	wtMYOC
1639904_at	8.90963	8.95212	8.823	1.22894e-12	0.51808	0.0131852	1	0.196748	0.0337679	0.024865	wtMYOC
1629471_at	9.20212	9.23614	8.99779	6.2096e-11	0.225199	0.0168976	1	0.196748	0.0337728	0.024865	wtMYOC
1629657_at	8.01353	8.12946	8.37425	7.63476e-10	0.0381291	0.0566281	1	0.196748	0.0337814	0.024865	wtMYOC
1633059_at	10.8224	10.8539	10.128	3.15803e-08	0.149477	0.0202102	1	0.196748	0.0338057	0.024865	wtMYOC
1633775_at	9.9698	10.0809	9.1907	1.45208e-07	0.208615	0.017442	1	0.196748	0.0338186	0.024865	wtMYOC
1639626_at	9.03734	9.09768	8.63189	4.48527e-09	0.212891	0.0173018	1	0.196748	0.0338198	0.024865	wtMYOC
1635227_at	9.36848	9.48828	9.14811	3.06216e-10	0.572859	0.0129465	1	0.196748	0.0338294	0.024865	wtMYOC
1635978_at	12.2242	12.2828	11.7989	8.97911e-10	0.205428	0.0175863	1	0.196748	0.0338757	0.024865	wtMYOC
1623847_at	8.9782	9.0564	8.5443	7.86744e-09	0.235548	0.016678	1	0.196748	0.0338874	0.024865	wtMYOC
1631772_a_at	8.90397	9.01605	8.32918	5.04325e-08	0.246608	0.0163989	1	0.196748	0.0338905	0.024865	wtMYOC
1628141_at	10.9344	11.1613	10.1995	9.1333e-08	0.341426	0.0147254	1	0.196748	0.0338908	0.024865	wtMYOC
1639335_at	9.99317	10.1831	9.30045	1.00011e-07	0.311034	0.0151626	1	0.196748	0.03391	0.024865	wtMYOC
1634507_s_at	12.1395	12.2441	11.7514	8.12065e-10	0.30694	0.0152297	1	0.196748	0.0339161	0.024865	wtMYOC
1629218_at	8.78142	8.78325	8.29674	1.0919e-08	0.12888	0.0218977	1	0.196748	0.0339353	0.024865	wtMYOC
1639390_at	8.03466	8.061	8.23594	3.98821e-11	0.0776318	0.0299446	1	0.196748	0.0339442	0.024865	wtMYOC
1639538_at	8.00278	8.0482	8.25273	1.26309e-10	0.0639726	0.0347105	1	0.196748	0.0339627	0.024865	wtMYOC
1637536_at	8.18732	8.29206	7.91129	1.61238e-09	0.407885	0.0140486	1	0.196748	0.0339734	0.024865	wtMYOC
1622931_at	8.72814	8.82103	8.17226	4.28214e-08	0.226245	0.0169872	1	0.196748	0.0339756	0.024865	wtMYOC
1628275_at	9.65605	9.90729	9.15752	3.264e-08	0.532572	0.0131992	1	0.196748	0.0339817	0.024865	wtMYOC
1633074_a_at	11.8677	12.1751	11.5612	2.20953e-09	0.997776	0.0122367	1	0.196748	0.0339869	0.024865	wtMYOC
1632335_at	13.1386	12.8967	12.9572	6.99545e-12	0.0138943	0.427562	1	0.196748	0.0340066	0.024865	wtMYOC
1640669_at	9.19599	9.30247	8.65793	2.75676e-08	0.249174	0.0164031	1	0.196748	0.0340077	0.024865	wtMYOC
1638245_at	8.72857	8.76977	8.91188	1.1411e-11	0.0544472	0.0399151	1	0.196748	0.0340205	0.024865	wtMYOC
1632570_at	9.51939	9.80942	9.06545	3.04657e-08	0.670956	0.01268	1	0.196748	0.034029	0.024865	wtMYOC
1635340_at	9.97009	10.2746	9.60538	1.10236e-08	0.860545	0.0123278	1	0.196748	0.0340404	0.024865	wtMYOC
1635675_at	9.71946	9.84439	9.13745	3.36289e-08	0.262403	0.0161424	1	0.196748	0.0340809	0.024865	wtMYOC
1633589_a_at	10.6994	10.693	10.2611	1.60525e-09	0.120772	0.0228147	1	0.196748	0.0340897	0.024865	wtMYOC
1624778_at	9.02434	9.15747	8.55308	1.76281e-08	0.318789	0.0151365	1	0.196748	0.0340902	0.024865	wtMYOC
1623826_at	10.0789	10.2121	9.45788	4.03279e-08	0.26252	0.0161766	1	0.196748	0.0341479	0.024865	wtMYOC
1637302_s_at	10.4922	10.5829	9.79706	4.98189e-08	0.201445	0.0179016	1	0.196748	0.0341527	0.024865	wtMYOC
1639596_at	10.9548	11.1311	10.242	6.27205e-08	0.289072	0.0156629	1	0.196748	0.0341697	0.024865	wtMYOC
1630550_a_at	9.59907	9.66244	8.8979	8.29226e-08	0.17605	0.0189816	1	0.196748	0.0341759	0.024865	wtMYOC
1634208_a_at	10.4317	10.6496	9.59144	2.49504e-07	0.299228	0.0154898	1	0.196748	0.034177	0.024865	wtMYOC
1637119_at	8.27708	8.33818	8.17565	7.34454e-12	0.634328	0.0128698	1	0.196748	0.0342176	0.024865	wtMYOC
1627207_at	8.43509	8.49124	8.13814	1.15124e-09	0.243131	0.0166716	1	0.196748	0.0342192	0.024865	wtMYOC
1623203_at	9.56191	9.73781	9.13605	1.0017e-08	0.441554	0.0138869	1	0.196748	0.0342396	0.024865	wtMYOC
1627448_at	10.4131	10.6535	10.0382	5.62437e-09	0.67405	0.0127602	1	0.196748	0.0342528	0.024865	wtMYOC
1634920_at	9.28345	9.02357	8.81165	3.3244e-09	0.019641	0.164346	1	0.196748	0.0342561	0.024865	wtMYOC
1636566_at	8.25816	8.33062	7.98223	1.05918e-09	0.302315	0.0154998	1	0.196748	0.0342962	0.024865	wtMYOC
1636540_at	8.83565	8.88481	8.53149	9.23127e-10	0.223307	0.0172673	1	0.196748	0.0343022	0.024865	wtMYOC
1634563_at	9.49785	9.51477	9.15238	9.23142e-10	0.152663	0.0203743	1	0.196748	0.0343037	0.024865	wtMYOC
1639758_at	9.45302	9.67086	9.0198	1.58965e-08	0.53234	0.0133381	1	0.196748	0.0343089	0.024865	wtMYOC
1629352_at	10.5546	10.7634	10.0135	2.19462e-08	0.415211	0.014138	1	0.196748	0.0343127	0.024865	wtMYOC
1623998_at	9.73093	9.87696	9.22372	1.79193e-08	0.324381	0.0151839	1	0.196748	0.034348	0.024865	wtMYOC
1638998_at	9.25243	9.32947	8.84699	4.50263e-09	0.2443	0.0167284	1	0.196748	0.0343709	0.024865	wtMYOC
1630195_at	8.28464	8.24536	7.92913	1.7093e-09	0.0846805	0.0287139	1	0.196748	0.034394	0.024865	wtMYOC
1637560_at	10.7431	10.8233	9.94504	9.58561e-08	0.182858	0.0188173	1	0.196748	0.034402	0.024865	wtMYOC
1639367_a_at	8.71679	8.83048	8.49749	4.34743e-10	0.548561	0.0132979	1	0.196748	0.0344079	0.024865	wtMYOC
1641326_at	10.2612	10.4686	9.83964	7.91201e-09	0.521556	0.0134421	1	0.196748	0.0344188	0.024865	wtMYOC
1640515_s_at	11.0702	11.2404	10.4014	4.06904e-08	0.295825	0.0156753	1	0.196748	0.0344221	0.024865	wtMYOC
1633570_at	9.07718	9.21536	8.90091	2.12331e-10	0.813851	0.0125426	1	0.196748	0.0344498	0.024865	wtMYOC
1635399_s_at	8.9265	8.98299	8.50896	5.74466e-09	0.205559	0.0179555	1	0.196748	0.0344767	0.024865	wtMYOC
1628189_at	8.85064	9.01435	8.34653	3.5105e-08	0.358036	0.0148216	1	0.196748	0.0345141	0.024865	wtMYOC
1624541_at	9.62955	9.78033	8.87073	1.84973e-07	0.251331	0.0166368	1	0.196748	0.0345157	0.024865	wtMYOC
1631979_at	9.55645	9.60182	9.2197	9.90233e-10	0.205306	0.0179917	1	0.196748	0.0345202	0.024865	wtMYOC
1639525_at	8.78298	8.81292	8.40951	2.69763e-09	0.170894	0.019483	1	0.196748	0.0345313	0.024865	wtMYOC
1634331_at	10.0222	10.1821	9.56291	9.84545e-09	0.379814	0.0145833	1	0.196748	0.0345315	0.024865	wtMYOC
1627999_s_at	8.6835	8.71847	8.52233	2.53727e-11	0.265668	0.0163301	1	0.196748	0.0345524	0.024865	wtMYOC
1626917_at	7.95304	8.02881	8.25238	3.23499e-10	0.0496674	0.0446227	1	0.196748	0.034577	0.024865	wtMYOC
1626790_s_at	8.86298	8.97048	8.48439	5.21109e-09	0.321651	0.0153407	1	0.196748	0.0345808	0.024865	wtMYOC
1638839_at	9.60126	9.67269	9.19872	3.32229e-09	0.235558	0.0170796	1	0.196748	0.0345814	0.024865	wtMYOC
1632881_at	7.99566	8.00905	8.30139	6.11236e-10	0.109332	0.0246055	1	0.196748	0.0345821	0.024865	wtMYOC
1639444_a_at	10.1241	10.4091	9.50845	8.08012e-08	0.492525	0.0136823	1	0.196748	0.0345834	0.024865	wtMYOC
1627562_at	9.47336	9.51332	8.99685	7.8199e-09	0.173269	0.0194127	1	0.196748	0.0346057	0.024865	wtMYOC
1624192_at	7.96325	8.04033	8.17911	4.12036e-11	0.0344803	0.066831	1	0.196748	0.0346081	0.024865	wtMYOC
1638162_s_at	9.21964	9.31138	8.77483	8.71078e-09	0.257533	0.0165613	1	0.196748	0.0346421	0.024865	wtMYOC
1630911_s_at	10.6726	10.8249	10.2236	5.67776e-09	0.371773	0.0147316	1	0.196748	0.0346592	0.024865	wtMYOC
1623776_s_at	9.18575	9.22188	8.33206	3.53539e-07	0.149996	0.0208268	1	0.196748	0.0346715	0.024865	wtMYOC
1630227_a_at	9.64293	9.84482	8.98048	1.07107e-07	0.340451	0.0151303	1	0.196748	0.0346909	0.024865	wtMYOC
1633964_at	9.56859	9.73788	8.77925	2.61311e-07	0.264249	0.016461	1	0.196748	0.0347346	0.024865	wtMYOC
1636634_a_at	10.5235	10.594	9.82769	4.64584e-08	0.184294	0.0189896	1	0.196748	0.0347583	0.024865	wtMYOC
1639539_at	9.25049	9.40756	8.83089	1.01428e-08	0.405517	0.0144369	1	0.196748	0.0347721	0.024865	wtMYOC
1637966_at	9.16051	9.28051	8.61801	3.29833e-08	0.269749	0.0163701	1	0.196748	0.034786	0.024865	wtMYOC
1632134_s_at	9.17492	9.38666	8.52022	1.44295e-07	0.357697	0.0149593	1	0.196748	0.0347915	0.024865	wtMYOC
1626087_at	8.98472	9.14432	8.59014	9.16007e-09	0.434885	0.0141904	1	0.196748	0.034799	0.024865	wtMYOC
1625227_at	8.87501	8.94237	8.54442	1.75249e-09	0.256147	0.016688	1	0.196748	0.0348118	0.024865	wtMYOC
1630344_at	8.96282	9.01325	8.7552	1.07875e-10	0.28748	0.0160384	1	0.196748	0.0348267	0.024865	wtMYOC
1634650_at	10.7499	10.9065	10.2039	1.55303e-08	0.324977	0.0154202	1	0.196748	0.0348373	0.024865	wtMYOC
1637284_at	9.6096	9.70812	8.92529	8.43289e-08	0.212544	0.0179473	1	0.196748	0.0348574	0.024865	wtMYOC
1630524_at	9.31732	9.54732	8.56915	2.89698e-07	0.343367	0.0151746	1	0.196748	0.0348601	0.024865	wtMYOC
1641403_at	9.45482	9.6019	9.09523	3.85808e-09	0.439608	0.0141877	1	0.196748	0.0348784	0.024865	wtMYOC
1636403_at	9.42037	9.45909	9.08131	1.07675e-09	0.192824	0.0187057	1	0.196748	0.0348867	0.024865	wtMYOC
1632965_at	8.39272	8.45757	8.49076	3.03001e-13	0.0161138	0.286532	1	0.196748	0.0349354	0.024865	wtMYOC
1632946_at	10.0314	10.1338	9.4465	2.62172e-08	0.23489	0.0173097	1	0.196748	0.0349451	0.024865	wtMYOC
1634667_at	10.3225	10.7165	9.89995	2.98004e-08	0.945725	0.0126174	1	0.196748	0.0349587	0.024865	wtMYOC
1638716_a_at	9.84017	10.8169	10.0717	7.40411e-08	0.0531818	0.0426	1	0.196748	0.0349661	0.024865	wtMYOC
1630835_a_at	8.70351	8.74447	8.44405	3.87031e-10	0.222586	0.0176932	1	0.196748	0.034978	0.024865	wtMYOC
1632178_at	10.5054	10.8092	9.89226	7.05127e-08	0.526704	0.0136555	1	0.196748	0.0349891	0.024865	wtMYOC
1640577_a_at	9.86791	10.016	9.27591	3.93933e-08	0.294041	0.0160081	1	0.196748	0.0349988	0.024865	wtMYOC
1627894_s_at	9.92	9.44265	9.53804	3.62285e-09	0.0136411	0.53179	1	0.196748	0.0350203	0.024865	wtMYOC
1630008_at	9.41757	9.50239	9.17232	3.11966e-10	0.379202	0.0148204	1	0.196748	0.0350206	0.024865	wtMYOC
1627172_s_at	10.0496	10.0331	9.69945	5.58727e-10	0.108858	0.025096	1	0.196748	0.0350304	0.024865	wtMYOC
1625048_at	9.99522	10.2557	9.28229	1.64898e-07	0.397792	0.0146348	1	0.196748	0.0350384	0.024865	wtMYOC
1629786_a_at	10.1372	10.394	9.65513	2.25972e-08	0.565114	0.013492	1	0.196748	0.0350632	0.024865	wtMYOC
1628951_at	8.26406	8.14665	8.39788	9.50337e-11	0.899083	0.0126885	1	0.196748	0.0350737	0.024865	wtMYOC
1626570_s_at	9.90488	9.99616	9.71536	7.5498e-11	0.512988	0.0137835	1	0.196748	0.0351076	0.024865	wtMYOC
1632472_s_at	9.72362	9.93512	9.06876	1.01724e-07	0.358307	0.0151064	1	0.196748	0.035112	0.024865	wtMYOC
1636254_s_at	9.52675	9.61085	8.73571	2.05181e-07	0.188473	0.0190568	1	0.196748	0.0351406	0.024865	wtMYOC
1623069_s_at	9.53158	9.67819	9.31016	4.39934e-10	0.696686	0.0130502	1	0.196748	0.0351413	0.024865	wtMYOC
1639916_at	8.73705	8.77772	8.6341	3.0162e-12	0.426886	0.0144326	1	0.196748	0.0351865	0.024865	wtMYOC
1636595_a_at	8.11378	8.11131	8.46667	1.54677e-09	0.133296	0.0225493	1	0.196748	0.0352029	0.024865	wtMYOC
1639032_at	8.90673	8.98633	8.84617	1.86579e-12	0.793134	0.0128688	1	0.196748	0.0352097	0.024865	wtMYOC
1622930_a_at	8.7917	8.77977	8.41076	2.28841e-09	0.115854	0.0243657	1	0.196748	0.0352098	0.024865	wtMYOC
1641422_at	9.58785	9.79575	9.23601	5.62892e-09	0.624935	0.0133213	1	0.196748	0.0352528	0.024865	wtMYOC
1638305_at	10.2013	10.4514	9.92643	2.30231e-09	0.927216	0.0127385	1	0.196748	0.0352529	0.024865	wtMYOC
1639459_a_at	9.9571	10.2265	9.17315	2.89578e-07	0.377895	0.014954	1	0.196748	0.0352729	0.024865	wtMYOC
1629509_s_at	9.38232	9.46596	8.69153	9.95978e-08	0.198403	0.0187459	1	0.196748	0.0353008	0.024865	wtMYOC
1631723_at	9.53356	9.63579	9.15065	3.48254e-09	0.309242	0.0159075	1	0.196748	0.0353126	0.024865	wtMYOC
1627533_at	10.1521	10.4672	9.7268	1.99599e-08	0.774259	0.0129426	1	0.196748	0.0353137	0.024865	wtMYOC
1629232_at	8.08965	8.08439	8.20147	2.16778e-12	0.154147	0.0210386	1	0.196748	0.035326	0.024865	wtMYOC
1629064_at	9.6851	9.89847	9.18769	2.65036e-08	0.460694	0.0142254	1	0.196748	0.0353303	0.024865	wtMYOC
1630792_at	9.10445	9.13778	8.89999	7.05887e-11	0.227491	0.0177991	1	0.196748	0.035409	0.024865	wtMYOC
1627958_at	9.7837	9.85717	9.54977	1.69696e-10	0.351121	0.0153455	1	0.196748	0.0354178	0.024865	wtMYOC
1639355_s_at	10.3505	10.4366	9.73573	2.70985e-08	0.211497	0.0183332	1	0.196748	0.0354249	0.024865	wtMYOC
1625475_s_at	9.94969	10.0186	9.48966	5.81609e-09	0.218265	0.0181065	1	0.196748	0.0354324	0.024865	wtMYOC
1630271_at	9.27571	9.35502	8.85518	5.7957e-09	0.246417	0.0172836	1	0.196748	0.0354403	0.024865	wtMYOC
1633873_at	8.06978	7.88931	7.81215	2.1322e-10	0.0154249	0.346273	1	0.196748	0.0354498	0.024865	wtMYOC
1626888_at	9.56141	9.81471	8.83042	2.44801e-07	0.381221	0.0150044	1	0.196748	0.0354573	0.024865	wtMYOC
1629322_at	9.88865	10.036	9.23674	6.74792e-08	0.275627	0.016613	1	0.196748	0.035462	0.024865	wtMYOC
1624207_at	9.32649	9.49248	9.48787	6.96646e-12	0.0128153	0.934711	1	0.196748	0.0354643	0.024865	wtMYOC
1641347_s_at	11.9932	12.1104	11.5838	1.37161e-09	0.326272	0.0157179	1	0.196748	0.0354691	0.024865	wtMYOC
1632923_at	12.3036	12.543	11.9699	1.35273e-09	0.751951	0.0130558	1	0.196748	0.0354906	0.024865	wtMYOC
1629111_at	8.8582	8.97101	8.54422	2.19427e-09	0.393522	0.0149131	1	0.196748	0.0355432	0.024865	wtMYOC
1622896_at	9.57397	9.79633	9.08161	2.89622e-08	0.48404	0.0141615	1	0.196748	0.0355624	0.024865	wtMYOC
1638380_at	8.27064	8.1287	8.12706	9.60996e-12	0.012848	0.973257	1	0.196748	0.0355853	0.024865	wtMYOC
1630996_s_at	9.63912	9.69282	9.371	2.9729e-10	0.255854	0.01714	1	0.196748	0.0356072	0.024865	wtMYOC
1639400_at	10.3183	10.5677	9.91482	9.16793e-09	0.653491	0.0133793	1	0.196748	0.0356428	0.024865	wtMYOC
1630144_at	9.16619	9.17637	8.55476	4.05321e-08	0.139041	0.0224122	1	0.196748	0.0356454	0.024865	wtMYOC
1630865_s_at	8.77352	8.76169	8.47744	4.78973e-10	0.113089	0.0251181	1	0.196748	0.0356497	0.024865	wtMYOC
1633815_at	9.18734	9.32442	8.51545	1.22738e-07	0.258876	0.0170965	1	0.196748	0.03566	0.024865	wtMYOC
1624909_at	8.39505	8.41749	8.8669	5.71675e-09	0.110047	0.025571	1	0.196748	0.0356979	0.024865	wtMYOC
1630169_a_at	11.9511	12.0955	11.4922	3.12784e-09	0.352669	0.0154735	1	0.196748	0.035722	0.024865	wtMYOC
1633335_at	9.25275	9.44672	8.50402	2.74188e-07	0.303844	0.0162213	1	0.196748	0.0357426	0.024865	wtMYOC
1629517_at	8.64352	8.65479	8.37195	3.87715e-10	0.152154	0.021489	1	0.196748	0.0357451	0.024865	wtMYOC
1634631_at	9.52258	9.5872	9.14741	2.33858e-09	0.235225	0.0177847	1	0.196748	0.0357745	0.024865	wtMYOC
1635713_at	8.60004	8.73626	8.0647	5.19738e-08	0.300081	0.0163107	1	0.196748	0.0357863	0.024865	wtMYOC
1634924_at	9.92723	10.0793	9.3935	2.29073e-08	0.326373	0.0158928	1	0.196748	0.0358203	0.024865	wtMYOC
1639893_s_at	13.2125	13.2271	13.0727	6.12633e-13	0.188783	0.0195122	1	0.196748	0.0358517	0.024865	wtMYOC
1637497_at	9.64948	9.64453	9.16725	6.09731e-09	0.126611	0.0237508	1	0.196748	0.035868	0.024865	wtMYOC
1628969_s_at	9.96906	10.0377	9.15404	1.80643e-07	0.176831	0.0201251	1	0.196748	0.0359052	0.024865	wtMYOC
1622906_at	9.60482	9.77057	9.1223	1.81269e-08	0.379809	0.015234	1	0.196748	0.0359097	0.024865	wtMYOC
1622943_s_at	8.86366	8.91676	8.56711	8.75687e-10	0.240672	0.0177127	1	0.196748	0.035917	0.024865	wtMYOC
1632309_at	9.34028	9.42486	9.00298	1.7624e-09	0.297418	0.0164382	1	0.196748	0.0359375	0.024865	wtMYOC
1627410_at	11.0887	11.1867	10.3537	5.43784e-08	0.208325	0.0187819	1	0.196748	0.0359614	0.024865	wtMYOC
1641252_at	8.82282	8.86132	8.55595	4.22841e-10	0.215884	0.0185179	1	0.196748	0.0359739	0.024865	wtMYOC
1639296_at	8.7773	8.82937	8.61368	3.87456e-11	0.356674	0.0155507	1	0.196748	0.0359874	0.024865	wtMYOC
1628902_at	9.67958	9.84678	9.59533	4.09894e-11	0.538124	0.0140188	1	0.196748	0.0359957	0.024865	wtMYOC
1630152_at	8.2982	8.30995	8.57693	3.08628e-10	0.112933	0.0254844	1	0.196748	0.0360183	0.024865	wtMYOC
1634855_s_at	11.908	12.1248	11.6109	8.70481e-10	0.764583	0.0132502	1	0.196748	0.0360541	0.024865	wtMYOC
1639599_at	9.47004	9.48898	8.91078	1.98747e-08	0.148819	0.021965	1	0.196748	0.0360552	0.024865	wtMYOC
1624004_s_at	8.53577	8.64934	8.55307	1.00472e-12	0.0748497	0.0336058	1	0.196748	0.0360862	0.024865	wtMYOC
1626837_a_at	11.1848	11.4121	10.5777	3.24996e-08	0.409681	0.0150203	1	0.196748	0.0361259	0.024865	wtMYOC
1628351_at	8.97745	9.08793	8.71888	7.8997e-10	0.461439	0.0145782	1	0.196748	0.0361411	0.024865	wtMYOC
1635851_at	8.48045	8.31615	8.543	6.07535e-11	0.415912	0.0149706	1	0.196748	0.0361486	0.024865	wtMYOC
1634003_at	9.09539	9.20253	8.97651	3.02361e-11	0.920237	0.0130915	1	0.196748	0.036165	0.024865	wtMYOC
1630431_s_at	9.98436	10.0004	9.35883	2.84389e-08	0.144793	0.0223696	1	0.196748	0.03618	0.024865	wtMYOC
1624667_at	9.3994	9.56836	9.03421	5.51638e-09	0.496932	0.0143471	1	0.196748	0.0361879	0.024865	wtMYOC
1631004_s_at	8.78484	8.81933	8.34013	8.54632e-09	0.173628	0.0204983	1	0.196748	0.0361992	0.024865	wtMYOC
1636378_a_at	11.0311	11.3849	10.3812	9.12733e-08	0.580039	0.0139117	1	0.196748	0.0362419	0.024865	wtMYOC
1632317_at	10.9994	11.1412	10.4231	1.76009e-08	0.294478	0.0166538	1	0.196748	0.036243	0.024865	wtMYOC
1626200_s_at	8.99466	9.16982	8.2942	2.13949e-07	0.29779	0.0165924	1	0.196748	0.0362448	0.024865	wtMYOC
1636986_at	9.04593	9.15051	8.94645	1.67581e-11	0.961603	0.0131043	1	0.196748	0.0362487	0.024865	wtMYOC
1631279_at	8.38108	8.39743	8.70301	6.59078e-10	0.109847	0.0261416	1	0.196748	0.0362627	0.024865	wtMYOC
1640791_at	8.45085	8.53623	8.41892	1.0758e-12	0.409722	0.0150904	1	0.196748	0.0362788	0.024865	wtMYOC
1623770_at	9.27103	9.5048	8.56033	2.45053e-07	0.367565	0.0155804	1	0.196748	0.0363328	0.024865	wtMYOC
1631087_a_at	8.73296	8.71527	8.26598	8.88031e-09	0.115388	0.0254732	1	0.196748	0.0363496	0.024865	wtMYOC
1633611_s_at	9.15358	9.24379	8.48533	1.0247e-07	0.210567	0.0189413	1	0.196748	0.0363498	0.024865	wtMYOC
1634081_at	8.78695	8.68666	8.46503	4.77171e-10	0.0420505	0.0577493	1	0.196748	0.0363548	0.024865	wtMYOC
1639757_at	9.37248	9.45993	9.07515	9.3063e-10	0.33616	0.0160175	1	0.196748	0.0363622	0.024865	wtMYOC
1626768_at	8.94896	8.99099	8.68356	3.98071e-10	0.226908	0.0183945	1	0.196748	0.0363758	0.024865	wtMYOC
1638516_s_at	10.0622	10.0911	9.63106	2.94588e-09	0.167927	0.0209708	1	0.196748	0.0364126	0.024865	wtMYOC
1628261_at	9.62566	9.84996	9.03463	7.17569e-08	0.415545	0.0151009	1	0.196748	0.0364248	0.024865	wtMYOC
1636688_at	8.62413	8.68434	8.47029	3.86157e-11	0.427118	0.0150014	1	0.196748	0.0364445	0.024865	wtMYOC
1635035_at	9.80261	9.96861	9.05463	1.74738e-07	0.275343	0.0171542	1	0.196748	0.0364483	0.024865	wtMYOC
1623635_at	11.2439	10.1405	9.573	7.77273e-06	0.0168628	0.289571	1	0.196748	0.0364578	0.024865	wtMYOC
1641300_s_at	10.7767	10.842	10.0737	4.47224e-08	0.183638	0.0201761	1	0.196748	0.0364825	0.024865	wtMYOC
1634613_s_at	11.9813	12.0721	11.5081	2.60068e-09	0.25194	0.0177369	1	0.196748	0.0364893	0.024865	wtMYOC
1638319_at	12.0414	12.2866	11.7038	1.7726e-09	0.762009	0.0134285	1	0.196748	0.0364968	0.024865	wtMYOC
1629821_at	9.59115	9.69789	9.0287	3.03206e-08	0.25044	0.0177902	1	0.196748	0.0365136	0.024865	wtMYOC
1625679_at	10.099	10.1102	9.66874	2.54176e-09	0.145888	0.0225632	1	0.196748	0.0365369	0.024865	wtMYOC
1631018_at	8.38763	8.40954	8.00351	4.37873e-09	0.162847	0.0214431	1	0.196748	0.0366387	0.024865	wtMYOC
1638912_s_at	10.2865	10.4076	10.0451	2.96321e-10	0.53753	0.014295	1	0.196748	0.0366411	0.024865	wtMYOC
1627308_s_at	13.7545	13.7035	13.6468	3.21363e-14	0.0255165	0.117225	1	0.196748	0.0366494	0.024865	wtMYOC
1637103_at	8.97009	9.19125	8.65768	6.24912e-09	0.744526	0.0135279	1	0.196748	0.0366528	0.024865	wtMYOC
1634134_at	9.21789	9.35334	8.51959	1.55469e-07	0.254119	0.0177919	1	0.196748	0.0366861	0.024865	wtMYOC
1636182_a_at	9.20829	9.41029	8.65619	5.99986e-08	0.403299	0.0153442	1	0.196748	0.0366868	0.024865	wtMYOC
1635328_at	8.94358	9.0822	8.38161	5.58873e-08	0.2963	0.0168575	1	0.196748	0.0366956	0.024865	wtMYOC
1625150_s_at	13.6413	13.6463	13.5566	2.20191e-14	0.164309	0.0214103	1	0.196748	0.0367195	0.024865	wtMYOC
1625804_s_at	9.86807	9.9633	9.30452	2.43413e-08	0.235575	0.0183363	1	0.196748	0.0367311	0.024865	wtMYOC
1624412_at	9.37116	9.45717	8.49714	4.54692e-07	0.187724	0.0201562	1	0.196748	0.0367466	0.024865	wtMYOC
1632236_at	9.5415	9.65843	9.0749	1.18681e-08	0.299757	0.0168209	1	0.196748	0.0367504	0.024865	wtMYOC
1624387_at	9.24526	9.44809	8.67546	6.92835e-08	0.394117	0.0154785	1	0.196748	0.0367655	0.024865	wtMYOC
1629973_at	9.88624	9.93371	9.09924	1.48063e-07	0.165045	0.0214094	1	0.196748	0.0367812	0.024865	wtMYOC
1623268_a_at	8.73873	8.85892	8.50377	7.03394e-10	0.548052	0.0143053	1	0.196748	0.0368023	0.024865	wtMYOC
1626844_at	10.2644	10.3	9.74001	9.04058e-09	0.169536	0.0211812	1	0.196748	0.0368403	0.024865	wtMYOC
1636293_at	9.85369	10.1218	9.29898	5.88354e-08	0.519731	0.0145038	1	0.196748	0.0368873	0.024865	wtMYOC
1640150_s_at	13.2094	13.1874	12.949	1.63014e-11	0.098084	0.0287357	1	0.196748	0.0369139	0.024865	wtMYOC
1635103_at	9.0974	9.22435	8.68926	8.48268e-09	0.353064	0.0160641	1	0.196748	0.0369422	0.024865	wtMYOC
1630064_at	8.65286	8.6882	8.45345	9.22684e-11	0.242319	0.0182744	1	0.196748	0.0369649	0.024865	wtMYOC
1638756_at	9.19501	9.12076	8.89884	2.38003e-10	0.052943	0.0468084	1	0.196748	0.036968	0.024865	wtMYOC
1631231_at	8.88512	8.91928	8.38747	1.62597e-08	0.170343	0.021239	1	0.196748	0.0369879	0.024865	wtMYOC
1636513_a_at	10.5656	10.8282	10.0172	3.53857e-08	0.515537	0.0145801	1	0.196748	0.037005	0.024865	wtMYOC
1639232_s_at	9.56732	9.75925	9.21361	5.44515e-09	0.580221	0.0142449	1	0.196748	0.0370474	0.024865	wtMYOC
1640092_a_at	9.71516	9.87775	9.29286	8.88849e-09	0.422883	0.0153373	1	0.196748	0.0370941	0.024865	wtMYOC
1635267_s_at	9.39283	9.5791	8.64082	2.62057e-07	0.298352	0.0170295	1	0.196748	0.0370967	0.024865	wtMYOC
1638131_s_at	9.18415	9.35228	8.55618	1.02819e-07	0.315342	0.0167231	1	0.196748	0.0371018	0.024865	wtMYOC
1623777_s_at	10.4338	10.622	9.81201	4.84354e-08	0.345966	0.0162553	1	0.196748	0.0371288	0.024865	wtMYOC
1628525_at	8.26539	8.25738	8.52433	2.71888e-10	0.149805	0.022739	1	0.196748	0.0371541	0.024865	wtMYOC
1630002_s_at	9.06928	9.17661	8.39386	1.28629e-07	0.229486	0.0187818	1	0.196748	0.0371607	0.024865	wtMYOC
1626408_at	8.01007	8.09135	8.29971	2.71441e-10	0.0477611	0.0523187	1	0.196748	0.0371662	0.024865	wtMYOC
1623009_at	9.11717	9.11972	8.8159	5.11275e-10	0.138451	0.023717	1	0.196748	0.0371917	0.024865	wtMYOC
1630342_s_at	8.66587	8.65575	8.05878	5.43249e-08	0.1265	0.024919	1	0.196748	0.0372011	0.024865	wtMYOC
1633830_at	8.95766	8.9536	8.72423	1.09733e-10	0.126174	0.0249565	1	0.196748	0.037203	0.024865	wtMYOC
1632049_at	8.70612	8.68736	8.526	2.11261e-11	0.0916975	0.030407	1	0.196748	0.0372363	0.024865	wtMYOC
1633656_at	8.62945	8.64143	8.81281	2.0962e-11	0.105927	0.027698	1	0.196748	0.0372373	0.024865	wtMYOC
1625533_at	11.4196	11.5452	11.0302	1.64866e-09	0.364654	0.0160618	1	0.196748	0.0372547	0.024865	wtMYOC
1625280_at	10.544	10.7119	9.86643	6.60417e-08	0.298934	0.0171051	1	0.196748	0.0372615	0.024865	wtMYOC
1639047_at	10.2508	10.3967	9.57371	7.12618e-08	0.272608	0.0176615	1	0.196748	0.0372631	0.024865	wtMYOC
1631880_at	9.02716	9.14806	8.86175	1.42668e-10	0.767661	0.01372	1	0.196748	0.0372712	0.024865	wtMYOC
1636576_s_at	11.7215	11.8744	11.4365	4.22857e-10	0.574586	0.014366	1	0.196748	0.0372731	0.024865	wtMYOC
1632528_at	9.2601	9.37279	8.79517	1.39207e-08	0.294457	0.0172009	1	0.196748	0.0372772	0.024865	wtMYOC
1634973_s_at	8.85531	8.75817	9.26209	5.21718e-09	0.291563	0.0172674	1	0.196748	0.037293	0.024865	wtMYOC
1627988_at	13.2846	13.3027	13.0758	6.80227e-12	0.181674	0.0208294	1	0.196748	0.0372968	0.024865	wtMYOC
1628423_at	8.99902	9.07293	8.87308	1.76784e-11	0.625586	0.0141509	1	0.196748	0.0372985	0.024865	wtMYOC
1635518_at	8.89152	8.95357	8.32213	4.30608e-08	0.195901	0.0201528	1	0.196748	0.0373108	0.024865	wtMYOC
1638349_s_at	13.1031	13.0003	12.7929	3.17862e-11	0.0401916	0.0637144	1	0.196748	0.037312	0.024865	wtMYOC
1640689_a_at	10.4966	10.5944	10.051	4.58523e-09	0.275939	0.0176195	1	0.196748	0.0373255	0.024865	wtMYOC
1627218_a_at	10.5763	10.6676	9.78171	1.21009e-07	0.199837	0.019993	1	0.196748	0.0373304	0.024865	wtMYOC
1625978_at	9.23599	9.35652	8.78565	1.2587e-08	0.315957	0.0168339	1	0.196748	0.0373381	0.024865	wtMYOC
1634799_at	8.0587	8.09322	8.35169	4.12956e-10	0.0873336	0.0315799	1	0.196748	0.0373529	0.024865	wtMYOC
1627788_at	9.22349	9.2695	9.00733	1.16596e-10	0.270781	0.0177584	1	0.196748	0.0373617	0.024865	wtMYOC
1628616_at	8.93426	8.93192	8.67096	2.41595e-10	0.130468	0.0246411	1	0.196748	0.0373701	0.024865	wtMYOC
1623966_s_at	9.08375	9.14223	8.279	3.12547e-07	0.173664	0.0213228	1	0.196748	0.0373778	0.024865	wtMYOC
1641204_at	8.41014	8.49554	8.3352	6.40113e-12	0.900909	0.0135813	1	0.196748	0.0374048	0.024865	wtMYOC
1633644_at	8.54863	8.53351	8.30034	1.92183e-10	0.108015	0.0275457	1	0.196748	0.0374177	0.024865	wtMYOC
1625172_s_at	10.2897	10.4307	9.64459	5.21518e-08	0.275478	0.0176857	1	0.196748	0.0374273	0.024865	wtMYOC
1624594_at	9.38926	9.37507	8.98624	2.34087e-09	0.118745	0.0260598	1	0.196748	0.0374492	0.024865	wtMYOC
1628548_at	10.2902	10.5468	9.53016	2.08662e-07	0.379189	0.0159914	1	0.196748	0.0374874	0.024865	wtMYOC
1625176_at	9.64471	9.85157	8.96839	1.37176e-07	0.350065	0.016379	1	0.196748	0.0374981	0.024865	wtMYOC
1639770_at	9.70116	9.82426	8.78318	5.65628e-07	0.213091	0.0195742	1	0.196748	0.037515	0.024865	wtMYOC
1626840_a_at	10.6935	10.8868	10.2501	7.95666e-09	0.473942	0.01509	1	0.196748	0.037516	0.024865	wtMYOC
1624497_at	9.31282	9.43177	9.19388	3.7338e-11	0.999992	0.0135965	1	0.196748	0.0375503	0.024865	wtMYOC
1626794_at	7.93164	8.14439	7.70025	4.19374e-09	0.936106	0.0136239	1	0.196748	0.0375778	0.024865	wtMYOC
1637148_at	9.76824	9.78892	9.27784	7.77654e-09	0.156957	0.022575	1	0.196748	0.037632	0.024865	wtMYOC
1638393_at	8.69455	8.83582	8.55188	1.63696e-10	0.992431	0.0136339	1	0.196748	0.0376471	0.024865	wtMYOC
1631659_at	8.33384	8.39498	8.47312	2.59014e-12	0.0288387	0.101753	1	0.196748	0.0376525	0.024865	wtMYOC
1623743_at	9.19974	9.36143	8.85145	5.02342e-09	0.502609	0.0149473	1	0.196748	0.0376616	0.024865	wtMYOC
1631636_at	8.80345	8.80932	8.47151	1.21365e-09	0.144113	0.0236031	1	0.196748	0.0376666	0.024865	wtMYOC
1630650_at	9.29814	9.44415	8.59858	1.61607e-07	0.268416	0.0179891	1	0.196748	0.0376765	0.024865	wtMYOC
1623594_at	9.08357	9.1733	8.92622	6.16235e-11	0.60978	0.0143747	1	0.196748	0.0376855	0.024865	wtMYOC
1636935_at	10.7117	10.7496	10.2637	2.80841e-09	0.181608	0.021101	1	0.196748	0.0376876	0.024865	wtMYOC
1634520_at	8.41954	8.5558	8.05479	8.59807e-09	0.413619	0.0157048	1	0.196748	0.0376939	0.024865	wtMYOC
1628791_at	8.82506	8.94561	8.23936	7.27135e-08	0.266302	0.0180712	1	0.196748	0.0377312	0.024865	wtMYOC
1639954_at	9.29328	9.46989	8.92379	7.10614e-09	0.516642	0.0148945	1	0.196748	0.0377533	0.024865	wtMYOC
1633217_at	8.52934	8.74658	8.74446	6.34473e-11	0.0136986	0.977614	1	0.196748	0.0378113	0.024865	wtMYOC
1623607_at	9.46882	9.56085	9.08624	3.69679e-09	0.29485	0.017541	1	0.196748	0.0379324	0.024865	wtMYOC
1628222_at	8.32167	8.4832	8.66821	5.006e-10	0.0269073	0.115907	1	0.196748	0.037955	0.024865	wtMYOC
1629418_s_at	9.5138	9.64304	8.98794	2.63113e-08	0.299313	0.0174707	1	0.196748	0.0379687	0.024865	wtMYOC
1641270_at	11.2166	11.149	10.2045	2.58729e-07	0.106745	0.0283196	1	0.196748	0.0379866	0.024865	wtMYOC
1629033_at	10.0382	10.0697	9.78235	1.50152e-10	0.206971	0.020115	1	0.196748	0.0379874	0.024865	wtMYOC
1627396_a_at	8.77599	8.99393	8.53656	2.77926e-09	0.928659	0.0137982	1	0.196748	0.0380205	0.024865	wtMYOC
1625649_s_at	8.11749	7.90008	8.17359	3.14069e-10	0.309895	0.0173098	1	0.196748	0.0380483	0.024865	wtMYOC
1627906_at	7.94812	7.99219	8.28897	1.06211e-09	0.084817	0.0331294	1	0.196748	0.0380757	0.024865	wtMYOC
1632376_at	9.31847	9.499	8.99891	3.85893e-09	0.60531	0.014566	1	0.196748	0.0381028	0.024865	wtMYOC
1633138_at	8.48225	8.90005	8.67954	1.28934e-09	0.0265614	0.119536	1	0.196748	0.0381038	0.024865	wtMYOC
1630092_at	8.39477	8.45313	8.32075	2.16899e-12	0.822528	0.0139459	1	0.196748	0.038107	0.024865	wtMYOC
1630372_s_at	9.14492	9.29552	8.31561	5.01647e-07	0.248922	0.0187782	1	0.196748	0.0381615	0.024865	wtMYOC
1631521_at	7.92726	8.00332	8.12467	2.82468e-11	0.0343713	0.0810252	1	0.196748	0.03817	0.024865	wtMYOC
1637861_at	8.2502	8.32173	8.52136	1.68737e-10	0.0518821	0.0503625	1	0.196748	0.0381934	0.024865	wtMYOC
1623365_at	9.39093	9.53918	8.99682	7.27981e-09	0.417635	0.0159048	1	0.196748	0.0382156	0.024865	wtMYOC
1634325_a_at	10.6978	10.8544	9.79401	3.12079e-07	0.242911	0.0189868	1	0.196748	0.0382157	0.024865	wtMYOC
1625819_at	9.77133	9.95553	9.01975	2.1109e-07	0.299478	0.0176038	1	0.196748	0.0382267	0.024865	wtMYOC
1623834_at	8.22479	8.28036	8.35027	1.54906e-12	0.0289218	0.104647	1	0.196748	0.0382277	0.024865	wtMYOC
1626489_s_at	8.52984	8.60136	8.20152	2.58021e-09	0.277219	0.0180876	1	0.196748	0.0382341	0.024865	wtMYOC
1628892_s_at	9.47818	9.53213	9.07304	3.79996e-09	0.21436	0.0199765	1	0.196748	0.0382356	0.024865	wtMYOC
1623698_s_at	10.3181	10.4279	9.84103	8.34299e-09	0.287045	0.0178678	1	0.196748	0.0382363	0.024865	wtMYOC
1637204_at	9.93576	10.1091	9.56541	4.73041e-09	0.507871	0.0151637	1	0.196748	0.0382436	0.024865	wtMYOC
1635378_at	9.51025	9.7208	9.06805	1.88096e-08	0.516247	0.0151256	1	0.196748	0.0382844	0.024865	wtMYOC
1640003_at	8.29584	7.88824	8.37626	1.1019e-08	0.261228	0.0185108	1	0.196748	0.0382846	0.024865	wtMYOC
1641481_at	9.56354	8.82246	9.15532	6.44378e-08	0.0219419	0.17449	1	0.196748	0.038322	0.024865	wtMYOC
1624577_at	10.2582	10.2499	9.51882	6.91245e-08	0.131379	0.0253641	1	0.196748	0.0383242	0.024865	wtMYOC
1634606_a_at	9.78191	9.85247	9.30531	9.01717e-09	0.22495	0.0196407	1	0.196748	0.0383271	0.024865	wtMYOC
1627998_s_at	8.55699	8.80384	8.21013	1.69278e-08	0.75086	0.0141747	1	0.196748	0.0383336	0.024865	wtMYOC
1630119_s_at	11.6674	11.592	10.9241	2.53241e-08	0.0945694	0.031077	1	0.196748	0.0383901	0.024865	wtMYOC
1625187_a_at	9.55213	9.67243	8.92993	6.39327e-08	0.258487	0.0186446	1	0.196748	0.0383923	0.024865	wtMYOC
1631404_at	10.6703	10.7325	10.2392	2.78956e-09	0.222557	0.0197733	1	0.196748	0.0384037	0.024865	wtMYOC
1623063_at	9.50115	9.58622	8.97351	2.13555e-08	0.234612	0.0193712	1	0.196748	0.0384247	0.024865	wtMYOC
1625675_a_at	9.60494	9.70345	9.28739	1.37355e-09	0.356813	0.0167514	1	0.196748	0.0384505	0.024865	wtMYOC
1635385_at	9.92434	9.85838	9.58943	3.72563e-10	0.0665331	0.0406295	1	0.196748	0.0384834	0.024865	wtMYOC
1631368_s_at	9.9489	10.1133	9.50397	1.06569e-08	0.412095	0.0160944	1	0.196748	0.0385	0.024865	wtMYOC
1641689_at	9.85298	10.0226	9.59098	1.08892e-09	0.688486	0.0144136	1	0.196748	0.0385027	0.024865	wtMYOC
1626568_at	9.04699	9.12101	8.79377	4.68467e-10	0.34094	0.0170178	1	0.196748	0.0385108	0.024865	wtMYOC
1634054_at	11.7848	11.8524	11.3103	2.72882e-09	0.221611	0.0198909	1	0.196748	0.0385388	0.024865	wtMYOC
1641578_at	8.90873	8.99386	8.41392	2.21797e-08	0.242857	0.019182	1	0.196748	0.0385458	0.024865	wtMYOC
1636995_at	8.95716	8.93725	9.14911	3.96484e-11	0.195705	0.0209815	1	0.196748	0.038556	0.024865	wtMYOC
1636526_at	10.2137	10.3763	9.78544	7.43541e-09	0.422113	0.0160426	1	0.196748	0.0386134	0.024865	wtMYOC
1634291_at	9.51851	9.65464	9.28504	5.46768e-10	0.624772	0.0147012	1	0.196748	0.0386369	0.024865	wtMYOC
1635291_a_at	9.48956	9.68053	9.11699	7.60988e-09	0.553849	0.0150544	1	0.196748	0.0386535	0.024865	wtMYOC
1636034_at	8.47646	8.45006	8.16869	7.58264e-10	0.100716	0.030099	1	0.196748	0.0386593	0.024865	wtMYOC
1639576_at	9.92414	10.0508	9.39594	2.09728e-08	0.296363	0.0178978	1	0.196748	0.0386613	0.024865	wtMYOC
1637286_a_at	10.3361	10.4703	9.64675	7.52728e-08	0.260311	0.0187486	1	0.196748	0.0386619	0.024865	wtMYOC
1639985_s_at	11.3975	11.4777	11.0695	4.78125e-10	0.300414	0.0178321	1	0.196748	0.0386937	0.024865	wtMYOC
1627693_at	9.71878	9.95209	9.29276	1.66851e-08	0.589338	0.0148922	1	0.196748	0.0387112	0.024865	wtMYOC
1625340_at	10.1923	10.3668	9.46769	1.29325e-07	0.297362	0.0179093	1	0.196748	0.0387217	0.024865	wtMYOC
1640974_a_at	9.71812	10.1181	9.15302	1.51175e-07	0.747822	0.014338	1	0.196748	0.0387291	0.024865	wtMYOC
1638871_at	10.3769	10.502	9.68664	7.13778e-08	0.250302	0.0190703	1	0.196748	0.0387356	0.024865	wtMYOC
1639535_at	9.34223	9.53861	8.56137	3.71247e-07	0.306317	0.017738	1	0.196748	0.0387375	0.024865	wtMYOC
1638858_at	8.59515	8.50921	8.81906	3.40101e-10	0.426499	0.0160572	1	0.196748	0.0387415	0.024865	wtMYOC
1625149_at	8.40503	8.27324	8.46475	2.38727e-11	0.494549	0.0154854	1	0.196748	0.0387676	0.024865	wtMYOC
1636721_at	9.30284	9.36363	8.77654	2.12557e-08	0.203904	0.0207477	1	0.196748	0.0387692	0.024865	wtMYOC
1631649_at	9.54932	9.57667	9.31175	1.30186e-10	0.203694	0.0207709	1	0.196748	0.0387909	0.024865	wtMYOC
1641369_at	9.44028	9.4535	8.83735	3.53368e-08	0.148781	0.0241027	1	0.196748	0.0387918	0.024865	wtMYOC
1630270_s_at	13.3687	13.3829	13.1533	7.87404e-12	0.172984	0.022381	1	0.196748	0.0388114	0.024865	wtMYOC
1636645_at	8.81518	8.75574	8.45616	1.30674e-09	0.0752065	0.0372873	1	0.196748	0.0388259	0.024865	wtMYOC
1626998_at	8.62806	8.68432	8.50587	1.3258e-11	0.502027	0.0154645	1	0.196748	0.0388435	0.024865	wtMYOC
1633553_s_at	9.48011	9.53587	8.83898	6.08953e-08	0.185981	0.0216877	1	0.196748	0.0388815	0.024865	wtMYOC
1639752_at	8.48044	8.5322	8.02462	1.54098e-08	0.203022	0.0208888	1	0.196748	0.0389267	0.024865	wtMYOC
1627434_at	9.36453	9.50919	8.69187	1.29002e-07	0.277002	0.018479	1	0.196748	0.0389369	0.024865	wtMYOC
1635881_at	9.62575	9.6846	9.51347	5.11357e-12	0.566372	0.0151224	1	0.196748	0.0389793	0.024865	wtMYOC
1633274_at	9.38416	9.44025	8.73281	7.19949e-08	0.185729	0.0217779	1	0.196748	0.0389936	0.024865	wtMYOC
1639566_s_at	10.2359	10.3514	9.48109	1.27714e-07	0.230264	0.0198661	1	0.196748	0.0390043	0.024865	wtMYOC
1632370_at	10.1718	10.2271	9.74116	3.63729e-09	0.213164	0.0205084	1	0.196748	0.0390057	0.024865	wtMYOC
1624750_at	9.06578	9.02417	8.59062	7.70002e-09	0.100653	0.0304837	1	0.196748	0.0390061	0.024865	wtMYOC
1624119_at	11.55	11.7217	11.0952	5.10247e-09	0.421182	0.016239	1	0.196748	0.0390184	0.024865	wtMYOC
1629933_at	8.89101	8.87518	8.44916	6.24804e-09	0.121596	0.0271397	1	0.196748	0.0390221	0.024865	wtMYOC
1629277_at	8.94595	8.953	8.54802	3.59395e-09	0.147168	0.0244417	1	0.196748	0.0390451	0.024865	wtMYOC
1640365_s_at	10.29	10.3081	9.97086	4.27645e-10	0.168412	0.0228506	1	0.196748	0.0390599	0.024865	wtMYOC
1628082_at	8.44765	8.46927	8.80704	1.28853e-09	0.111397	0.028644	1	0.196748	0.0390644	0.024865	wtMYOC
1628382_at	9.77052	9.91252	9.20916	3.57429e-08	0.308485	0.0178685	1	0.196748	0.0390669	0.024865	wtMYOC
1632308_at	8.75287	8.80061	8.53314	1.92647e-10	0.279147	0.0185009	1	0.196748	0.0390699	0.024865	wtMYOC
1633986_at	9.63446	9.71835	9.17936	8.54906e-09	0.253519	0.0191766	1	0.196748	0.0390808	0.024865	wtMYOC
1625065_s_at	10.361	10.6881	9.88562	3.44149e-08	0.729644	0.0145356	1	0.196748	0.0391108	0.024865	wtMYOC
1627043_at	8.80756	8.87343	8.37992	9.26836e-09	0.231304	0.0199022	1	0.196748	0.0391235	0.024865	wtMYOC
1636003_at	9.10231	9.13557	8.87006	1.68198e-10	0.223634	0.0201789	1	0.196748	0.0391273	0.024865	wtMYOC
1627684_at	8.87211	9.12293	8.72581	1.14529e-09	0.626117	0.0148996	1	0.196748	0.0391348	0.024865	wtMYOC
1629299_at	7.90574	8.00688	8.09051	1.90329e-11	0.0225896	0.173574	1	0.196748	0.0391538	0.024865	wtMYOC
1635495_a_at	8.88236	9.02477	8.44857	1.65201e-08	0.375339	0.0168426	1	0.196748	0.0391594	0.024865	wtMYOC
1630582_s_at	10.2287	10.4213	9.7434	1.71638e-08	0.440174	0.0161192	1	0.196748	0.0391693	0.024865	wtMYOC
1625888_a_at	9.45417	9.52308	9.24543	1.28151e-10	0.377091	0.0168264	1	0.196748	0.0391735	0.024865	wtMYOC
1635811_at	8.98449	9.04076	8.82117	4.12614e-11	0.390436	0.016662	1	0.196748	0.0391824	0.024865	wtMYOC
1638556_s_at	8.97511	9.15714	8.54223	2.04952e-08	0.463471	0.0159284	1	0.196748	0.0392129	0.024865	wtMYOC
1638226_at	9.56512	9.50423	8.94586	2.92047e-08	0.0971084	0.0314459	1	0.196748	0.0392148	0.024865	wtMYOC
1641233_a_at	10.6834	10.8085	10.3533	1.17069e-09	0.423434	0.0163075	1	0.196748	0.0392174	0.024865	wtMYOC
1625656_s_at	10.0703	10.2099	9.74952	1.69435e-09	0.477653	0.0158205	1	0.196748	0.0392348	0.024865	wtMYOC
1637097_at	9.397	9.33421	9.05617	6.17493e-10	0.0707663	0.039759	1	0.196748	0.0392356	0.024865	wtMYOC
1633527_a_at	9.12059	9.20028	8.77019	2.73429e-09	0.287811	0.0183924	1	0.196748	0.039238	0.024865	wtMYOC
1627267_at	10.0125	9.98211	9.24645	9.83876e-08	0.120376	0.0275236	1	0.196748	0.0392625	0.024865	wtMYOC
1641048_a_at	10.307	10.5185	9.77418	2.92515e-08	0.440688	0.0161667	1	0.196748	0.0392844	0.024865	wtMYOC
1629803_a_at	8.76971	8.55714	8.46924	3.94582e-10	0.0169902	0.369072	1	0.196748	0.0392899	0.024865	wtMYOC
1640643_a_at	9.12601	9.13554	8.95784	1.76797e-11	0.168935	0.0229869	1	0.196748	0.0392939	0.024865	wtMYOC
1640998_at	8.50021	8.36245	8.48661	5.213e-12	0.0971238	0.0315497	1	0.196748	0.0393109	0.024865	wtMYOC
1632529_at	8.38261	8.4459	8.12861	6.83642e-10	0.306129	0.0180644	1	0.196748	0.0393511	0.024865	wtMYOC
1632494_at	8.22959	8.29598	8.10084	2.96751e-11	0.558592	0.0153227	1	0.196748	0.0393521	0.024865	wtMYOC
1633746_s_at	8.84824	8.94027	8.73406	2.38014e-11	0.839896	0.0144276	1	0.196748	0.0394141	0.024865	wtMYOC
1624655_at	8.94836	9.14469	9.01041	1.55469e-11	0.0444211	0.0626991	1	0.196748	0.0394423	0.024865	wtMYOC
1637602_at	9.33664	9.33257	8.78994	1.93098e-08	0.135495	0.0258886	1	0.196748	0.039447	0.024865	wtMYOC
1640042_at	9.5462	9.69675	9.0014	3.74659e-08	0.329828	0.0177095	1	0.196748	0.0395178	0.024865	wtMYOC
1628001_at	9.75164	9.8126	9.14511	3.81119e-08	0.196062	0.0216053	1	0.196748	0.0395215	0.024865	wtMYOC
1635592_at	9.26614	9.32532	8.53723	1.6144e-07	0.184003	0.0222379	1	0.196748	0.0395247	0.024865	wtMYOC
1629129_at	9.23188	9.37966	8.76271	2.05633e-08	0.36426	0.0171764	1	0.196748	0.0395337	0.024865	wtMYOC
1629401_s_at	9.86194	10.1077	9.39021	2.70309e-08	0.564491	0.0153706	1	0.196748	0.0395443	0.024865	wtMYOC
1641123_at	10.4101	10.3672	9.79933	1.67857e-08	0.108278	0.0296399	1	0.196748	0.0395443	0.024865	wtMYOC
1637420_a_at	9.54288	9.74499	9.04231	3.30321e-08	0.44803	0.0162169	1	0.196748	0.0395475	0.024865	wtMYOC
1625748_s_at	10.8797	10.9966	10.5207	1.49149e-09	0.374129	0.0170702	1	0.196748	0.0395966	0.024865	wtMYOC
1640145_at	9.08114	9.1795	8.78412	1.43978e-09	0.379272	0.0170084	1	0.196748	0.0396107	0.024865	wtMYOC
1637943_at	9.27348	9.36115	8.58903	1.22538e-07	0.214476	0.0208375	1	0.196748	0.0396109	0.024865	wtMYOC
1638694_at	7.92405	7.96286	8.19847	3.2e-10	0.0834754	0.0354999	1	0.196748	0.0396313	0.024865	wtMYOC
1640616_at	8.3926	8.49975	8.43847	5.79375e-13	0.0312444	0.100339	1	0.196748	0.0396504	0.024865	wtMYOC
1629473_at	9.79347	9.89477	9.1094	9.15642e-08	0.228524	0.0203344	1	0.196748	0.0396729	0.024865	wtMYOC
1627550_a_at	9.16478	9.21625	8.93167	2.16172e-10	0.283678	0.0187281	1	0.196748	0.0396801	0.024865	wtMYOC
1623560_at	8.55924	8.61005	8.34373	2.13263e-10	0.295896	0.0184529	1	0.196748	0.0396815	0.024865	wtMYOC
1638803_at	9.46319	9.52394	8.92435	2.27519e-08	0.204414	0.0213217	1	0.196748	0.039689	0.024865	wtMYOC
1633026_a_at	9.81861	9.98668	9.01993	2.88191e-07	0.275446	0.0189364	1	0.196748	0.0396956	0.024865	wtMYOC
1632100_s_at	9.581	9.65166	9.39858	6.43544e-11	0.432568	0.0164367	1	0.196748	0.0397011	0.024865	wtMYOC
1631652_at	9.09335	9.09478	8.87942	6.91103e-11	0.142994	0.0253602	1	0.196748	0.0397116	0.024865	wtMYOC
1635021_at	9.16708	9.27048	8.65507	2.63116e-08	0.268862	0.0191265	1	0.196748	0.039734	0.024865	wtMYOC
1636302_s_at	9.76916	9.83781	9.22762	2.00569e-08	0.213905	0.0209398	1	0.196748	0.0397354	0.024865	wtMYOC
1640441_at	9.70335	9.84905	9.33077	4.70023e-09	0.436361	0.0164323	1	0.196748	0.0397744	0.024865	wtMYOC
1626375_a_at	9.49436	9.50936	9.23623	1.95977e-10	0.170873	0.0232121	1	0.196748	0.0397782	0.024865	wtMYOC
1631191_at	9.08323	9.19335	8.56735	3.03348e-08	0.278157	0.0189325	1	0.196748	0.0398101	0.024865	wtMYOC
1639917_at	8.32615	8.25946	8.02661	5.5782e-10	0.0622172	0.0453863	1	0.196748	0.0398121	0.024865	wtMYOC
1631925_at	9.9127	10.1135	9.54277	6.43822e-09	0.587079	0.0153802	1	0.196748	0.0398555	0.024865	wtMYOC
1633643_a_at	9.06737	9.06099	8.57937	1.13241e-08	0.133647	0.0264403	1	0.196748	0.0398584	0.024865	wtMYOC
1638906_at	9.33803	9.46372	8.72104	7.63055e-08	0.270584	0.0191521	1	0.196748	0.03986	0.024865	wtMYOC
1639551_at	10.7116	10.7385	10.1158	1.63295e-08	0.163694	0.0237818	1	0.196748	0.0398813	0.024865	wtMYOC
1623971_at	8.69675	8.73374	8.59849	2.65305e-12	0.422612	0.0166249	1	0.196748	0.0398855	0.024865	wtMYOC
1632021_at	9.58057	9.81582	9.28773	4.31333e-09	0.837889	0.0146178	1	0.196748	0.0398951	0.024865	wtMYOC
1640097_at	9.65008	9.81453	9.44997	4.41285e-10	0.85431	0.014595	1	0.196748	0.039897	0.024865	wtMYOC
1637127_at	8.63464	8.7692	8.35128	2.37134e-09	0.519182	0.0158057	1	0.196748	0.0399063	0.024865	wtMYOC
1632256_at	9.3519	9.42307	8.97411	3.38627e-09	0.2589	0.0195076	1	0.196748	0.0399254	0.024865	wtMYOC
1624297_at	9.30914	9.4295	8.87089	1.14529e-08	0.329529	0.0179282	1	0.196748	0.0399358	0.024865	wtMYOC
1623806_at	9.06646	9.07625	8.86558	5.45998e-11	0.165896	0.0236689	1	0.196748	0.03994	0.024865	wtMYOC
1640510_at	10.1061	10.235	9.74534	2.71508e-09	0.404827	0.0168625	1	0.196748	0.0399695	0.024865	wtMYOC
1641179_at	7.95941	7.68924	7.96245	6.78504e-10	0.145848	0.025304	1	0.196748	0.0399699	0.024865	wtMYOC
1634649_at	9.6451	9.56666	9.23511	1.69957e-09	0.0699652	0.0413087	1	0.196748	0.0399918	0.024865	wtMYOC
1629228_at	9.92357	10.058	9.33274	4.28655e-08	0.290123	0.0187612	1	0.196748	0.0400154	0.024865	wtMYOC
1624637_at	9.3263	9.33955	9.51987	2.01917e-11	0.10983	0.0298708	1	0.196748	0.040034	0.024865	wtMYOC
1630079_at	8.62189	8.68464	8.27535	3.22145e-09	0.253642	0.0197244	1	0.196748	0.0400355	0.024865	wtMYOC
1636354_at	9.20302	9.33292	8.83637	5.29039e-09	0.402068	0.0169288	1	0.196748	0.0400413	0.024865	wtMYOC
1641342_at	9.31074	9.38086	9.11291	1.13927e-10	0.402274	0.0169477	1	0.196748	0.0400866	0.024865	wtMYOC
1639937_at	9.89123	10.19	9.47099	2.40327e-08	0.752919	0.0148686	1	0.196748	0.0401033	0.024865	wtMYOC
1630100_at	9.30778	9.44932	8.90389	8.85922e-09	0.398638	0.0170002	1	0.196748	0.0401055	0.024865	wtMYOC
1627385_at	11.0612	11.2649	10.4818	2.84661e-08	0.39982	0.0170042	1	0.196748	0.0401442	0.024865	wtMYOC
1638378_at	9.38128	9.43192	9.09936	5.35809e-10	0.252849	0.0198143	1	0.196748	0.0401495	0.024865	wtMYOC
1636775_at	9.37742	9.40381	9.09069	4.53982e-10	0.192228	0.0222236	1	0.196748	0.0401531	0.024865	wtMYOC
1624572_a_at	10.2609	10.3076	9.65711	2.57886e-08	0.183243	0.0227372	1	0.196748	0.0401811	0.024865	wtMYOC
1634709_at	8.86557	9.04807	8.49135	1.16093e-08	0.532682	0.0158356	1	0.196748	0.0401855	0.024865	wtMYOC
1625218_at	9.51699	9.50051	9.02252	8.70875e-09	0.124981	0.02777	1	0.196748	0.0401898	0.024865	wtMYOC
1631789_at	8.17755	8.25355	8.34855	1.05663e-11	0.0302075	0.109003	1	0.196748	0.0402248	0.024865	wtMYOC
1627461_at	9.56618	9.71168	9.3135	8.894e-10	0.621047	0.0153711	1	0.196748	0.0402282	0.024865	wtMYOC
1640291_at	9.42888	9.49712	8.67758	1.84842e-07	0.191684	0.0223097	1	0.196748	0.040238	0.024865	wtMYOC
1627494_s_at	9.39539	9.45217	8.66074	1.58105e-07	0.183396	0.0227887	1	0.196748	0.0402677	0.024865	wtMYOC
1638939_at	9.98959	10.2107	9.35013	9.75333e-08	0.394733	0.0171353	1	0.196748	0.0402891	0.024865	wtMYOC
1627953_at	8.64599	8.76878	8.50715	1.16516e-10	0.90835	0.0146949	1	0.196748	0.0403081	0.024865	wtMYOC
1633528_s_at	10.4007	10.5437	9.71834	7.55562e-08	0.276495	0.0192585	1	0.196748	0.0403235	0.024865	wtMYOC
1627739_at	10.1884	10.1358	9.76422	1.74021e-09	0.0901259	0.0344285	1	0.196748	0.0403243	0.024865	wtMYOC
1626780_s_at	9.91501	10.0212	9.26673	6.46664e-08	0.241615	0.0202756	1	0.196748	0.0403289	0.024865	wtMYOC
1635960_at	9.52331	9.56068	8.80274	1.19969e-07	0.168578	0.0237754	1	0.196748	0.0403366	0.024865	wtMYOC
1640015_at	9.6106	9.7601	8.96584	9.29827e-08	0.294519	0.018838	1	0.196748	0.0403415	0.024865	wtMYOC
1638841_at	9.39232	9.373	9.02976	1.28678e-09	0.116608	0.0290852	1	0.196748	0.040342	0.024865	wtMYOC
1635237_at	9.09748	9.15643	9.29857	1.74403e-11	0.0489956	0.0585748	1	0.196748	0.0403482	0.024865	wtMYOC
1631213_at	9.08307	9.12385	8.81208	4.7114e-10	0.231994	0.0206254	1	0.196748	0.040356	0.024865	wtMYOC
1633012_at	12.26	12.3871	11.8164	2.38343e-09	0.341149	0.01795	1	0.196748	0.0403721	0.024865	wtMYOC
1635203_at	9.08856	9.08112	8.66127	4.86997e-09	0.13268	0.0270144	1	0.196748	0.0403941	0.024865	wtMYOC
1628231_at	9.58505	9.64104	8.69918	4.51085e-07	0.175286	0.0233734	1	0.196748	0.0403966	0.024865	wtMYOC
1639605_at	8.50194	8.70132	8.54519	2.86164e-11	0.0642721	0.0451446	1	0.196748	0.0404148	0.024865	wtMYOC
1629741_at	8.74326	8.83042	8.24484	2.8292e-08	0.250013	0.0200604	1	0.196748	0.0404226	0.024865	wtMYOC
1630817_s_at	9.46953	9.64513	8.85753	8.7083e-08	0.341687	0.0179731	1	0.196748	0.0404358	0.024865	wtMYOC
1632827_a_at	9.19765	9.26512	8.68934	2.05821e-08	0.219841	0.0211557	1	0.196748	0.0404629	0.024865	wtMYOC
1635173_at	9.98065	10.1086	9.28973	9.92313e-08	0.257942	0.0198446	1	0.196748	0.0404639	0.024865	wtMYOC
1638930_s_at	9.32509	9.35883	9.07669	2.2527e-10	0.221994	0.021076	1	0.196748	0.0404732	0.024865	wtMYOC
1639665_at	9.34076	9.40321	8.95041	3.90867e-09	0.239205	0.0204525	1	0.196748	0.0404891	0.024865	wtMYOC
1634403_at	10.4691	10.5941	9.7503	9.13623e-08	0.249635	0.0201354	1	0.196748	0.0405305	0.024865	wtMYOC
1628112_at	9.39803	9.48676	9.24083	5.47146e-11	0.610427	0.0155607	1	0.196748	0.0405678	0.024865	wtMYOC
1625206_at	8.20642	8.07665	8.5468	5.54647e-09	0.429184	0.0168808	1	0.196748	0.0405902	0.024865	wtMYOC
1627259_a_at	8.98808	8.99743	8.36613	6.20274e-08	0.149119	0.0255106	1	0.196748	0.0405953	0.024865	wtMYOC
1624568_at	8.79299	8.8725	8.73205	2.52708e-12	0.805198	0.014952	1	0.196748	0.0406068	0.024865	wtMYOC
1640671_at	8.26356	8.30299	8.47346	4.90534e-11	0.071697	0.0414407	1	0.196748	0.0406142	0.024865	wtMYOC
1635797_at	8.62975	8.71064	9.01019	1.10967e-09	0.065553	0.044737	1	0.196748	0.0406296	0.024865	wtMYOC
1639046_at	9.3108	9.45171	9.46654	4.97564e-12	0.0150142	0.78014	1	0.196748	0.0406338	0.024865	wtMYOC
1633277_at	13.32	13.3266	13.1655	1.06998e-12	0.16397	0.0243481	1	0.196748	0.0406627	0.024865	wtMYOC
1636887_s_at	10.1136	10.1931	9.40409	8.82573e-08	0.206398	0.0218674	1	0.196748	0.0406669	0.024865	wtMYOC
1630973_at	8.55647	8.59584	9.14048	1.94414e-08	0.111399	0.0302474	1	0.196748	0.0406721	0.024865	wtMYOC
1639138_at	8.68827	8.76113	8.29597	6.89379e-09	0.258911	0.0199471	1	0.196748	0.0406914	0.024865	wtMYOC
1628419_a_at	9.84395	10.0101	9.13036	1.53927e-07	0.296259	0.0189953	1	0.196748	0.0407058	0.024865	wtMYOC
1640567_at	10.193	10.393	9.65622	3.20839e-08	0.421408	0.0170186	1	0.196748	0.0407063	0.024865	wtMYOC
1632636_at	12.4629	12.4644	12.1368	1.37199e-10	0.144096	0.0260722	1	0.196748	0.0407065	0.024865	wtMYOC
1633290_a_at	8.88013	8.9706	8.21717	1.40682e-07	0.223061	0.0211869	1	0.196748	0.040719	0.024865	wtMYOC
1627041_s_at	9.6428	9.73258	9.24682	4.35602e-09	0.291376	0.0191181	1	0.196748	0.0407266	0.024865	wtMYOC
1641669_a_at	9.53245	9.62232	9.01652	2.06425e-08	0.250343	0.020237	1	0.196748	0.0407419	0.024865	wtMYOC
1639818_s_at	9.73101	9.81219	9.24871	1.17045e-08	0.246001	0.0203812	1	0.196748	0.0407504	0.024865	wtMYOC
1628248_at	10.0307	10.11	9.19535	2.52973e-07	0.195517	0.0224567	1	0.196748	0.0407521	0.024865	wtMYOC
1624284_a_at	9.68112	9.93118	9.39595	4.44667e-09	0.902353	0.0148947	1	0.196748	0.0408105	0.024865	wtMYOC
1627665_at	10.1911	10.3278	9.8868	1.26996e-09	0.496103	0.0163791	1	0.196748	0.0408329	0.024865	wtMYOC
1637036_s_at	10.6844	10.9043	10.3888	2.04622e-09	0.784483	0.015086	1	0.196748	0.0408403	0.024865	wtMYOC
1634859_at	8.71422	8.71623	8.26896	8.87104e-09	0.144283	0.0261735	1	0.196748	0.0408516	0.024865	wtMYOC
1641603_s_at	10.0274	10.1059	9.56334	7.69501e-09	0.247126	0.020429	1	0.196748	0.0408934	0.024865	wtMYOC
1623602_a_at	8.14575	8.24714	7.85903	2.55097e-09	0.403845	0.0173186	1	0.196748	0.0409121	0.024865	wtMYOC
1625711_at	8.92203	9.10395	8.37606	7.25977e-08	0.384825	0.0175614	1	0.196748	0.0409122	0.024865	wtMYOC
1632548_a_at	9.15101	9.12654	8.4165	1.45055e-07	0.126392	0.0282482	1	0.196748	0.0409151	0.024865	wtMYOC
1632060_at	8.16423	7.95328	8.25377	4.88423e-10	0.472089	0.0166429	1	0.196748	0.0409781	0.024865	wtMYOC
1624237_at	9.62604	9.73074	9.20106	7.32907e-09	0.308381	0.0188933	1	0.196748	0.0410079	0.024865	wtMYOC
1640199_at	9.45979	9.45615	8.93633	1.43353e-08	0.138966	0.0268632	1	0.196748	0.0410265	0.024865	wtMYOC
1630570_at	9.17429	9.25379	8.65107	2.71067e-08	0.234797	0.020933	1	0.196748	0.0410289	0.024865	wtMYOC
1629796_s_at	9.46113	9.50423	9.1744	5.31903e-10	0.233644	0.0209798	1	0.196748	0.0410368	0.024865	wtMYOC
1631843_at	8.66279	8.74569	8.55534	1.79063e-11	0.810445	0.0151112	1	0.196748	0.0410383	0.024865	wtMYOC
1636712_at	13.6009	13.5886	13.4498	5.85561e-13	0.106661	0.0315108	1	0.196748	0.04107	0.024865	wtMYOC
1629469_s_at	11.2129	11.4967	10.7028	2.35277e-08	0.603518	0.0158056	1	0.196748	0.0410764	0.024865	wtMYOC
1625565_at	9.06933	8.91358	8.8321	7.08724e-11	0.0191708	0.297524	1	0.196748	0.0410847	0.024865	wtMYOC
1627884_at	9.62687	9.66934	9.20755	4.33374e-09	0.200445	0.0224445	1	0.196748	0.0411088	0.024865	wtMYOC
1633319_at	8.9717	8.94571	8.73476	1.0888e-10	0.0962559	0.0338032	1	0.196748	0.0411223	0.024865	wtMYOC
1633825_at	8.25806	8.41651	8.56704	3.04073e-10	0.0257361	0.151397	1	0.196748	0.0411324	0.024865	wtMYOC
1628986_at	8.83971	8.77243	8.25654	3.41627e-08	0.0943276	0.034307	1	0.196748	0.0411451	0.024865	wtMYOC
1639274_at	8.31207	8.31159	8.69578	2.70437e-09	0.143324	0.0265371	1	0.196748	0.0411759	0.024865	wtMYOC
1626266_at	8.95094	8.94955	8.48711	9.6203e-09	0.141233	0.0267601	1	0.196748	0.041187	0.024865	wtMYOC
1632059_at	8.04595	8.02444	8.17585	1.01752e-11	0.245151	0.0206703	1	0.196748	0.0411911	0.024865	wtMYOC
1628169_at	9.5597	9.62831	9.14148	5.40431e-09	0.244073	0.0207231	1	0.196748	0.0412189	0.024865	wtMYOC
1631526_s_at	9.8163	9.98569	9.2568	4.29797e-08	0.357927	0.0181023	1	0.196748	0.04122	0.024865	wtMYOC
1628635_at	8.37291	8.12983	8.22861	1.27472e-10	0.0215435	0.22206	1	0.196748	0.0412249	0.024865	wtMYOC
1636567_at	10.849	11.0238	10.642	3.01312e-10	0.87542	0.0150871	1	0.196748	0.0412326	0.024865	wtMYOC
1635954_at	9.36615	9.55163	9.02132	6.1511e-09	0.585394	0.0159727	1	0.196748	0.0412501	0.024865	wtMYOC
1635501_at	11.1801	11.2483	10.6074	1.26458e-08	0.212586	0.0219651	1	0.196748	0.0412523	0.024865	wtMYOC
1638970_at	9.04145	9.04729	8.63616	4.06614e-09	0.150223	0.0259555	1	0.196748	0.0412737	0.024865	wtMYOC
1638557_at	8.21017	8.27234	8.34689	2.90024e-12	0.0301238	0.116246	1	0.196748	0.0413516	0.024865	wtMYOC
1637160_at	9.92191	10.0451	9.5649	2.88679e-09	0.397093	0.0176121	1	0.196748	0.0413532	0.024865	wtMYOC
1625152_s_at	8.054	8.15067	7.87623	2.81987e-10	0.591579	0.0159942	1	0.196748	0.0413808	0.024865	wtMYOC
1636594_at	9.2316	9.33536	9.14174	1.32144e-11	0.893668	0.0151252	1	0.196748	0.0413831	0.024865	wtMYOC
1639839_s_at	8.74831	8.86731	8.04687	2.49531e-07	0.248659	0.0206737	1	0.196748	0.0413927	0.024865	wtMYOC
1636742_at	9.59578	9.05726	8.89398	7.08988e-08	0.0167504	0.482367	1	0.196748	0.0414185	0.024865	wtMYOC
1638821_a_at	9.03951	8.9506	8.3774	6.53688e-08	0.0884613	0.0362554	1	0.196748	0.0414215	0.024865	wtMYOC
1629258_at	9.11198	9.18394	9.05505	1.25521e-12	0.82852	0.0152292	1	0.196748	0.0414225	0.024865	wtMYOC
1636028_at	9.9342	9.89753	9.5657	9.30935e-10	0.100409	0.0331879	1	0.196748	0.0414291	0.024865	wtMYOC
1641541_a_at	11.8439	11.9096	11.4037	1.89661e-09	0.234126	0.0212287	1	0.196748	0.0414745	0.024865	wtMYOC
1623180_a_at	8.292	8.47597	7.94593	1.30669e-08	0.579656	0.0161074	1	0.196748	0.0414952	0.024865	wtMYOC
1640558_a_at	10.2577	10.3494	9.61382	4.90621e-08	0.229178	0.0214372	1	0.196748	0.0415088	0.024865	wtMYOC
1625931_at	10.0891	10.1758	9.48302	3.72644e-08	0.229667	0.0214197	1	0.196748	0.0415111	0.024865	wtMYOC
1627470_at	9.39953	9.47604	8.94484	1.03484e-08	0.24797	0.0207722	1	0.196748	0.0415211	0.024865	wtMYOC
1629733_at	9.06642	9.13135	8.31945	2.37963e-07	0.192353	0.0231617	1	0.196748	0.0415413	0.024865	wtMYOC
1631749_at	9.63475	9.64578	9.14322	9.47061e-09	0.155074	0.0257598	1	0.196748	0.0415699	0.024865	wtMYOC
1638501_at	10.6905	10.7772	10.3483	1.05389e-09	0.315878	0.019038	1	0.196748	0.0415768	0.024865	wtMYOC
1637054_s_at	8.95528	9.05394	8.50556	1.53175e-08	0.287764	0.0196764	1	0.196748	0.041591	0.024865	wtMYOC
1629767_s_at	10.3433	10.5224	9.65854	9.78884e-08	0.322767	0.0189076	1	0.196748	0.0415911	0.024865	wtMYOC
1624405_a_at	9.06983	9.03853	8.93438	2.56914e-12	0.0625073	0.0484508	1	0.196748	0.0416065	0.024865	wtMYOC
1633370_s_at	9.9987	10.1736	9.33428	1.00806e-07	0.324387	0.0188856	1	0.196748	0.0416095	0.024865	wtMYOC
1632067_at	10.7018	10.6369	9.8859	9.5872e-08	0.10824	0.0317884	1	0.196748	0.0416215	0.024865	wtMYOC
1641605_at	10.4845	10.5835	10.0021	8.51883e-09	0.276487	0.0199923	1	0.196748	0.041639	0.024865	wtMYOC
1623487_at	8.72683	8.74049	8.17441	3.75076e-08	0.156539	0.025724	1	0.196748	0.0416844	0.024865	wtMYOC
1638857_at	9.34261	9.40358	9.05507	7.28781e-10	0.282125	0.0198735	1	0.196748	0.0416911	0.024865	wtMYOC
1630661_at	9.4735	9.49742	8.99951	9.10133e-09	0.170851	0.0246228	1	0.196748	0.041701	0.024865	wtMYOC
1635305_s_at	9.66953	9.69602	9.01028	6.27954e-08	0.165047	0.0250566	1	0.196748	0.0417092	0.024865	wtMYOC
1632551_at	9.05531	8.97223	8.68818	1.26143e-09	0.063722	0.0478028	1	0.196748	0.0417123	0.024865	wtMYOC
1635165_a_at	9.96851	10.1285	9.52892	1.08454e-08	0.415746	0.0175571	1	0.196748	0.041721	0.024865	wtMYOC
1627114_at	9.79796	9.85831	9.28328	1.49997e-08	0.212532	0.02229	1	0.196748	0.0417529	0.024865	wtMYOC
1626898_at	9.63233	9.77296	9.16977	1.52073e-08	0.36059	0.0183315	1	0.196748	0.041766	0.024865	wtMYOC
1624807_at	9.86641	10.0628	9.27085	6.81321e-08	0.384038	0.0179957	1	0.196748	0.0417896	0.024865	wtMYOC
1640082_at	9.44695	9.45704	8.65893	2.15101e-07	0.150514	0.0263574	1	0.196748	0.041806	0.024865	wtMYOC
1624527_at	8.3624	8.34688	8.67422	9.52615e-10	0.170807	0.024747	1	0.196748	0.0418646	0.024865	wtMYOC
1625417_s_at	8.81966	8.66165	8.80075	1.00528e-11	0.093996	0.0352456	1	0.196748	0.0418661	0.024865	wtMYOC
1635343_a_at	9.09436	8.81468	8.82266	4.24633e-10	0.0152788	0.935715	1	0.196748	0.0418682	0.024865	wtMYOC
1630457_s_at	9.80863	9.90768	9.09588	1.24487e-07	0.227736	0.0217245	1	0.196748	0.0418816	0.024865	wtMYOC
1632281_at	9.0702	9.32613	8.35035	4.07868e-07	0.408314	0.0177287	1	0.196748	0.0418954	0.024865	wtMYOC
1626174_a_at	10.5267	10.5881	9.81964	6.53057e-08	0.193171	0.0233709	1	0.196748	0.0419134	0.024865	wtMYOC
1629866_at	9.12314	9.24209	8.51651	8.38732e-08	0.270191	0.0203334	1	0.196748	0.041937	0.024865	wtMYOC
1625367_at	9.45878	9.48013	8.76128	1.02047e-07	0.160271	0.0256104	1	0.196748	0.0419393	0.024865	wtMYOC
1632130_s_at	10.1212	10.2521	9.69852	6.58488e-09	0.366202	0.0183442	1	0.196748	0.0419687	0.024865	wtMYOC
1636970_at	10.7508	10.9876	10.398	4.7777e-09	0.718033	0.0157138	1	0.196748	0.0419797	0.024865	wtMYOC
1631417_s_at	10.2733	10.4793	9.7509	2.90023e-08	0.445444	0.0173506	1	0.196748	0.0419819	0.024865	wtMYOC
1634230_s_at	10.0236	10.1069	9.45531	2.66288e-08	0.233455	0.0215731	1	0.196748	0.0419966	0.024865	wtMYOC
1633517_at	9.31923	9.29608	8.80741	1.28423e-08	0.123159	0.0296959	1	0.196748	0.0419989	0.024865	wtMYOC
1627582_a_at	11.9048	11.8027	11.2297	1.2393e-08	0.0840096	0.0384613	1	0.196748	0.0420206	0.024865	wtMYOC
1636035_at	9.33579	9.52366	8.68161	1.5335e-07	0.34631	0.0186975	1	0.196748	0.042026	0.024865	wtMYOC
1624257_at	9.32372	9.29574	8.58098	1.42438e-07	0.126573	0.0292516	1	0.196748	0.0420363	0.024865	wtMYOC
1632318_at	8.86632	8.86236	8.4821	3.17101e-09	0.139513	0.0277239	1	0.196748	0.0421065	0.024865	wtMYOC
1634474_s_at	10.194	10.2897	9.75866	5.71755e-09	0.289391	0.0199251	1	0.196748	0.0421175	0.024865	wtMYOC
1640233_at	10.7545	10.8103	10.0661	4.77186e-08	0.190045	0.0236918	1	0.196748	0.0421216	0.024865	wtMYOC
1639392_at	9.28713	9.36424	9.08702	1.48317e-10	0.437194	0.0175059	1	0.196748	0.0421306	0.024865	wtMYOC
1628761_s_at	10.3953	10.4885	9.863	1.54077e-08	0.254677	0.0209144	1	0.196748	0.0421342	0.024865	wtMYOC
1626386_at	9.56744	9.71412	9.42757	1.15092e-10	0.964843	0.0153705	1	0.196748	0.0421412	0.024865	wtMYOC
1638526_a_at	9.07374	9.24056	8.82675	1.57247e-09	0.72216	0.0157671	1	0.196748	0.042145	0.024865	wtMYOC
1629319_at	9.42637	9.46856	9.12534	7.40853e-10	0.229221	0.0218294	1	0.196748	0.0421456	0.024865	wtMYOC
1624390_a_at	9.6787	9.82968	9.0435	8.81095e-08	0.304272	0.0195982	1	0.196748	0.0421634	0.024865	wtMYOC
1627360_at	9.43927	9.3551	8.7916	4.43633e-08	0.091039	0.0364453	1	0.196748	0.0421822	0.024865	wtMYOC
1626479_at	8.46482	8.1923	8.42174	3.45935e-10	0.0822041	0.0393242	1	0.196748	0.0421823	0.024865	wtMYOC
1628146_at	10.1089	10.2773	9.77383	2.9993e-09	0.552562	0.0165619	1	0.196748	0.0421824	0.024865	wtMYOC
1624706_at	9.00747	9.07055	8.60352	6.37979e-09	0.240813	0.0214243	1	0.196748	0.0421993	0.024865	wtMYOC
1625480_at	9.59098	9.62913	9.30731	4.54845e-10	0.225398	0.0220197	1	0.196748	0.0422034	0.024865	wtMYOC
1632837_at	8.4102	8.31865	8.23094	1.83546e-11	0.0265432	0.152223	1	0.196748	0.0422337	0.024865	wtMYOC
1638764_at	8.61915	8.63857	9.08357	5.9137e-09	0.125151	0.0296592	1	0.196748	0.0422634	0.024865	wtMYOC
1634583_s_at	10.3115	10.2411	9.89526	1.39549e-09	0.0790825	0.0406431	1	0.196748	0.0422636	0.024865	wtMYOC
1628197_at	8.68737	8.64604	8.9276	2.5809e-10	0.252726	0.0210614	1	0.196748	0.0422769	0.024865	wtMYOC
1637842_at	8.04296	8.08146	8.23373	3.38895e-11	0.0703052	0.0447915	1	0.196748	0.0422844	0.024865	wtMYOC
1634565_at	9.22091	9.07976	8.86997	7.04715e-10	0.0358217	0.0937178	1	0.196748	0.0422856	0.024865	wtMYOC
1632526_s_at	12.0524	12.1109	11.5809	2.48602e-09	0.218413	0.0223692	1	0.196748	0.0422865	0.024865	wtMYOC
1634752_a_at	8.21746	8.36589	8.4672	9.89026e-11	0.022073	0.225421	1	0.196748	0.0422899	0.024865	wtMYOC
1633957_s_at	9.38884	9.4481	9.01384	3.13747e-09	0.242437	0.0214285	1	0.196748	0.0423029	0.024865	wtMYOC
1639558_at	8.22855	8.3546	8.62197	1.50755e-09	0.0465109	0.0673664	1	0.196748	0.0423055	0.024865	wtMYOC
1635840_s_at	8.86313	8.94078	8.33905	3.52872e-08	0.235386	0.0217054	1	0.196748	0.0423325	0.024865	wtMYOC
1630075_s_at	9.78592	9.88512	9.09317	1.08505e-07	0.231865	0.0218466	1	0.196748	0.0423419	0.024865	wtMYOC
1628532_at	8.08829	8.17883	8.36953	2.46297e-10	0.0463117	0.0678158	1	0.196748	0.0423471	0.024865	wtMYOC
1631552_at	8.79738	8.68908	8.68709	1.63771e-12	0.0154523	0.959711	1	0.196748	0.0423474	0.024865	wtMYOC
1623736_at	8.86611	8.92875	8.60399	6.36438e-10	0.305873	0.0196695	1	0.196748	0.0423639	0.024865	wtMYOC
1627973_s_at	9.10736	9.15445	8.97622	1.18969e-11	0.412912	0.017904	1	0.196748	0.0423864	0.024865	wtMYOC
1639963_at	9.24714	9.40142	8.70605	5.00322e-08	0.345475	0.0188948	1	0.196748	0.0423872	0.024865	wtMYOC
1628243_at	9.56369	9.71597	8.94971	7.98352e-08	0.313546	0.0195215	1	0.196748	0.0424014	0.024865	wtMYOC
1623425_at	9.27347	9.40032	8.90357	5.60899e-09	0.397886	0.0181047	1	0.196748	0.0424067	0.024865	wtMYOC
1628699_at	10.8885	8.75954	10.4623	5.44185e-05	0.0708885	0.044678	1	0.196748	0.0424085	0.024865	wtMYOC
1626892_at	8.6052	8.55321	8.17441	6.05954e-09	0.0945178	0.0357637	1	0.196748	0.042417	0.024865	wtMYOC
1641237_a_at	9.64576	9.78527	8.84151	3.35984e-07	0.254149	0.0210976	1	0.196748	0.0424175	0.024865	wtMYOC
1641730_at	7.92898	7.95763	8.18104	2.33377e-10	0.096971	0.0351384	1	0.196748	0.0424267	0.024865	wtMYOC
1624906_at	13.6115	13.5876	13.4608	4.97071e-13	0.0824236	0.0396098	1	0.196748	0.0424505	0.024865	wtMYOC
1633881_at	9.29908	9.45513	9.04457	1.34996e-09	0.66242	0.0161079	1	0.196748	0.042459	0.024865	wtMYOC
1640288_s_at	10.661	10.6711	10.1185	9.53264e-09	0.154945	0.0264849	1	0.196748	0.0424712	0.024865	wtMYOC
1637869_at	9.40953	9.64497	8.76006	1.77792e-07	0.416428	0.0179041	1	0.196748	0.0424775	0.024865	wtMYOC
1629446_at	9.55725	9.89291	9.02161	1.09464e-07	0.675671	0.0160673	1	0.196748	0.0424888	0.024865	wtMYOC
1634430_at	9.10388	9.1359	8.4416	9.99696e-08	0.171388	0.0251714	1	0.196748	0.0424938	0.024865	wtMYOC
1626544_at	11.0182	11.0911	10.6762	7.93911e-10	0.28527	0.0202431	1	0.196748	0.0425047	0.024865	wtMYOC
1640995_at	10.2248	10.1826	9.77442	2.88248e-09	0.104375	0.0335255	1	0.196748	0.0425206	0.024865	wtMYOC
1635429_at	9.42927	9.56459	8.92722	2.66264e-08	0.332213	0.0192077	1	0.196748	0.0425234	0.024865	wtMYOC
1626178_s_at	9.88933	10.0376	9.2282	9.63649e-08	0.294187	0.0200384	1	0.196748	0.0425404	0.024865	wtMYOC
1625891_at	9.42427	9.59603	8.9797	1.81721e-08	0.439285	0.0176745	1	0.196748	0.0425454	0.024865	wtMYOC
1626458_at	9.64976	9.71253	9.28233	2.44943e-09	0.252507	0.0212269	1	0.196748	0.0425457	0.024865	wtMYOC
1640421_at	9.21252	9.27135	8.61947	5.28136e-08	0.202538	0.023297	1	0.196748	0.0425477	0.024865	wtMYOC
1630496_a_at	8.8029	8.82166	8.05703	2.52349e-07	0.158645	0.0262367	1	0.196748	0.0425689	0.024865	wtMYOC
1633008_at	9.22659	9.18812	8.91903	4.69329e-10	0.0932827	0.0363007	1	0.196748	0.0425837	0.024865	wtMYOC
1629487_at	9.22654	9.47861	8.96032	5.1366e-09	0.959666	0.0155447	1	0.196748	0.0425859	0.024865	wtMYOC
1629678_a_at	10.2234	10.455	9.65605	5.30827e-08	0.460621	0.0174775	1	0.196748	0.0425952	0.024865	wtMYOC
1628478_at	8.60371	8.68107	7.91109	2.27836e-07	0.21087	0.0229219	1	0.196748	0.0426074	0.024865	wtMYOC
1629811_at	9.31069	9.39243	8.60766	1.5326e-07	0.213987	0.0227896	1	0.196748	0.0426297	0.024865	wtMYOC
1636733_at	8.06372	8.09808	8.2382	2.02992e-11	0.0720106	0.0444453	1	0.196748	0.0426327	0.024865	wtMYOC
1631566_at	8.80875	8.8871	8.84117	7.73475e-14	0.0348809	0.0991274	1	0.196748	0.0426651	0.024865	wtMYOC
1630805_at	9.33371	9.31782	8.91366	3.8204e-09	0.127792	0.0297129	1	0.196748	0.0427181	0.024865	wtMYOC
1631568_a_at	10.474	10.5215	9.83472	3.53659e-08	0.187289	0.0242768	1	0.196748	0.0427254	0.024865	wtMYOC
1630523_at	8.78558	8.77261	8.53588	2.10732e-10	0.121619	0.0306452	1	0.196748	0.0427566	0.024865	wtMYOC
1631471_at	9.06379	9.18768	8.38033	1.83384e-07	0.260928	0.0210828	1	0.196748	0.042763	0.024865	wtMYOC
1634135_at	9.84259	9.68412	9.75002	3.42927e-12	0.0227797	0.216076	1	0.196748	0.0427636	0.024865	wtMYOC
1631387_at	9.45614	9.45522	9.29861	9.02866e-12	0.143006	0.0279035	1	0.196748	0.0427669	0.024865	wtMYOC
1638801_at	9.43277	9.41012	8.96933	6.46561e-09	0.122988	0.0304498	1	0.196748	0.0427693	0.024865	wtMYOC
1635263_at	8.81258	8.65558	8.6399	2.13428e-11	0.0158306	0.793117	1	0.196748	0.0427765	0.024865	wtMYOC
1629690_at	9.13569	9.33342	8.83272	4.95785e-09	0.701424	0.0161117	1	0.196748	0.0428321	0.024865	wtMYOC
1632291_at	11.3908	11.5396	10.811	1.95652e-08	0.322058	0.0195718	1	0.196748	0.0428362	0.024865	wtMYOC
1624714_at	9.68217	9.77476	9.11011	3.72702e-08	0.246665	0.0216179	1	0.196748	0.0428683	0.024865	wtMYOC
1625281_at	10.3447	10.5396	10.0225	2.92314e-09	0.65502	0.0163076	1	0.196748	0.0428716	0.024865	wtMYOC
1627472_at	11.6533	11.7436	11.2588	1.44238e-09	0.298846	0.0201102	1	0.196748	0.0428793	0.024865	wtMYOC
1640350_at	9.65113	9.62018	9.76887	2.88071e-12	0.327446	0.0194868	1	0.196748	0.0428826	0.024865	wtMYOC
1636926_s_at	10.5228	10.5059	9.91556	1.89741e-08	0.132726	0.0292199	1	0.196748	0.0428941	0.024865	wtMYOC
1640661_at	9.40201	9.53367	9.10549	1.88057e-09	0.496137	0.0172911	1	0.196748	0.0429004	0.024865	wtMYOC
1627206_at	11.8099	11.6162	11.1203	1.24437e-08	0.0538312	0.0589141	1	0.196748	0.0429125	0.024865	wtMYOC
1634235_at	8.89421	8.99765	8.81512	1.23266e-11	0.806388	0.0158567	1	0.196748	0.0429146	0.024865	wtMYOC
1636717_at	9.11536	9.02938	8.92266	1.79257e-11	0.031954	0.114658	1	0.196748	0.0429241	0.024865	wtMYOC
1630451_at	9.37923	9.49778	9.30218	1.38068e-11	0.699072	0.0161572	1	0.196748	0.0429245	0.024865	wtMYOC
1636454_at	8.77027	8.90766	8.57076	5.70395e-10	0.735977	0.0160385	1	0.196748	0.042928	0.024865	wtMYOC
1637621_at	7.9632	8.11782	7.94595	2.68332e-11	0.21156	0.0231013	1	0.196748	0.0429331	0.024865	wtMYOC
1637017_at	10.0413	10.1931	9.56187	1.59305e-08	0.375054	0.0186868	1	0.196748	0.0429402	0.024865	wtMYOC
1630242_at	8.91781	8.98442	8.5733	2.91551e-09	0.270679	0.0208916	1	0.196748	0.0429436	0.024865	wtMYOC
1627110_at	8.96575	8.99678	8.64013	1.47143e-09	0.200932	0.0236476	1	0.196748	0.0429448	0.024865	wtMYOC
1625845_s_at	10.3474	10.3911	9.71046	3.7062e-08	0.184364	0.024633	1	0.196748	0.042971	0.024865	wtMYOC
1636722_at	9.79985	9.91894	9.50544	1.23228e-09	0.457853	0.017677	1	0.196748	0.0429739	0.024865	wtMYOC
1635365_at	9.04145	9.02836	8.6354	3.86297e-09	0.130824	0.0295479	1	0.196748	0.0429844	0.024865	wtMYOC
1623101_at	8.47447	8.47612	8.07944	5.38841e-09	0.148604	0.0275476	1	0.196748	0.0430392	0.024865	wtMYOC
1632051_at	8.8636	9.01529	8.49221	9.59406e-09	0.461991	0.0176906	1	0.196748	0.0430948	0.024865	wtMYOC
1633261_a_at	8.87969	8.82288	8.5852	4.00625e-10	0.0737005	0.0443515	1	0.196748	0.0431214	0.024865	wtMYOC
1625163_at	9.38614	9.51812	9.14873	7.13358e-10	0.607403	0.0166385	1	0.196748	0.043123	0.024865	wtMYOC
1626841_s_at	9.19983	9.36318	8.50984	2.10881e-07	0.306066	0.0200812	1	0.196748	0.0431399	0.024865	wtMYOC
1627633_at	8.0766	8.06374	8.33474	4.08064e-10	0.173674	0.0254938	1	0.196748	0.0431537	0.024865	wtMYOC
1628923_at	8.31384	8.19574	8.47839	2.54585e-10	0.763579	0.0160563	1	0.196748	0.0431663	0.024865	wtMYOC
1628416_s_at	9.53226	9.63217	8.72395	3.35242e-07	0.220269	0.0228554	1	0.196748	0.0431776	0.024865	wtMYOC
1634604_at	9.06284	9.08014	8.59739	1.09048e-08	0.166563	0.0260603	1	0.196748	0.0431881	0.024865	wtMYOC
1624243_at	9.1477	9.22112	8.77724	4.00002e-09	0.275146	0.0209116	1	0.196748	0.0432063	0.024865	wtMYOC
1634306_at	9.41871	9.49115	8.72128	1.33533e-07	0.207166	0.0235087	1	0.196748	0.043223	0.024865	wtMYOC
1624452_a_at	8.46548	8.5198	7.99271	2.30818e-08	0.214501	0.023154	1	0.196748	0.0432297	0.024865	wtMYOC
1636928_s_at	9.96764	9.99318	9.36829	3.00248e-08	0.169734	0.0258511	1	0.196748	0.0432384	0.024865	wtMYOC
1638605_at	9.92642	10.1209	9.2597	1.24643e-07	0.353588	0.0192023	1	0.196748	0.0432762	0.024865	wtMYOC
1632878_at	8.59333	8.64768	8.41292	9.97779e-11	0.362216	0.019062	1	0.196748	0.0432875	0.024865	wtMYOC
1630118_s_at	9.96431	10.0893	9.17458	2.40276e-07	0.245047	0.0219287	1	0.196748	0.0432902	0.024865	wtMYOC
1624324_a_at	11.576	11.7804	11.1383	6.21312e-09	0.519636	0.017276	1	0.196748	0.0432973	0.024865	wtMYOC
1623473_at	8.91687	8.90632	8.53031	3.17167e-09	0.133723	0.0294598	1	0.196748	0.0433042	0.024865	wtMYOC
1634207_at	10.1829	9.88626	9.53849	1.91622e-08	0.0310046	0.122858	1	0.196748	0.0433302	0.024865	wtMYOC
1625581_at	8.76074	8.8912	8.25043	4.60052e-08	0.322508	0.0198341	1	0.196748	0.0433544	0.024865	wtMYOC
1633804_at	12.6085	12.6386	12.2874	1.66774e-10	0.200966	0.023941	1	0.196748	0.0433829	0.024865	wtMYOC
1623100_at	10.8913	11.0994	10.6217	1.25062e-09	0.813502	0.0160286	1	0.196748	0.0433875	0.024865	wtMYOC
1630036_at	9.54297	9.5584	9.11337	4.78949e-09	0.166332	0.0262442	1	0.196748	0.0434052	0.024865	wtMYOC
1633448_at	9.2225	9.19534	8.88214	1.01705e-09	0.11126	0.0330877	1	0.196748	0.0434199	0.024865	wtMYOC
1641390_at	9.88632	10.0208	9.02942	4.26695e-07	0.244527	0.0220435	1	0.196748	0.0434495	0.024865	wtMYOC
1623460_at	9.04021	9.13355	8.77454	9.20502e-10	0.408498	0.0184638	1	0.196748	0.0434515	0.024865	wtMYOC
1641365_s_at	10.3072	9.76696	9.64053	3.69182e-08	0.0169818	0.574383	1	0.196748	0.0434911	0.024865	wtMYOC
1634739_a_at	11.2588	11.5409	10.8826	7.168e-09	0.793482	0.016123	1	0.196748	0.0435187	0.024865	wtMYOC
1634935_a_at	11.4523	11.5995	11.1742	5.17976e-10	0.582002	0.0169498	1	0.196748	0.0435243	0.024865	wtMYOC
1633727_s_at	10.1436	10.2573	9.58868	2.68811e-08	0.281449	0.0209621	1	0.196748	0.043611	0.024865	wtMYOC
1634405_s_at	9.1958	9.29387	8.37033	4.85108e-07	0.218096	0.0232451	1	0.196748	0.0436312	0.024865	wtMYOC
1633299_at	8.4278	8.36628	8.08442	1.52321e-09	0.0781431	0.0430435	1	0.196748	0.0436439	0.024865	wtMYOC
1641465_at	9.1871	9.18227	8.95665	1.09579e-10	0.137405	0.0293159	1	0.196748	0.0436598	0.024865	wtMYOC
1634510_at	8.95959	9.08074	8.71856	8.9032e-10	0.555932	0.0171949	1	0.196748	0.0437132	0.024865	wtMYOC
1639014_at	8.33094	8.40476	7.87781	2.2922e-08	0.249571	0.0220214	1	0.196748	0.0437151	0.024865	wtMYOC
1633522_at	8.49329	8.58491	8.68874	2.0698e-11	0.0305632	0.128316	1	0.196748	0.0437172	0.024865	wtMYOC
1629568_at	8.61454	8.60914	8.38364	1.64129e-10	0.136377	0.0295043	1	0.196748	0.04373	0.024865	wtMYOC
1637010_at	8.3804	8.39844	8.75263	2.03108e-09	0.124919	0.031076	1	0.196748	0.0437343	0.024865	wtMYOC
1636560_s_at	8.16567	8.22969	8.39668	8.51893e-11	0.055423	0.0590733	1	0.196748	0.0437568	0.024865	wtMYOC
1636514_at	9.52927	9.60575	9.00471	2.35277e-08	0.237234	0.0225137	1	0.196748	0.0437678	0.024865	wtMYOC
[truncated: 63,198 more rows]
[truncated: 2 more columns]

## Sheet: OneWayANOVA_FDR_0.1
Affymetrix ID	P-value (Parental Mean vs F1)	FDR<0.1	CONSTRUCT	Drosophila Gene Title	Drosophila Gene Symbol	Human Homolog	gal4-GMR Signal	UAS-MYOC Signal	GMR-UAS-MYOC Signal	FOLD Change	Gene Count
1638013_at	6.47368e-05	0.066141	wtMYOC	CG30289	CG30289		264.437	253.73	238.931	0.922215	1
1630741_s_at	0.000180202	0.0697203	wtMYOC	Peptidoglycan recognition prot	PGRP-LB	peptidoglycan recognition protein 2	468.232	435.739	417.425	0.923536	1
1638198_at	0.000818153	0.0943846	wtMYOC	CG12768	CG12768		451.805	416.158	407.866	0.939823	1
1624193_s_at	0.0217504	0.0190882	R342K	CG3983	CG3983	guanine nucleotide binding protein-like 3 (nucleolar)-like	564.388	716.509	609.439	0.951582	1
1623714_at	0.000396554	0.0515358	R342K	CG8620	CG8620		424.245	363.416	435.878	1.10677	1
1639061_at	0.000144011	0.0235654	Q368X	enoki mushroom	enok		460.111	538.473	449.319	0.899912	1
1626627_at	5.17438e-05	0.0235654	Q368X	CG11718	CG11718		498.078	580.012	468.024	0.868247	1
1637729_at	2.06483e-05	0.0368126	Q368X	no mechanoreceptor potential C	nompC	ankyrin repeat domain 44	274.727	261.233	315.153	1.17603	1
1633336_at	7.02713e-05	0.0368126	Q368X	CG32560	CG32560		595.98	682.815	547.833	0.856796	1
1629621_a_at	0.00212684	0.0376689	Q368X	Rab27	Rab27	RAB27A member RAS oncogene family	579.902	647.649	585.779	0.954386	1
1629197_at	0.0348208	0.0390837	Q368X	CG14372	CG14372		352.947	294.816	310.857	0.959786	1
1635515_at	0.00216614	0.0400405	Q368X				366.321	307.128	362.746	1.07728	1
1631954_at	0.0163949	0.0400405	Q368X	Ranbp9	Ranbp9	importin 9	383.326	445.277	397.029	0.958311	1
1627602_at	0.0394813	0.0400405	Q368X	turtle	tutl	immunoglobulin superfamily member 9	355.055	293.189	309.827	0.955896	1
1627814_at	0.0037845	0.0400405	Q368X	dpr2	dpr2		357.775	314.919	319.411	0.949647	1
1634724_at	0.000709452	0.0400405	Q368X	CG12499	CG12499		377.994	445.739	372.42	0.904225	1
1632151_at	0.000408137	0.0400943	Q368X	Arginine methyltransferase 7	Art7	protein arginine methyltransferase 7	410.869	440.774	403.398	0.947341	1
1628686_a_at	0.000198509	0.0400943	Q368X	suppressor of forked	su(f)		510.22	583.881	478.796	0.875232	1
1626248_at	0.0010654	0.0400943	Q368X	CG18547	CG18547		730.399	530.474	519.164	0.823499	1
1636055_at	0.00343954	0.0400943	Q368X	Heat shock protein cognate 2	Hsc70-2		407.566	691.238	427.279	0.777716	1
1636649_a_at	0.000633059	0.0408149	Q368X	CG10107	CG10107		596.932	732.553	575.512	0.865766	1
1627074_at	0.00499742	0.042736	Q368X	CG10185	CG10185	KIAA1239	379.463	508.718	391.024	0.880506	1
1636678_at	0.000794946	0.0448771	Q368X	CG14343	CG14343		414.396	333.099	429.681	1.14966	1
1639323_at	0.000137595	0.0465021	Q368X	Turandot C	TotC		1920.03	599.432	5436.05	4.31525	1
1638163_a_at	0.00011716	0.0471753	Q368X	trithorax-related	trr		399.048	437.284	360.648	0.862453	1
1629356_at	0.00749833	0.0501783	Q368X	RNA polymerase I subunit	RpI1	polymerase RNA I polypeptide A 194kDa	451.379	534.668	460.654	0.934345	1
1636037_at	0.000153361	0.0529458	Q368X	CG31195	CG31195		577.667	642.248	516.324	0.846492	1
1623787_at	0.000559338	0.0564685	Q368X	CG7144	CG7144	aminoadipate-semialdehyde synthase	378.096	445.838	356.112	0.864418	1
1625435_at	0.0342366	0.0566119	Q368X	CG7920	CG7920		311.74	252.256	296.758	1.05234	1
1638671_at	0.000922742	0.0566119	Q368X	CG6196	CG6196	trafficking protein particle complex 6B	480.911	513.526	521.887	1.04961	1
1629618_at	0.00138239	0.0566119	Q368X	CG12256	CG12256		389.693	514.862	373.094	0.824923	1
1635549_at	0.000467159	0.0578516	Q368X	Turandot A	TotA		4711.32	1232.08	9079.95	3.05547	1
1637717_at	0.000320628	0.0578516	Q368X	sevenless	sev	v-ros UR2 sarcoma virus oncogene homolog 1 (avian)	469.373	521.763	435.98	0.879759	1
1634854_at	0.000743115	0.0633346	Q368X	CG16989	CG16989	amplified in breast cancer 1	634.039	746.59	595.374	0.862468	1
1629448_at	0.000209563	0.0655157	Q368X	CG14358	CG14358		344.738	332.217	315.025	0.930711	1
1639829_at	0.000607494	0.0684639	Q368X	CG15382	CG15382		376.504	405.378	362.411	0.927022	1
1636986_at	0.00353205	0.0699912	Q368X	lethal (2) 35Df	l(2)35Df	superkiller viralicidic activity 2-like 2 (S. cerevisiae)	493.344	574.707	488.648	0.915028	1
1630201_a_at	0.0160459	0.0699912	Q368X	CG11321	CG11321		628.518	791.225	648.032	0.912886	1
1630804_at	0.0050072	0.0717202	Q368X	Organic anion transporting pol	Oatp33Eb		326.666	409.344	325.407	0.884245	1
1633340_at	0.00348508	0.0723477	Q368X	CG1887	CG1887		579.767	437.696	592.97	1.16558	1
1625164_at	0.000198591	0.0724005	Q368X	Turandot X	TotX		690.209	570.147	2043.21	3.24228	1
1625382_at	0.00284824	0.0724005	Q368X	Osiris 6	Osi6		1222.86	206.825	1514.21	2.11824	1
1626586_at	0.0012015	0.0724005	Q368X	Odorant-binding protein 57a	Obp57a		699.326	302.536	955.633	1.90771	1
1630243_at	0.00868913	0.0724005	Q368X	CG13685	CG13685		410.754	338.56	407.679	1.08814	1
1638048_at	0.0199341	0.0724005	Q368X	CG31119	CG31119	histone deacetylase 11	545.124	603.607	595.083	1.03607	1
1637700_s_at	0.0332597	0.0724005	Q368X	eIF2B-	eIF2B-	eukaryotic translation initiation factor 2B subunit 4	654.996	786.318	678.838	0.94197	1
1638097_at	0.00146729	0.0724005	Q368X	CG33543	CG33543		491.098	541.561	478.212	0.926176	1
1634149_at	0.00142951	0.0724005	Q368X	SMC2	SMC2	structural maintenance of chromosomes 2	349.377	385.723	339.562	0.923852	1
1632060_at	0.0064167	0.0724005	Q368X	nicotinic Acetylcholine Recept	nAcR96Aa	cholinergic receptor nicotinic alpha 3	305.234	255.287	255.044	0.910023	1
1629648_s_at	0.000704707	0.0724005	Q368X	sprint	spri	Ras and Rab interactor 2	400.903	442.068	379.102	0.899442	1
1624644_a_at	0.000750561	0.0724005	Q368X	CG5514	CG5514	family with sequence similarity 44 member A	540.56	606.082	509.426	0.888553	1
1630573_at	0.00211728	0.0724005	Q368X	CG6498	CG6498	microtubule associated serine threonine kinase 2	599.325	774.96	569.392	0.828638	1
1626215_at	0.0244958	0.0742973	Q368X	CG2202	CG2202	zinc finger protein 670	482.907	727.344	514.067	0.849522	1
1634705_at	0.0163172	0.0768826	Q368X	CG10341	CG10341	hypothetical protein BC008207	368.866	471.642	378.343	0.900272	1
1626077_s_at	0.000959718	0.0768826	Q368X	CG11870	CG11870		556.108	624.794	524.213	0.887818	1
1623517_at	0.000948677	0.0769296	Q368X	CG4962	CG4962		521.64	441.809	569.754	1.18274	1
1632939_s_at	0.00400162	0.0769296	Q368X	CG32423	CG32423	RNA binding motif, single stranded interacting protein	457.375	346.808	471.225	1.17193	1
1624468_a_at	0.000242718	0.0771236	Q368X	CG10026	CG10026		580.298	600.788	795.832	1.34763	1
1638614_at	0.01048	0.0771236	Q368X	CG18273	CG18273		402.851	460.756	404.973	0.937863	1
1624250_at	0.00478338	0.0771236	Q368X	CG32432	CG32432		669.563	853.852	655.871	0.861053	1
1634209_at	0.000252393	0.0796235	Q368X	pimples	pim		271.06	271.482	292.883	1.07967	1
1641179_at	0.00724285	0.0800151	Q368X	CG4631	CG4631		249.422	209.569	250.726	1.09251	1
1627632_at	0.00363877	0.0816959	Q368X	CG17777	CG17777		1371.29	514.235	1612.77	1.71068	1
1640576_a_at	0.0300154	0.0826336	Q368X	oskar	osk		250.06	225.967	229.407	0.963841	1
1623045_at	0.0163247	0.0830692	Q368X	Intronic Protein 259	Ip259	TGF beta-inducible nuclear protein 1	3262.24	4891.18	4743	1.16344	1
1634454_at	0.0162723	0.0853924	Q368X	Bruce	Bruce	baculoviral IAP repeat-containing 6 (apollon)	775.196	1158.1	797.854	0.825384	1
1629181_at	0.000604735	0.0872617	Q368X	CG33494	CG33494		1062.27	1357.88	1827.67	1.51037	1
1627974_at	0.000932757	0.0872617	Q368X	Cyp6t3	Cyp6t3		352.279	298.592	399.247	1.22681	1
1640400_at	0.00571514	0.088187	Q368X	CG5773	CG5773		4248.21	5865.61	6089.17	1.20413	1
1637608_at	0.00867563	0.088187	Q368X	Palmitoyl-protein thioesterase	Ppt1	palmitoyl-protein thioesterase 1 ceroid-lipofusci	468.496	497.413	467.351	0.967692	1
1627923_at	0.0124896	0.088187	Q368X	CG12950	CG12950		461.999	538.936	463.197	0.925528	1
1630766_at	0.0123679	0.088187	Q368X	CG13800	CG13800		419.884	533.685	421.315	0.883659	1
1629748_s_at	0.0126565	0.088187	Q368X	CG2747	CG2747	KIAA1414 protein	678.088	884.947	682.291	0.873034	1
1629029_at	0.0319203	0.0886075	Q368X	CG5160	CG5160		355.746	424.195	364.11	0.933687	1
1623145_s_at	0.00349524	0.0886075	Q368X	plexin B	plexB	plexin B1	306.013	343.84	297.538	0.915709	1
1641298_at	0.0240573	0.0886075	Q368X	CG10535	CG10535	inhibitor of kappa light polypeptide gene enhancer	427.938	527.864	436.911	0.914228	1
1639554_at	0.00937177	0.0886075	Q368X	Nucleolar protein at 60B	Nop60B	dyskeratosis congenita 1, dyskerin	482.226	645.624	477.629	0.846973	1
1637129_at	0.00253923	0.088927	Q368X	GstE3 Glutathione S transfer	DyakGstE3___GstE3		850.22	501.801	1029.47	1.52286	1
1632209_at	0.000461071	0.088927	Q368X	CG7829	CG7829		1192.6	1123.18	1575.98	1.36108	1
1639574_a_at	0.00442524	0.088927	Q368X	retinal degeneration B	rdgB	phosphatidylinositol transfer protein, membrane-associated 2	729.968	524.198	786.548	1.2543	1
1629815_at	0.000722005	0.088927	Q368X	CG33679	CG33679		331.755	297.658	394.693	1.25416	1
1629385_s_at	0.00352586	0.088927	Q368X				370.776	299.627	391.352	1.16751	1
1623971_at	0.000625261	0.088927	Q368X	CG9150	CG9150		387.617	410.189	448	1.12308	1
1639356_at	0.0241799	0.088927	Q368X				228.423	195.56	225.591	1.06415	1
1630093_at	0.0359304	0.088927	Q368X	Ribosomal protein S24	RpS24	ribosomal protein S24	12400.3	14682.1	14362.1	1.06062	1
1627536_at	0.0128972	0.088927	Q368X	LpR1	LpR1	low density lipoprotein receptor-related protein 8	315.534	281.163	281.264	0.942736	1
1640350_at	0.00720279	0.088927	Q368X	fau	fau		872.414	780.983	770.636	0.932185	1
1634471_at	0.0439465	0.088927	Q368X	CG33214	CG33214	golgi apparatus protein 1	351.92	436.073	363.766	0.923272	1
1635225_at	0.00209072	0.088927	Q368X	CG10689	CG10689	DEAH Asp-Glu-Ala-His box polypeptide 16	404.229	441.132	387.545	0.916874	1
1628866_at	0.0164352	0.088927	Q368X	CG12750	CG12750	KIAA1604 protein	464.447	555.323	466.622	0.915151	1
1629307_s_at	0.00437152	0.088927	Q368X	headcase	hdc		595.246	691.414	577.371	0.897472	1
1630463_at	0.00122861	0.088927	Q368X	CG10662	CG10662	neuron navigator 2	529.031	575.812	493.89	0.894045	1
1625759_at	0.00342981	0.092414	Q368X	Ku80	Ku80		347.657	387.016	335.759	0.914037	1
1629994_at	0.00240046	0.0931817	Q368X	CG14521	CG14521		529.873	582.938	506.672	0.910617	1
1634948_at	0.00938354	0.0941657	Q368X	luna	luna		367.355	331.06	370.743	1.06167	1
1629409_s_at	0.0491697	0.0941657	Q368X				897.005	1156.31	933.747	0.909501	1
1624399_at	0.033887	0.096001	Q368X				375.35	324.134	369.347	1.05606	1
1640287_s_at	0.00126996	0.0964594	Q368X	CG33174	CG33174	chromosome 11 open reading frame 11	477.613	533.71	430.619	0.851595	1
1633760_at	0.00300539	0.0978191	Q368X	CG10399	CG10399	3-hydroxymethyl-3-methylglutaryl-Coenzyme A lyase	400.016	447.508	381.708	0.900761	1
1624071_at	3.76666e-05	0.0741043	D380N	CG14550	CG14550		755.871	626.629	862.832	1.24822	1
1637923_at	7.35932e-05	0.0741043	D380N	CG31938	CG31938	exosome component 3	475.287	433.004	506.384	1.11503	1
1633455_at	7.44991e-05	0.0782757	D380N	Vps16B	Vps16B	chromosome 14 open reading frame 133	410.049	383.398	433.895	1.0937	1
1626076_at	0.000174559	0.0903188	D380N	CG8149	CG8149		793.295	679.776	870.933	1.18247	1
1634135_at	0.000112804	0.0925154	D380N	CG12012	CG12012		861.09	727.778	1015.31	1.27803	1
1630084_at	0.000707266	0.0946342	D380N	CG10205	CG10205		656.322	860.096	621.698	0.819956	1
1624332_s_at	0.0365515	0.0320194	wtMYOC	CG18217///CG4098	CG18217///CG4098	nudix (nucleoside diphosphate linked moiety X)-type motif 9	539.754	667.447	578.267	0.958029	2
1637465_at	1.90174e-05	0.0375902	wtMYOC	CG31157	CG31157		313.478	360.062	242.558	0.720248	2
1630313_a_at	5.83115e-05	0.0561478	wtMYOC	CG15086	CG15086		365.002	277.233	467.384	1.45549	2
1631497_at	0.000111391	0.0594431	wtMYOC	Tetraspanin 42Eo	Tsp42Eo		595.656	312.161	857.076	1.88822	2
1627636_at	0.000262554	0.0613149	wtMYOC	CG14636	CG14636		826.376	527.794	946.916	1.39852	2
1640978_at	0.0362692	0.0613149	wtMYOC	CG14567	CG14567		454.49	597.416	553.007	1.05144	2
1624393_at	0.000120257	0.0995031	wtMYOC	white	w		496.607	378.315	863.206	1.97322	2
1640448_x_at	0.00043488	0.0430888	R342K		_		374.332	293.626	383.421	1.14804	2
1637973_a_at	0.00951949	0.0711491	R342K	CG4407	CG4407		685.416	792.874	701.364	0.948885	2
1640778_at	0.0438582	0.0711491	R342K				447.119	561.247	476.618	0.945328	2
1624862_at	0.00737074	0.0892488	R342K				415.759	517.316	424.701	0.910326	2
1632721_at	0.00797036	0.0912241	R342K	Notchless	Nle	notchless homolog 1 (Drosophila)	448.191	515.683	454.097	0.942233	2
1640448_x_at	0.000120671	0.0235654	Q368X				374.332	291.088	390.528	1.17378	2
1637465_at	0.000497787	0.0235654	Q368X	CG31157	CG31157		313.478	459.689	314.92	0.814624	2
1624862_at	0.0051248	0.0368126	Q368X				415.759	512.608	431.465	0.929515	2
1640458_at	0.000142686	0.0400943	Q368X	CG11211	CG11211		3205.75	1931.91	4457.28	1.73514	2
1627636_at	0.000367761	0.0422408	Q368X	CG14636	CG14636		826.376	550.196	943.074	1.37018	2
1628369_at	0.0004801	0.0501783	Q368X	bride of sevenless	boss		1330.01	960.091	1484.48	1.29643	2
1637973_a_at	0.00354368	0.0517465	Q368X	CG4407	CG4407		685.416	795.109	688.432	0.929985	2
1627829_at	0.0194793	0.0529458	Q368X	Rhodopsin 3	Rh3		3544.24	5710.7	3894.51	0.841608	2
1624332_s_at	0.00210609	0.0566119	Q368X	CG18217///CG4098	CG18217///CG4098	nudix (nucleoside diphosphate linked moiety X)-type motif 9	539.754	635.129	532.816	0.907011	2
1634113_at	0.0364804	0.0724005	Q368X	geko	gk		509.034	630.154	531.021	0.93228	2
1630313_a_at	0.00441637	0.0782715	Q368X	CG15086	CG15086		365.002	267.799	376.997	1.19152	2
1631497_at	0.0051694	0.0872617	Q368X	Tetraspanin 42Eo	Tsp42Eo		595.656	325.343	642.213	1.3946	2
1632721_at	0.0122009	0.0886075	Q368X	Notchless	Nle	notchless homolog 1 (Drosophila)	448.191	514.436	448.458	0.931738	2
1624393_at	0.00047131	0.088927	Q368X	white	w		496.607	435.75	793.187	1.70147	2
1626028_at	0.0129425	0.0980497	Q368X	CG4783	CG4783		2074.27	800.343	2158.52	1.50178	2
1628369_at	0.00104797	0.0741043	D380N	bride of sevenless	boss		1330.01	778.776	1314.65	1.24683	2
1640458_at	0.000296221	0.0782757	D380N	CG11211	CG11211		3205.75	1000.52	4211.48	2.00248	2
1626028_at	0.000511113	0.0832018	D380N	CG4783	CG4783		2074.27	400.597	2716.27	2.19508	2
1624787_s_at	0.000279026	0.01158	wtMYOC	CG16959	CG16959		317.872	422.91	327.945	0.885402	3
1638114_at	0.000161432	0.01158	wtMYOC	CG13022	CG13022		330.029	571.689	361.965	0.802834	3
1623540_at	2.99034e-05	0.0150297	wtMYOC	CG31704	CG31704		682.496	472.813	750.278	1.29884	3
1633921_at	0.000211064	0.0176959	wtMYOC	CG30050	CG30050		261.7	402.206	261.151	0.786711	3
1628896_a_at	0.000934823	0.0317113	wtMYOC	CG4210	CG4210	spermidine spermine N1-acetyltransferase 2	382.502	257.548	369.71	1.15526	3
1630640_at	0.0208504	0.0697203	wtMYOC	CG4594	CG4594		386.37	306.447	366.506	1.05802	3
1624732_at	0.000863929	0.0841674	wtMYOC	Glutathione S transferase E5	GstE5		438.748	283.82	477.687	1.32219	3
1633921_at	4.99947e-05	0.00733854	R342K	CG30050	CG30050		261.7	413.565	260.284	0.770911	3
1638114_at	5.0318e-05	0.00733854	R342K	CG13022	CG13022		330.029	528.315	329.579	0.767941	3
1628896_a_at	0.00197932	0.0311723	R342K	CG4210	CG4210	spermidine spermine N1-acetyltransferase 2	382.502	259.945	362.52	1.12856	3
1630640_at	0.0010475	0.0345071	R342K	CG4594	CG4594		386.37	304.629	380.568	1.1015	3
1624732_at	0.000261689	0.0430888	R342K	Glutathione S transferase E5	GstE5		438.748	265.376	484.598	1.37646	3
1637091_a_at	0.000554262	0.0430888	R342K	CG9772	CG9772	S-phase kinase-associated protein 2 p45	496.719	404.342	503.646	1.1179	3
1624787_s_at	0.00453721	0.0448764	R342K	CG16959	CG16959		317.872	413.935	331.232	0.905244	3
1628806_at	0.000163641	0.0711491	R342K	Rhodopsin 5	Rh5		4331.44	2830.7	5689.02	1.58864	3
1626536_at	0.000350425	0.0892488	R342K	CG6776	CG6776		958.288	554.794	1304.8	1.72469	3
1628757_at	0.00430457	0.0899936	R342K	Glucose transporter 1	Glut1	solute carrier family 2 facilitated glucose transporter	424.939	259.808	419.963	1.22662	3
1638114_at	0.00114581	0.00555427	Q368X	CG13022	CG13022		330.029	519.662	375.917	0.884832	3
1628806_at	0.000107919	0.0400405	Q368X	Rhodopsin 5	Rh5		4331.44	2593.42	5807.41	1.67726	3
1628896_a_at	0.0221867	0.0400405	Q368X	CG4210	CG4210	spermidine spermine N1-acetyltransferase 2	382.502	266.154	349.3	1.077	3
1624787_s_at	0.000934756	0.0400405	Q368X	CG16959	CG16959		317.872	398.915	313.684	0.87525	3
1628757_at	0.000645675	0.0400943	Q368X	Glucose transporter 1	Glut1	solute carrier family 2 facilitated glucose transporter	424.939	266.511	455.568	1.31772	3
1633921_at	0.00438011	0.0517465	Q368X	CG30050	CG30050		261.7	381.642	267.164	0.830552	3
1624732_at	0.000919915	0.0564685	Q368X	Glutathione S transferase E5	GstE5		438.748	283.78	484.154	1.34017	3
1637091_a_at	0.00165687	0.0565898	Q368X	CG9772	CG9772	S-phase kinase-associated protein 2 p45	496.719	410.478	507.31	1.11841	3
1626536_at	0.000534442	0.0684639	Q368X	CG6776	CG6776		958.288	580.941	1279.61	1.66267	3
1623540_at	0.00049725	0.0724005	Q368X	CG31704	CG31704		682.496	491.039	890.608	1.51782	3
1630640_at	0.0379484	0.0872617	Q368X	CG4594	CG4594		386.37	311.204	372.785	1.0688	3
1628806_at	8.40948e-05	0.0630251	D380N	Rhodopsin 5	Rh5		4331.44	1739.75	5154.84	1.69813	3
1623540_at	0.000128181	0.0679926	D380N	CG31704	CG31704		682.496	512.633	717.956	1.20147	3
1637091_a_at	0.000580433	0.0895993	D380N	CG9772	CG9772	S-phase kinase-associated protein 2 p45	496.719	422.001	511.313	1.1131	3
1626536_at	0.000336464	0.0946342	D380N	CG6776	CG6776		958.288	477.08	1276.97	1.77929	3
1628757_at	0.000333256	0.0967899	D380N	Glucose transporter 1	Glut1	solute carrier family 2 facilitated glucose transporter	424.939	306.174	490.883	1.34284	3
1626133_s_at	3.35998e-05	0.01158	wtMYOC				632.335	1346.77	575.542	0.581618	4
1629747_at	0.0001311	0.01158	wtMYOC	CG8511	CG8511		345.42	1073.73	370.675	0.522389	4
1625697_at	5.59316e-05	0.016148	wtMYOC	Cyp6g1	Cyp6g1	cytochrome P450, family 3, subfamily A, polypeptide 7	1465.32	327.967	1898.5	2.11734	4
1641146_at	0.00192476	0.0553711	wtMYOC	scarlet	st		441.93	555.875	449.68	0.901337	4
1640642_at	0.000696246	0.0613149	wtMYOC	Rhodopsin 6	Rh6		2420.71	965.753	2701.8	1.59564	4
1638279_at	0.00835536	0.0613149	wtMYOC	CG13840	CG13840		1030.88	335.62	841.836	1.23211	4
1626133_s_at	0.000391655	0.00733854	R342K				632.335	1547.18	735.018	0.674478	4
1629747_at	4.85103e-05	0.00733854	R342K	CG8511	CG8511		345.42	1024.95	341.295	0.498106	4
1625697_at	5.3568e-05	0.0129868	R342K	Cyp6g1	Cyp6g1	cytochrome P450, family 3, subfamily A, polypeptide 7	1465.32	324.405	1878.39	2.09908	4
1638279_at	4.41812e-05	0.0129868	R342K	CG13840	CG13840		1030.88	346.066	1286.85	1.86913	4
1640642_at	0.00058087	0.0651576	R342K	Rhodopsin 6	Rh6		2420.71	989.991	2822.92	1.65533	4
1641146_at	0.0012314	0.0711491	R342K	scarlet	st		441.93	574.887	431.56	0.848844	4
1629747_at	1.14303e-05	0.00254979	Q368X	CG8511	CG8511		345.42	997.722	380.879	0.567146	4
1641146_at	5.56983e-05	0.00934351	Q368X	scarlet	st		441.93	588.47	442.448	0.858788	4
1638279_at	6.22196e-05	0.0106991	Q368X	CG13840	CG13840		1030.88	341.833	1079.53	1.57284	4
1626133_s_at	0.000587238	0.0187569	Q368X				632.335	1589.27	706.502	0.636029	4
1625697_at	7.72857e-05	0.0188155	Q368X	Cyp6g1	Cyp6g1	cytochrome P450, family 3, subfamily A, polypeptide 7	1465.32	334.385	1805.16	2.00606	4
1640642_at	0.000227728	0.0314044	Q368X	Rhodopsin 6	Rh6		2420.71	940.082	2803.77	1.66851	4
1625697_at	3.25768e-05	0.0459439	D380N	Cyp6g1	Cyp6g1	cytochrome P450, family 3, subfamily A, polypeptide 7	1465.32	381.385	1939.57	2.10057	4
1640642_at	0.000286697	0.0741043	D380N	Rhodopsin 6	Rh6		2420.71	946.83	2787.89	1.65574	4
1641146_at	0.00010441	0.0741043	D380N	scarlet	st		441.93	505.551	412.582	0.870904	4
1626133_s_at	0.000272399	0.0741043	D380N				632.335	1076.95	590.108	0.690474	4
1638279_at	0.000725037	0.0895993	D380N	CG13840	CG13840		1030.88	374.879	1196.76	1.70266	4
1629747_at	0.003157	0.0895993	D380N	CG8511	CG8511		345.42	731.629	364.029	0.675976	4
1632731_at	2.21711e-05	0.01158	wtMYOC	CG8613	CG8613	spermatogenesis associated 20	881.397	353.952	1036.31	1.67775	5
1632731_at	4.06097e-05	0.0102653	R342K	CG8613	CG8613	spermatogenesis associated 20	881.397	363.049	984.855	1.5828	5
1632731_at	3.16326e-05	0.00934351	Q368X	CG8613	CG8613	spermatogenesis associated 20	881.397	346.734	956.75	1.55806	5
1632731_at	1.2118e-05	0.0281904	K423E	CG8613	CG8613	spermatogenesis associated 20	881.397	406.578	1033.93	1.60551	5
1632731_at	3.79271e-05	0.0459439	D380N	CG8613	CG8613	spermatogenesis associated 20	881.397	463.445	1008.72	1.50014	5

## Sheet: Non-Reduntant Genes
Affymetrix ID	Drosophila Gene Title	Drosophila Gene Symbol	Human Homolog
1638013_at	CG30289	CG30289
1630741_s_at	Peptidoglycan recognition prot	PGRP-LB	peptidoglycan recognition protein 2
1638198_at	CG12768	CG12768
1624193_s_at	CG3983	CG3983	guanine nucleotide binding protein-like 3 (nucleolar)-like
1623714_at	CG8620	CG8620
1639061_at	enoki mushroom	enok
1626627_at	CG11718	CG11718
1637729_at	no mechanoreceptor potential C	nompC	ankyrin repeat domain 44
1633336_at	CG32560	CG32560
1629621_a_at	Rab27	Rab27	RAB27A member RAS oncogene family
1629197_at	CG14372	CG14372
1635515_at
1631954_at	Ranbp9	Ranbp9	importin 9
1627602_at	turtle	tutl	immunoglobulin superfamily member 9
1627814_at	dpr2	dpr2
1634724_at	CG12499	CG12499
1632151_at	Arginine methyltransferase 7	Art7	protein arginine methyltransferase 7
1628686_a_at	suppressor of forked	su(f)
1626248_at	CG18547	CG18547
1636055_at	Heat shock protein cognate 2	Hsc70-2
1636649_a_at	CG10107	CG10107
1627074_at	CG10185	CG10185	KIAA1239
1636678_at	CG14343	CG14343
1639323_at	Turandot C	TotC
1638163_a_at	trithorax-related	trr
1629356_at	RNA polymerase I subunit	RpI1	polymerase RNA I polypeptide A 194kDa
1636037_at	CG31195	CG31195
1623787_at	CG7144	CG7144	aminoadipate-semialdehyde synthase
1625435_at	CG7920	CG7920
1638671_at	CG6196	CG6196	trafficking protein particle complex 6B
1629618_at	CG12256	CG12256
1635549_at	Turandot A	TotA
1637717_at	sevenless	sev	v-ros UR2 sarcoma virus oncogene homolog 1 (avian)
1634854_at	CG16989	CG16989	amplified in breast cancer 1
1629448_at	CG14358	CG14358
1639829_at	CG15382	CG15382
1636986_at	lethal (2) 35Df	l(2)35Df	superkiller viralicidic activity 2-like 2 (S. cerevisiae)
1630201_a_at	CG11321	CG11321
1630804_at	Organic anion transporting pol	Oatp33Eb
1633340_at	CG1887	CG1887
1625164_at	Turandot X	TotX
1625382_at	Osiris 6	Osi6
1626586_at	Odorant-binding protein 57a	Obp57a
1630243_at	CG13685	CG13685
1638048_at	CG31119	CG31119	histone deacetylase 11
1637700_s_at	eIF2B-	eIF2B-	eukaryotic translation initiation factor 2B subunit 4
1638097_at	CG33543	CG33543
1634149_at	SMC2	SMC2	structural maintenance of chromosomes 2
1632060_at	nicotinic Acetylcholine Recept	nAcR96Aa	cholinergic receptor nicotinic alpha 3
1629648_s_at	sprint	spri	Ras and Rab interactor 2
1624644_a_at	CG5514	CG5514	family with sequence similarity 44 member A
1630573_at	CG6498	CG6498	microtubule associated serine threonine kinase 2
1626215_at	CG2202	CG2202	zinc finger protein 670
1634705_at	CG10341	CG10341	hypothetical protein BC008207
1626077_s_at	CG11870	CG11870
1623517_at	CG4962	CG4962
1632939_s_at	CG32423	CG32423	RNA binding motif, single stranded interacting protein
1624468_a_at	CG10026	CG10026
1638614_at	CG18273	CG18273
1624250_at	CG32432	CG32432
1634209_at	pimples	pim
1641179_at	CG4631	CG4631
1627632_at	CG17777	CG17777
1640576_a_at	oskar	osk
1623045_at	Intronic Protein 259	Ip259	TGF beta-inducible nuclear protein 1
1634454_at	Bruce	Bruce	baculoviral IAP repeat-containing 6 (apollon)
1629181_at	CG33494	CG33494
1627974_at	Cyp6t3	Cyp6t3
1640400_at	CG5773	CG5773
1637608_at	Palmitoyl-protein thioesterase	Ppt1	palmitoyl-protein thioesterase 1 ceroid-lipofusci
1627923_at	CG12950	CG12950
1630766_at	CG13800	CG13800
1629748_s_at	CG2747	CG2747	KIAA1414 protein
1629029_at	CG5160	CG5160
1623145_s_at	plexin B	plexB	plexin B1
1641298_at	CG10535	CG10535	inhibitor of kappa light polypeptide gene enhancer
1639554_at	Nucleolar protein at 60B	Nop60B	dyskeratosis congenita 1, dyskerin
1637129_at	GstE3 Glutathione S transfer	DyakGstE3___GstE3
1632209_at	CG7829	CG7829
1639574_a_at	retinal degeneration B	rdgB	phosphatidylinositol transfer protein, membrane-associated 2
1629815_at	CG33679	CG33679
1629385_s_at
1623971_at	CG9150	CG9150
1639356_at
1630093_at	Ribosomal protein S24	RpS24	ribosomal protein S24
1627536_at	LpR1	LpR1	low density lipoprotein receptor-related protein 8
1640350_at	fau	fau
1634471_at	CG33214	CG33214	golgi apparatus protein 1
1635225_at	CG10689	CG10689	DEAH Asp-Glu-Ala-His box polypeptide 16
1628866_at	CG12750	CG12750	KIAA1604 protein
1629307_s_at	headcase	hdc
1630463_at	CG10662	CG10662	neuron navigator 2
1625759_at	Ku80	Ku80
1629994_at	CG14521	CG14521
1634948_at	luna	luna
1629409_s_at
1624399_at
1640287_s_at	CG33174	CG33174	chromosome 11 open reading frame 11
1633760_at	CG10399	CG10399	3-hydroxymethyl-3-methylglutaryl-Coenzyme A lyase
1624071_at	CG14550	CG14550
1637923_at	CG31938	CG31938	exosome component 3
1633455_at	Vps16B	Vps16B	chromosome 14 open reading frame 133
1626076_at	CG8149	CG8149
1634135_at	CG12012	CG12012
1630084_at	CG10205	CG10205
1624332_s_at	CG18217///CG4098	CG18217///CG4098	nudix (nucleoside diphosphate linked moiety X)-type motif 9
1637465_at	CG31157	CG31157
1630313_a_at	CG15086	CG15086
1631497_at	Tetraspanin 42Eo	Tsp42Eo
1627636_at	CG14636	CG14636
1640978_at	CG14567	CG14567
1624393_at	white	w
1640448_x_at		_
1637973_a_at	CG4407	CG4407
1640778_at
1624862_at
1632721_at	Notchless	Nle	notchless homolog 1 (Drosophila)
1640458_at	CG11211	CG11211
1628369_at	bride of sevenless	boss
1627829_at	Rhodopsin 3	Rh3
1634113_at	geko	gk
1626028_at	CG4783	CG4783
1624787_s_at	CG16959	CG16959
1638114_at	CG13022	CG13022
1623540_at	CG31704	CG31704
1633921_at	CG30050	CG30050
1628896_a_at	CG4210	CG4210	spermidine spermine N1-acetyltransferase 2
1630640_at	CG4594	CG4594
1624732_at	Glutathione S transferase E5	GstE5
1637091_a_at	CG9772	CG9772	S-phase kinase-associated protein 2 p45
1628806_at	Rhodopsin 5	Rh5
1626536_at	CG6776	CG6776
1628757_at	Glucose transporter 1	Glut1	solute carrier family 2 facilitated glucose transporter
1626133_s_at
1629747_at	CG8511	CG8511
1625697_at	Cyp6g1	Cyp6g1	cytochrome P450, family 3, subfamily A, polypeptide 7
1641146_at	scarlet	st
1640642_at	Rhodopsin 6	Rh6
1638279_at	CG13840	CG13840
1632731_at	CG8613	CG8613	spermatogenesis associated 20
