# Supplementary material for: Overexpression of Myocilin in the Drosophila Eye Activates the Unfolded Protein Response: Implications for Glaucoma
Source: PLoS One. 2009 Jan 16;4(1):e4216. doi: 10.1371/journal.pone.0004216 (PMC2615221; doi:10.1371/journal.pone.0004216)
Supplement: Table S3 — Relative expression levels of probe sets in MYOC expressing F1 transgenic flies in the presence versus absence of the gmr-GAL4 driver. (0.68 MB XLS) [file pone.0004216.s003.xls]

## Sheet: Expression
Affymetrix ID	FDR<0.001	P-value	Drosophila Gene Title	Drosophila Gene Symbol	Human Homolog	ON Signal (GMR-UAS-gal4-MYOC)	OFF Signal (UAS-MYOC)	Ratio (On-Off)	Fold Diff (ON/OFF)
1625382_at	0	2.03481e-19	Osiris 6	Osi6		1703.56	231.496	1472.07	7.35892
1625697_at	0	1.45987e-22	Cyp6g1	Cyp6g1	CYP3A7	1863.85	346.244	1517.6	5.38304
1639323_at	1.03922e-06	8.35255e-09	Turandot C	TotC		5293.5	1137.55	4155.95	4.65344
1635549_at	2.9177e-06	3.23537e-08	Turandot A	TotA		9296.99	2192.98	7104.01	4.23944
1628699_at	1.12415e-07	4.75896e-10	Larval serum protein 1	Lsp1		1969.89	470.338	1499.55	4.18824
1626028_at	4.82547e-12	4.53961e-15	CG4783	CG4783		2497.93	625.948	1871.98	3.99064
1626586_at	0	4.44446e-22	Odorant-binding protein 57a	Obp57a		979.325	309.054	670.271	3.16879
1625164_at	9.03382e-09	2.24475e-11	Turandot X	TotX		1830.15	586.891	1243.26	3.11838
1638279_at	0	3.88092e-17	CG13840	CG13840		1065.38	355.171	710.207	2.99962
1627632_at	1.31604e-11	1.33801e-14	CG17777	CG17777		1594.14	535.477	1058.66	2.97704
1640642_at	0	2.3888e-20	Rhodopsin 6	Rh6		2761.68	953.65	1808.03	2.8959
1640666_at	6.2941e-13	2.89541e-16	CG31205	CG31205		2011.59	695.373	1316.22	2.89282
1633471_at	4.53855e-11	5.13082e-14	Peroxiredoxin 2540	Prx2540-2		1014.75	360.969	653.78	2.81118
1624824_at	3.53054e-06	4.11561e-08	Jonah 74E	Jon74E		954.489	357.729	596.759	2.66819
1632731_at	0	1.41716e-22	CG8613	CG8613	spermatogenesis associated 20	1003.66	384.423	619.232	2.61081
1640458_at	6.2941e-13	3.89679e-16	CG11211	CG11211		4265.83	1638.49	2627.33	2.60351
1626319_a_at	0	7.26019e-20	Immune induced molecule 10	IM10		1094.82	436.433	658.391	2.50857
1634786_at	1.38974e-10	1.91856e-13	lectin-28C	lectin-28C		1129.76	452.396	677.367	2.49729
1626536_at	0	2.83565e-23	CG6776	CG6776		1270.17	537.45	732.723	2.36333
1623635_at	0.000984392	0.000240696	Turandot M	TotM		1857.04	787.82	1069.22	2.35719
1628806_at	0	2.14561e-16	Rhodopsin 5	Rh5		5341.19	2324.62	3016.57	2.29766
1622946_at	0	4.78825e-18	CG6908	CG6908		1236.3	538.534	697.763	2.29567
1637129_at	0	5.23298e-18	GstE3 /// Glutathione S transferase E3	DyakGstE3 /// GstE3		1071.19	485.297	585.896	2.20729
1626086_at	0.000299008	2.77837e-05	CG10621	CG10621		1880.54	857.098	1023.45	2.19408
1627785_at	0	2.20081e-16	Tetraspanin 42En	Tsp42En		1004.12	465.73	538.385	2.156
1631497_at	0	1.01104e-16	Tetraspanin 42Eo	Tsp42Eo		701.546	330.737	370.809	2.12116
1626088_at	0	1.23522e-20	CG2177	CG2177	solute carrier family 39 zinc transporter membe	648.645	307.414	341.231	2.11
1636311_at	7.60271e-10	1.30616e-12	Glycerol 3 phosphate dehydrogenase	Gpdh	glycerol-3-phosphate dehydrogenase 1 soluble	5703.46	2712.3	2991.16	2.10281
1632437_at	8.86511e-06	1.31081e-07	CG31846	CG31846		753.373	358.353	395.02	2.10232
1625744_at	4.82547e-12	4.34477e-15	Glutathione S transferase E6	GstE6		1561.88	749.04	812.837	2.08517
1634525_at	2.52474e-07	1.30892e-09	---	---		3618.06	1776.23	1841.83	2.03693
1624819_s_at	1.14939e-08	2.96182e-11	---	---		700.06	344.87	355.189	2.02992
1640775_a_at	3.30855e-06	3.78579e-08	NAD-dependent methylenetetrahydrofolate dehydrogenase	Nmdmc	methylenetetrahydrofolate dehydrogenase NADP+ dep	1484.32	735.536	748.787	2.01802
1624393_at	0	2.08499e-19	white	w		810.043	403.771	406.272	2.00619
1624101_at	1.65445e-11	1.77307e-14	Cyp6a23	Cyp6a23	CYP3A4	1160.89	585.353	575.535	1.98323
1639306_s_at	1.09645e-05	1.75914e-07	CG17090	CG17090		1566.94	800.652	766.289	1.95708
1634271_at	0	1.73586e-17	Defensin	Def		767.584	393.78	373.804	1.94927
1624057_at	1.36719e-09	2.55831e-12	CG16713	CG16713		2079.48	1067.25	1012.22	1.94844
1641481_at	1.5328e-11	1.60932e-14	Ugt86Dd	Ugt86Dd	UDP glucuronosyltransferase 1 family polypeptide	755.906	399.124	356.782	1.89391
1625949_at	9.21754e-08	3.66652e-10	Glycerol 3 phosphate dehydrogenase	Gpdh	glycerol-3-phosphate dehydrogenase 1 soluble	1475.81	783.038	692.772	1.88472
1637322_at	3.5687e-06	4.19293e-08	---	---		839.039	448.435	390.604	1.87104
1629184_at	0.000169884	9.89663e-06	CG3819	CG3819		1595.13	859.047	736.081	1.85686
1627499_at	5.3869e-10	8.59165e-13	CG2016	CG2016		2793.02	1514.86	1278.16	1.84375
1639694_s_at	2.38583e-05	5.08667e-07	CG10102 /// CG12505	CG10102 /// CG12505		714.891	389.119	325.772	1.8372
1640906_at	1.78752e-10	2.52389e-13	CG32523	CG32523		3112.84	1709.7	1403.14	1.8207
1636764_at	0.000110318	4.75714e-06	CG31075	CG31075		1309.1	719.606	589.49	1.81919
1639424_at	2.9177e-06	3.2175e-08	CG6910	CG6910	myo-inositol oxygenase	1185.14	656.683	528.453	1.80473
1632117_s_at	0.000106936	4.49092e-06	Vacuolar H<up>+</up> ATPase 16kD subunit /// deadpan	Vha16 /// dpn	ATPase H+ transporting lysosomal 16kDa V0 subun	3889.78	2160.77	1729.01	1.80018
1623448_at	1.60849e-12	1.44293e-15	CG5196	CG5196	zinc finger DHHC-type containing 6	1314.18	746.016	568.165	1.7616
1627287_at	6.00427e-05	1.88428e-06	CG5966	CG5966	pancreatic lipase	858.552	491.078	367.474	1.7483
1631628_s_at	9.41806e-05	3.64322e-06	CG12896 /// Peroxiredoxin 2540 /// Peroxiredoxin 2540	CG12896 /// Prx2540-1 /// Prx2540-2		2183.18	1261.09	922.095	1.73119
1623699_a_at	0.000116436	5.22732e-06	smooth	sm	heterogeneous nuclear ribonucleoprotein L	768.349	444.624	323.725	1.72809
1630614_s_at	0	2.24767e-19	---	---		557.466	324.92	232.546	1.7157
1626309_at	1.14628e-06	9.38879e-09	CG6004	CG6004		6884.46	4015.13	2869.33	1.71463
1629569_at	1.16327e-09	2.10539e-12	CG1839	CG1839	F-box and leucine-rich repeat protein 4	700.768	413.772	286.997	1.69361
1627019_s_at	0.000108844	4.61693e-06	CG33472	CG33472		608.594	367.162	241.432	1.65756
1627784_at	3.32119e-06	3.82987e-08	---	---		921.472	556.563	364.909	1.65565
1641114_at	2.36896e-06	2.47068e-08	muscleblind	mbl	muscleblind-like Drosophila	492.759	297.778	194.982	1.65479
1641722_at	1.82112e-05	3.44134e-07	Rhythmically expressed gene 2	Reg-2		1488.03	899.595	588.433	1.65411
1641365_s_at	2.24828e-08	6.41421e-11	---	---		1159.51	702.417	457.095	1.65075
1635766_at	7.51407e-08	2.71998e-10	Female sterile (2) Ketel	Fs(2)Ket	karyopherin importin beta 1	624.9	379.074	245.826	1.64849
1627636_at	1.11357e-12	1.04894e-15	CG14636	CG14636		912.99	554.338	358.652	1.64699
1627119_at	3.87771e-08	1.21334e-10	CG8329	CG8329		8268.32	5024.84	3243.47	1.64549
1631120_at	1.07344e-05	1.71564e-07	muscleblind	mbl	muscleblind-like Drosophila	528.435	321.418	207.017	1.64407
1628757_at	1.11357e-12	1.05852e-15	Glucose transporter 1	Glut1	solute carrier family 2 facilitated glucose trans	452.503	275.993	176.51	1.63955
1627796_s_at	7.24795e-05	2.46019e-06	CG33324 /// grappa	CG33324 /// gpp		573.701	351.807	221.894	1.63073
1623376_s_at	8.41968e-08	3.20278e-10	N-methyl-D-aspartate receptor-associated protein	Nmda1	glutamate receptor ionotropic N-methyl D-asparat	2967.54	1826.06	1141.49	1.62511
1624732_at	6.2941e-13	2.99707e-16	Glutathione S transferase E5	GstE5		494.144	305.044	189.1	1.61991
1636615_at	0.000111323	4.84934e-06	embryonic lethal, abnormal vision	elav		740.084	457.224	282.861	1.61865
1616608_a_at	1.57346e-07	7.2403e-10	Glycerol 3 phosphate dehydrogenase	Gpdh	glycerol-3-phosphate dehydrogenase 1 soluble	6357.48	3944.09	2413.39	1.6119
1623944_at	7.39188e-06	1.04082e-07	CG12605	CG12605	scratch homolog 1 zinc finger protein Drosophila	865.365	537.056	328.309	1.61131
1636059_at	6.58541e-10	1.07077e-12	CG9689	CG9689		795.108	493.965	301.143	1.60964
1634773_at	0.000173064	1.01509e-05	Signal sequence receptor	SsR	signal sequence receptor beta translocon-associa	1627.27	1011.99	615.281	1.60799
1634512_at	3.83887e-06	4.72234e-08	CG5226	CG5226	solute carrier family 6 member 17	891.614	555.716	335.898	1.60444
1623540_at	7.18459e-10	1.19e-12	CG31704	CG31704		790.328	495.127	295.201	1.59621
1625401_at	8.88221e-06	1.31774e-07	CG13026	CG13026		821.109	516.382	304.727	1.59012
1627912_at	1.64958e-06	1.50799e-08	CG5493	CG5493	cysteine dioxygenase type I	1583.77	996.387	587.387	1.58952
1640898_at	1.76084e-07	8.28963e-10	Deoxyribonuclease II	DNaseII	deoxyribonuclease II beta	1634.38	1028.38	605.998	1.58927
1640774_a_at	4.93993e-06	6.44106e-08	Mob1	Mob1	HCCA2 protein	2690.3	1701.55	988.746	1.58109
1628369_at	5.4565e-11	6.52242e-14	bride of sevenless	boss		1390.43	880.425	510	1.57927
1623769_at	0.000536351	8.3699e-05	CG7322	CG7322	dicarbonyl L-xylulose reductase	2609.71	1652.54	957.176	1.57922
1641539_a_at	6.56315e-08	2.33549e-10	CG7829	CG7829		1733.65	1099.61	634.039	1.5766
1638583_at	2.44169e-09	4.94369e-12	CG31103	CG31103		729.099	462.532	266.567	1.57632
1637378_s_at	0.000299639	2.78801e-05	ia2	ia2	protein tyrosine phosphatase receptor type N	5510.3	3509.76	2000.54	1.56999
1629559_s_at	1.04866e-10	1.32111e-13	ABC transporter expressed in trachea	Atet	ATP-binding cassette sub-family G WHITE member	766.016	489.303	276.713	1.56552
1632830_s_at	0.000510769	7.69177e-05	G protein o 47A	G-o47A	guanine nucleotide binding protein G protein al	1879.41	1210.84	668.564	1.55215
1640065_at	6.2941e-13	2.33407e-16	Glutathione S transferase E7	GstE7		472.898	304.935	167.963	1.55081
1632891_s_at	0.000498153	7.3016e-05	Heterogeneous nuclear ribonucleoprotein at 27C	Hrb27C	DAZ associated protein 1	1842.84	1191.75	651.093	1.54633
1639180_at	2.00137e-06	1.95851e-08	CG12505	CG12505		1961.31	1271.21	690.107	1.54288
1632911_at	7.42961e-08	2.66662e-10	CG33493	CG33493		1356.77	882.769	474.003	1.53695
1639397_at	3.33223e-07	1.90133e-09	CG9676	CG9676		5916.76	3850.6	2066.16	1.53658
1632209_at	7.26031e-09	1.69268e-11	CG7829	CG7829		1489.01	971.018	517.994	1.53345
1626050_at	3.30805e-05	7.9101e-07	octopamine receptor 2	oa2	5-hydroxytryptamine serotonin receptor 4	510.995	334.469	176.526	1.52778
1623863_a_at	4.79037e-08	1.58709e-10	Tis11 homolog	Tis11		943.535	619.076	324.459	1.5241
1628754_s_at	2.5608e-05	5.59325e-07	G protein 30A	G30A		934.88	613.888	320.993	1.52289
1628989_at	8.60605e-07	6.38893e-09	---	---		335.618	220.53	115.088	1.52187
1637478_s_at	0.000192575	1.22179e-05	hephaestus	heph	polypyrimidine tract binding protein 1	626.926	412.15	214.776	1.52111
1634890_at	0.000161454	8.94984e-06	CG15261	CG15261	heat-responsive protein 12	3126.67	2059.19	1067.48	1.51839
1629181_at	5.99577e-07	3.91772e-09	CG33494	CG33494		1618.01	1070.4	547.619	1.5116
1631446_at	7.93351e-08	2.92049e-10	CG10531	CG10531		785.41	520.935	264.475	1.50769
1629083_at	0.000132747	6.49931e-06	CG16704	CG16704		5289.97	3509.75	1780.23	1.50722
1638110_at	1.6042e-06	1.43698e-08	CG40467	CG40467		1888.45	1254.54	633.913	1.5053
1631165_at	4.13612e-12	3.61975e-15	CG4688	CG4688		663.666	441.412	222.253	1.50351
1624441_at	9.01558e-06	1.35242e-07	Eip93F	Eip93F		620.794	412.992	207.802	1.50316
1628688_at	2.63841e-05	5.80323e-07	CG12054	CG12054	juxtaposed with another zinc finger gene 1	679.305	452.204	227.101	1.50221
1624895_at	9.01908e-06	1.35822e-07	CG7529	CG7529		1089.14	725.734	363.402	1.50074
1636119_at	1.14662e-05	1.87283e-07	CG1468	CG1468		3267.33	2178.01	1089.32	1.50014
1627271_at	7.24795e-05	2.45584e-06	CG13422	CG13422		1294.73	864.564	430.165	1.49755
1635756_at	1.69749e-05	3.1244e-07	CG32039	CG32039		928.075	620.636	307.439	1.49536
1640295_a_at	6.28475e-07	4.1367e-09	RhoGAP71E	RhoGAP71E		398.323	266.518	131.805	1.49455
1637590_at	2.24234e-07	1.14188e-09	CG5156	CG5156		707.648	473.75	233.898	1.49372
1630520_s_at	2.83155e-07	1.52878e-09	---	---		1003.65	671.921	331.725	1.4937
1634960_at	0.000347113	3.67039e-05	CG14375	CG14375		972.049	650.813	321.236	1.49359
1624285_at	5.36763e-10	8.39616e-13	CG3088	CG3088		9836.83	6597.41	3239.42	1.49101
1632915_s_at	5.58319e-05	1.67335e-06	Sex lethal	Sxl		669.446	449.32	220.126	1.48991
1635135_at	3.70789e-07	2.16117e-09	---	---		770.739	518.326	252.413	1.48698
1623605_a_at	3.28482e-07	1.8642e-09	cabut	cbt		2279.68	1533.93	745.749	1.48617
1623298_at	1.07266e-06	8.68711e-09	CG6067	CG6067		1491.99	1003.97	488.015	1.48608
1633795_a_at	1.4261e-06	1.22495e-08	CG17124	CG17124		2596.95	1747.85	849.109	1.4858
1636864_at	1.0706e-05	1.70782e-07	corto	corto		1460.78	983.842	476.939	1.48477
1640821_at	6.32957e-05	2.03479e-06	---	---		576.012	388.218	187.794	1.48373
1639928_a_at	0.000358841	3.89081e-05	---	---		2515.14	1695.91	819.233	1.48306
1629518_at	7.02069e-07	4.82433e-09	CG2493	CG2493	prolylcarboxypeptidase angiotensinase C	1434.92	968.514	466.406	1.48157
1627647_at	6.56007e-07	4.41589e-09	CG3940	CG3940		1488.25	1006.12	482.128	1.4792
1634636_at	1.76652e-07	8.45381e-10	CG6426	CG6426		3656.54	2472	1184.54	1.47918
1640754_at	8.60338e-05	3.19517e-06	CG5295	CG5295	patatin-like phospholipase domain containing 2	1692.57	1144.52	548.053	1.47885
1628617_at	2.19846e-07	1.0993e-09	drosomycin-4	dro4		2312.38	1565.62	746.759	1.47697
1638476_s_at	7.2298e-07	4.9902e-09	minibrain	mnb	dual-specificity tyrosine- Y -phosphorylation regu	445.42	301.695	143.725	1.47639
1629700_at	1.79895e-05	3.3829e-07	---	---		398.147	270.206	127.942	1.4735
1636789_s_at	9.9777e-06	1.54572e-07	CG30404	CG30404		1110.8	754.859	355.938	1.47153
1630286_at	2.19856e-06	2.22567e-08	Annexin IX	AnnIX	annexin A11	1559.01	1059.78	499.229	1.47107
1631405_at	4.5715e-11	5.3473e-14	CG9508	CG9508		454.192	308.978	145.214	1.46998
1636742_at	2.70425e-07	1.42687e-09	nord	nord		664.212	452.438	211.774	1.46807
1626218_s_at	3.76551e-06	4.57991e-08	out at first	oaf	OAF homolog Drosophila	596.533	407.931	188.601	1.46234
1628345_at	3.83887e-06	4.71922e-08	Cytochrome P450-6a9	Cyp6a9		652.343	446.867	205.476	1.45981
1637394_s_at	2.29265e-05	4.79658e-07	CG31781	CG31781		785.589	538.275	247.314	1.45946
1624907_at	1.84843e-05	3.52697e-07	Tetraspanin 42Ee	Tsp42Ee		3315.64	2275.22	1040.42	1.45728
1623428_at	4.80587e-05	1.33423e-06	CG14933	CG14933		1860.99	1277.26	583.724	1.45701
1630066_at	4.89196e-07	2.97755e-09	CG4302	CG4302	UDP glucuronosyltransferase 2 family polypeptide	1034.49	711.709	322.778	1.45353
1631055_at	0.000750019	0.000154247	cAMP-dependent protein kinase 1	Pka-C1	protein kinase cAMP-dependent catalytic beta	757.948	521.899	236.048	1.45229
1634918_a_at	3.22239e-06	3.66742e-08	CG32276	CG32276	chromosome 13 open reading frame 21	5745.9	3956.91	1788.99	1.45212
1629467_at	8.43913e-06	1.2297e-07	CG32005	CG32005		463.867	319.448	144.419	1.45209
1624627_s_at	3.09362e-06	3.47342e-08	---	---		859.691	593.177	266.514	1.4493
1625960_at	0.000117796	5.33368e-06	no ocelli	noc	zinc finger protein 703	1483.04	1023.32	459.718	1.44924
1631621_s_at	0.000562408	9.10543e-05	egghead	egh		586.441	406.025	180.417	1.44435
1638314_at	0.000122245	5.67011e-06	CG12418	CG12418		403.987	280.597	123.389	1.43974
1636510_a_at	1.04903e-05	1.66817e-07	Lipid storage droplet-1	Lsd-1		2474.54	1719.4	755.137	1.43919
1623666_at	3.72238e-05	9.30652e-07	CG10516	CG10516	splA ryanodine receptor domain and SOCS box contai	771.269	536.455	234.814	1.43771
1638038_at	2.88466e-05	6.48646e-07	CG4335	CG4335	trimethyllysine hydroxylase epsilon	1181.79	822.225	359.569	1.43731
1623933_at	0.000390956	4.55624e-05	Shaker	Sh	potassium voltage-gated channel shaker-related su	853.543	594.523	259.02	1.43568
1641350_at	4.79124e-08	1.60208e-10	p47	p47	NSFL1 p97 cofactor p47	1267.36	882.903	384.455	1.43544
1627151_at	0.000390956	4.55491e-05	CG4612	CG4612		865.935	604.149	261.786	1.43331
1630233_at	0.000818643	0.000177413	CG5399	CG5399		1624.31	1133.76	490.551	1.43268
1633826_at	9.06628e-05	3.44595e-06	Iris	Iris		1897.8	1327.78	570.022	1.42931
1638424_at	4.5634e-08	1.48176e-10	CG10514	CG10514		531.359	372.03	159.33	1.42827
1625026_at	0.000440485	5.78162e-05	CG3348	CG3348		1390.49	973.584	416.908	1.42822
1624851_at	0.000185162	1.14853e-05	CG32629	CG32629		461.593	323.266	138.327	1.42791
1626641_s_at	1.70402e-05	3.14689e-07	globin 1	glob1		4980.22	3488.81	1491.41	1.42748
1629014_s_at	5.95682e-06	8.15002e-08	CG2604	CG2604	saccharopine dehydrogenase putative	2528.04	1771.86	756.172	1.42677
1640318_at	1.59568e-09	3.03504e-12	dj-1	dj-1		1470.79	1033.79	437.003	1.42272
1626456_at	0.00057029	9.36818e-05	lethal (1) G0320	l(1)G0320	signal sequence receptor alpha translocon-associ	1298.64	912.964	385.678	1.42245
1641071_at	3.28374e-08	1.00735e-10	CG8343	CG8343		11172.7	7858.31	3314.39	1.42177
1626442_at	1.05523e-07	4.30532e-10	---	---		2347.49	1651.13	696.364	1.42175
1635558_s_at	5.40337e-05	1.5837e-06	CG17724 /// sequoia	CG17724 /// seq		397.819	279.959	117.86	1.42099
1637631_at	0.000486621	7.01249e-05	turtle	tutl	immunoglobulin superfamily member 9	786.09	554.502	231.588	1.41765
1624608_s_at	0.000115506	5.16187e-06	couch potato	cpo		1343.01	947.493	395.52	1.41744
1634599_s_at	9.53268e-05	3.70411e-06	cut up	ctp	dynein light chain LC8-type 2	3744.73	2642.64	1102.09	1.41704
1636257_at	1.3892e-07	6.30716e-10	CG10688	CG10688	phosphomannomutase 2	990.819	700.091	290.728	1.41527
1628429_at	8.60338e-05	3.19611e-06	CG14214	CG14214		1997.69	1413.61	584.073	1.41318
1640635_a_at	7.72881e-05	2.70631e-06	ergic53	ergic53	lectin mannose-binding 1	1175.41	832.293	343.113	1.41225
1623695_a_at	4.09084e-05	1.06822e-06	CG11255	CG11255	adenosine kinase	1801.65	1277.1	524.548	1.41073
1637422_at	9.01558e-06	1.34987e-07	CG3246	CG3246		2211.49	1568.82	642.672	1.40965
1624117_at	3.32119e-06	3.841e-08	CG18397	CG18397		482.017	341.951	140.066	1.40961
1627270_at	5.48863e-05	1.6294e-06	CG15893	CG15893		1173.23	832.74	340.49	1.40888
1638469_s_at	3.92961e-09	8.31782e-12	CG3857	CG3857		1261.78	895.823	365.959	1.40852
1626414_at	9.4491e-08	3.79727e-10	Juvenile hormone epoxide hydrolase 1	Jheh1	epoxide hydrolase 1 microsomal xenobiotic	1811.2	1286.47	524.729	1.40788
1636180_at	8.13911e-05	2.95055e-06	yippee interacting protein 2	yip2	acetyl-Coenzyme A acyltransferase 2 mitochondrial	3236.3	2299.69	936.607	1.40728
1637690_at	5.07543e-10	7.78433e-13	CG10357	CG10357		440.898	313.381	127.517	1.40691
1637367_at	5.98486e-07	3.89223e-09	CG10799	CG10799		2607.93	1854.28	753.655	1.40644
1638772_at	2.04205e-06	2.01085e-08	CG18107	CG18107		1504.27	1070.26	434.009	1.40552
1625076_at	6.32957e-05	2.03335e-06	arrest	aret	CUG triplet repeat RNA binding protein 2	801.517	570.278	231.239	1.40548
1635494_at	0.000243359	1.86039e-05	Black cells	Bc		1394.49	992.474	402.011	1.40506
1631546_at	6.16896e-08	2.1763e-10	CG3501	CG3501	chromosome 14 open reading frame 122	1216.23	865.753	350.474	1.40482
1639353_at	6.1693e-09	1.40049e-11	CG17032	CG17032		1129.71	804.977	324.736	1.40341
1638877_at	9.00034e-10	1.60145e-12	CG9753	CG9753	adenosine A2a receptor	502.136	357.827	144.309	1.40329
1635500_a_at	0.000150429	7.92799e-06	prospero	pros	prospero-related homeobox 1	672.649	479.383	193.266	1.40316
1629540_a_at	6.0325e-09	1.3509e-11	brown	bw		879.2	626.653	252.547	1.40301
1638722_at	4.45182e-05	1.20316e-06	CG16807	CG16807	ring finger and CCCH-type zinc finger domains 1	659.57	470.482	189.088	1.4019
1623364_at	2.18304e-09	4.35317e-12	CG4250	CG4250		3830.45	2734.47	1095.98	1.4008
1641066_s_at	0.000426578	5.42775e-05	fructose-1,6-bisphosphatase	fbp	fructose-1 6-bisphosphatase 1	2293.65	1638.07	655.573	1.40021
1639054_s_at	3.79688e-05	9.62986e-07	---	---		386.448	276.155	110.293	1.39939
1630929_at	0.000162136	9.01468e-06	CG5885	CG5885	signal sequence receptor gamma translocon-associ	1781.59	1275.41	506.181	1.39688
1635894_at	1.76528e-07	8.39371e-10	CG30148	CG30148		518.984	371.705	147.279	1.39623
1641224_s_at	5.47282e-05	1.61308e-06	CG3812	CG3812	1-acylglycerol-3-phosphate O-acyltransferase 1 ly	431.61	309.332	122.277	1.39529
1629804_s_at	6.06265e-05	1.91562e-06	CG6329	CG6329		1998.45	1432.29	566.162	1.39529
1635177_at	2.76312e-07	1.47488e-09	CG7770	CG7770	prefoldin subunit 6	1184.45	849.323	335.13	1.39458
1631167_at	0.000111564	4.86667e-06	CG5023	CG5023	calponin 1 basic smooth muscle	1684.07	1207.58	476.487	1.39458
1628632_at	2.77329e-05	6.20201e-07	polyA-binding protein interacting protein 2	Paip2		1053.17	755.306	297.866	1.39436
1625503_at	9.77307e-05	3.84351e-06	CG32425	CG32425		2199.65	1577.76	621.886	1.39416
1641531_at	7.53198e-07	5.30656e-09	hu li tai shao	hts	adducin 1 alpha	274.413	196.833	77.58	1.39414
1639419_at	1.39499e-06	1.18966e-08	CG8860	CG8860	Sec61 gamma subunit	2794.11	2004.78	789.33	1.39372
1636005_at	2.74196e-08	7.99084e-11	CG14495	CG14495		663.882	476.379	187.503	1.3936
1631215_at	0.000476122	6.73281e-05	CG32132	CG32132		522.779	375.202	147.577	1.39333
1634130_a_at	0.000278336	2.37552e-05	CG6767	CG6767	phosphoribosyl pyrophosphate synthetase 2	3042.31	2185.33	856.982	1.39215
1638567_at	2.54722e-05	5.55315e-07	CG1092	CG1092		793.85	570.772	223.077	1.39083
1635161_at	0.000119445	5.48555e-06	CG7532	CG7532		1713.14	1232.59	480.552	1.38987
1638629_at	1.7741e-05	3.32527e-07	CG15918	CG15918		712.64	513.169	199.471	1.38871
1641627_at	0.000112937	4.9335e-06	CG9396	CG9396		1372.87	990.251	382.622	1.38639
1636255_s_at	0.000139686	7.04242e-06	CG7997	CG7997	galactosidase alpha	1767.04	1275.18	491.858	1.38572
1627894_s_at	9.09322e-08	3.57056e-10	Chip	Chi	LIM domain binding 2	859.111	620.619	238.492	1.38428
1638687_at	0.000109898	4.70634e-06	CG40298	CG40298		574.175	415.538	158.637	1.38176
1633293_at	1.20648e-05	2.00599e-07	CG10157	CG10157		1469.83	1063.8	406.035	1.38168
1624742_a_at	3.25636e-07	1.80369e-09	Elongin C	Elongin-C	transcription elongation factor B SIII polypept	3122.81	2263.24	859.566	1.37979
1628101_s_at	1.70294e-06	1.56906e-08	CG32581 /// CG8974	CG32581 /// CG8974	ring finger protein 185	3032.17	2198.98	833.191	1.3789
1636689_at	8.41968e-08	3.18341e-10	CG4259	CG4259		754.952	547.73	207.222	1.37833
1625572_s_at	0.000127832	6.10965e-06	Diazepam-binding inhibitor	Dbi	diazepam binding inhibitor GABA receptor modulato	4275.41	3105.06	1170.36	1.37692
1634640_at	3.02206e-08	9.08528e-11	Cyp4ac1	Cyp4ac1		1141.55	829.104	312.446	1.37685
1640462_at	0.000109071	4.65421e-06	Heme oxygenase	Ho		1202.96	873.812	329.147	1.37668
1625652_s_at	3.30316e-05	7.88348e-07	CG12428	CG12428	carnitine O-octanoyltransferase	1150.66	835.895	314.767	1.37656
1625835_at	3.38558e-06	3.92586e-08	yellow-f2	yellow-f2		726.798	528.064	198.734	1.37634
1631832_at	2.28271e-06	2.35706e-08	Myosin light chain cytoplasmic	Mlc-c	myosin light polypeptide 6 alkali smooth muscle	3251.02	2362.58	888.433	1.37604
1627382_at	7.4419e-05	2.55003e-06	Sec61	Sec61	Sec61 beta subunit	3312.74	2409.18	903.56	1.37505
1638325_at	8.5271e-05	3.15993e-06	Henna	Hn	phenylalanine hydroxylase	6407.2	4660.28	1746.92	1.37485
1631513_at	2.60804e-06	2.78465e-08	CG30000	CG30000	glutathione S-transferase theta 2	1057.82	770.282	287.542	1.37329
1630027_s_at	5.97386e-05	1.86374e-06	Rtnl1	Rtnl1	reticulon 4	4392.02	3198.64	1193.39	1.37309
1635723_s_at	2.36896e-06	2.47084e-08	CG33129	CG33129	Hypothetical protein FLJ20254	1614.14	1176.47	437.668	1.37202
1624580_at	1.14815e-08	2.92339e-11	CG9362	CG9362	glutathione transferase zeta 1 maleylacetoacetate	520.424	379.807	140.618	1.37023
1639588_at	0.000160413	8.87741e-06	CG5073	CG5073	programmed cell death 10	787.052	574.703	212.349	1.36949
1632791_at	0.000245278	1.88969e-05	CG32479	CG32479		776.585	567.304	209.28	1.3689
1628572_s_at	1.28186e-07	5.62323e-10	CG31006	CG31006		1541.35	1126.3	415.055	1.36851
1640720_a_at	9.0566e-06	1.36691e-07	CG14872	CG14872		1860.54	1359.78	500.755	1.36826
1633836_a_at	1.0291e-06	8.21345e-09	Fkbp13	Fkbp13	FK506 binding protein 14 22 kDa	1951.88	1427.1	524.779	1.36772
1627293_at	5.48562e-05	1.62391e-06	CG14439	CG14439		1148.53	840.12	308.407	1.3671
1626805_s_at	4.97531e-05	1.40264e-06	gilgamesh	gish	casein kinase 1 gamma 3	987.215	722.228	264.987	1.3669
1634433_at	2.79578e-05	6.26088e-07	scully	scu	hydroxyacyl-Coenzyme A dehydrogenase type II	3906.4	2857.99	1048.41	1.36683
1626074_at	0.000108996	4.64767e-06	CG34018	CG34018		1039.98	760.901	279.08	1.36678
1626369_at	3.18449e-06	3.60476e-08	CG12269	CG12269		2178.3	1595.1	583.195	1.36562
1626694_at	1.84079e-05	3.48981e-07	CG1674	CG1674		504.723	369.93	134.793	1.36437
1623102_at	0.000327017	3.27696e-05	GIP-like	Gip	hydroxypyruvate isomerase homolog E. coli	2742.35	2010.29	732.062	1.36416
1641412_at	1.62968e-05	2.92628e-07	CG31809	CG31809		791.004	580.034	210.97	1.36372
1638663_at	0.000706422	0.000138931	Sec61	Sec61	Sec61 alpha 2 subunit S. cerevisiae	2872.92	2106.83	766.09	1.36362
1623274_s_at	6.16388e-06	8.47112e-08	boule	bol	bol boule-like Drosophila	375.244	275.741	99.5027	1.36086
1631595_at	1.67005e-07	7.7872e-10	CG13393	CG13393	defender against cell death 1	1350.35	992.45	357.904	1.36063
1629961_s_at	8.89241e-05	3.36078e-06	lethal (2) 44DEa	l(2)44DEa	acyl-CoA synthetase long-chain family member 3	1165.92	857.688	308.229	1.35937
1630313_a_at	2.99681e-08	8.91743e-11	CG15086	CG15086		391.737	288.55	103.187	1.3576
1639574_a_at	0.00014764	7.6542e-06	retinal degeneration B	rdgB	phosphatidylinositol transfer protein membrane-as	756.319	557.801	198.519	1.3559
1634207_at	2.51466e-06	2.64636e-08	CG16799 /// GA14157	CG16799 /// DpseGA14157		1135.38	837.584	297.801	1.35555
1639256_at	1.71176e-06	1.59634e-08	CG5676	CG5676		2317.44	1710.83	606.607	1.35457
1623816_s_at	5.61579e-06	7.56888e-08	CG1943	CG1943		3111.85	2299.55	812.293	1.35324
1628759_a_at	3.17848e-05	7.42991e-07	CG14073	CG14073		550.158	406.651	143.507	1.3529
1635744_at	0.000398023	4.75459e-05	CG9342	CG9342	microsomal triglyceride transfer protein	1231.22	910.089	321.134	1.35286
1636639_at	5.48863e-05	1.6269e-06	Signal peptide protease	Spp	histocompatibility minor 13	1368.45	1011.87	356.582	1.3524
1626646_s_at	8.66461e-07	6.45898e-09	CG4729	CG4729	1-acylglycerol-3-phosphate O-acyltransferase 3	2004.99	1482.9	522.089	1.35207
1625897_s_at	5.30176e-05	1.53321e-06	---	---		1314.65	972.436	342.215	1.35191
1633094_a_at	0.000445498	5.90389e-05	twin of eyeless	toy	paired box gene 6 aniridia keratitis	642.7	475.565	167.135	1.35145
1641295_s_at	1.90139e-06	1.83734e-08	KDEL receptor	KdelR	KDEL Lys-Asp-Glu-Leu endoplasmic reticulum prote	1420.25	1050.98	369.265	1.35135
1634939_at	6.45039e-07	4.27414e-09	CG13077	CG13077		1211.4	896.691	314.708	1.35097
1632734_s_at	1.60532e-05	2.86611e-07	bangles and beads	bnb		4851.55	3592.64	1258.9	1.35041
1624839_at	3.10156e-05	7.21204e-07	hairy	h	hairy and enhancer of split 1 Drosophila	1565.11	1159.1	406.01	1.35028
1641609_at	3.72405e-05	9.35638e-07	longitudinals lacking	lola		903.528	669.384	234.144	1.34979
1634988_a_at	4.42036e-06	5.66817e-08	CG17352	CG17352		1962.66	1454.77	507.889	1.34912
1623073_s_at	8.60087e-06	1.26119e-07	cut up	ctp	dynein light chain LC8-type 2	4564.5	3384.25	1180.24	1.34875
1634756_at	0.000180612	1.0934e-05	nicotinic Acetylcholine Receptor 80B	nAcR80B		430.497	319.243	111.255	1.3485
1624821_at	1.0002e-05	1.55255e-07	CG8586	CG8586		1503.72	1115.63	388.091	1.34787
1624199_at	1.18131e-06	9.71195e-09	Neuropeptide F-like Receptor 76F	NPFR76F	prolactin releasing hormone receptor	617.894	458.549	159.344	1.3475
1636149_at	8.86943e-08	3.45548e-10	CG31705	CG31705		4212.43	3126.35	1086.08	1.34739
1641446_s_at	3.81116e-05	9.69555e-07	CG5171	CG5171		1448.74	1075.54	373.2	1.34699
1633639_at	0.000321612	3.18783e-05	Cyp28d1	Cyp28d1		3625.24	2691.51	933.734	1.34692
1638733_at	0.000167524	9.48431e-06	CG3984	CG3984		683.557	507.609	175.947	1.34662
1630439_at	7.6906e-12	7.39593e-15	---	---		472.226	350.71	121.517	1.34649
1626352_at	0.000167862	9.5781e-06	---	---		1192.3	886.022	306.279	1.34568
1639408_a_at	0.00016194	8.99666e-06	shaking B	shakB		372.461	277.044	95.4165	1.34441
1626783_at	0.000573982	9.48184e-05	CG16756	CG16756		1751.51	1303.72	447.794	1.34347
1637797_at	8.12906e-06	1.17602e-07	CG14400	CG14400		947.374	705.333	242.041	1.34316
1625201_s_at	2.79723e-06	3.04625e-08	CG17230	CG17230	trichoplein keratin filament binding	461.873	343.96	117.912	1.34281
1623459_at	2.63878e-05	5.81214e-07	Serine protease inhibitor 4	Spn4	serpin peptidase inhibitor clade I neuroserpin	1038.73	773.565	265.168	1.34279
1626314_at	1.57961e-06	1.40041e-08	vibrator	vib	phosphatidylinositol transfer protein beta	1255.15	935.019	320.128	1.34238
1636407_at	3.33571e-07	1.91354e-09	goliath	gol	ring finger protein 150	972.032	724.354	247.678	1.34193
1641164_s_at	1.10425e-10	1.43098e-13	CG11163	CG11163		494.88	368.965	125.915	1.34127
1640817_at	1.13112e-05	1.82864e-07	zormin	zormin		434.567	324.089	110.477	1.34089
1635792_a_at	0.000989356	0.000242741	Elastin-like	Ela		1809.02	1350.44	458.576	1.33957
1629205_at	9.45816e-07	7.19561e-09	CG32032	CG32032		1914.95	1429.6	485.357	1.33951
1632203_at	3.65085e-06	4.36785e-08	CG31706	CG31706		2196.61	1640.61	556	1.3389
1631370_at	1.941e-05	3.80483e-07	CG30026	CG30026		740.315	553.232	187.082	1.33816
1630173_a_at	7.91087e-05	2.82236e-06	CG15745	CG15745		608.367	454.757	153.61	1.33778
1622925_at	1.84437e-05	3.50253e-07	nejire	nej	E1A binding protein p300	544.375	407.134	137.241	1.33709
1635336_at	2.02361e-05	4.02264e-07	comm2	comm2		697.761	522.031	175.731	1.33663
1634131_s_at	0.000335044	3.41334e-05	Mnt	Mnt		616.029	460.949	155.079	1.33643
1641451_at	2.71663e-07	1.44174e-09	Dihydropteridine reductase	Dhpr	quinoid dihydropteridine reductase	867.776	649.566	218.211	1.33593
1624454_at	9.91142e-05	3.93745e-06	CG10361	CG10361	glycine C-acetyltransferase 2-amino-3-ketobutyrat	702.755	526.118	176.638	1.33574
1631761_at	5.81794e-05	1.78297e-06	CG31313	CG31313		5468.98	4095.56	1373.42	1.33534
1641359_at	2.91573e-08	8.58675e-11	Ser7	Ser7		1728.06	1295.64	432.42	1.33375
1625879_at	0.00053837	8.42413e-05	Pomp	Pomp		1046.61	784.785	261.829	1.33363
1631909_at	2.9177e-06	3.2401e-08	baiser	bai	transmembrane emp24-like trafficking protein 10 y	2379.68	1784.69	594.988	1.33338
1625053_at	3.03852e-07	1.64985e-09	CG16898	CG16898		512.619	384.467	128.152	1.33332
1627436_s_at	0.000830522	0.000181681	PAR-domain protein 1	Pdp1	hepatic leukemia factor	1264.57	948.56	316.007	1.33314
1635910_at	0.000151097	7.98177e-06	CG7331	CG7331		849.341	637.111	212.23	1.33311
1637808_a_at	6.09377e-05	1.92732e-06	CG6151	CG6151		838.196	628.928	209.267	1.33274
1625595_a_at	0.000293839	2.67446e-05	CG9245	CG9245	CDP-diacylglycerol--inositol 3-phosphatidyltransfe	3544.48	2659.79	884.688	1.33262
1635531_at	0.000153091	8.25283e-06	rolling stone	rost		1790.59	1343.71	446.879	1.33257
1626918_at	5.2518e-08	1.82052e-10	CG13879	CG13879		688.399	516.621	171.779	1.3325
1638669_at	0.000130171	6.31982e-06	CG11395	CG11395		3458.75	2597.24	861.512	1.3317
1633918_s_at	0.000426211	5.40903e-05	CG7115	CG7115	Protein phosphatase 1 formerly 2C -like	952.853	716	236.853	1.3308
1629153_s_at	0.00097352	0.000236257	CG5991	CG5991	phosphatidylserine decarboxylase	1862.24	1399.63	462.609	1.33052
1633612_at	0.000921713	0.000216079	pasilla	ps	neuro-oncological ventral antigen 1	498.69	374.906	123.783	1.33017
1632279_at	0.000450172	6.02295e-05	Rac1	Rac1	ras-related C3 botulinum toxin substrate 3 rho fa	998.064	750.496	247.569	1.32987
1628271_at	0.000923276	0.000216931	CG3609	CG3609	dihydrodiol dehydrogenase dimeric	2059.91	1549.09	510.82	1.32975
1634440_s_at	0.000129629	6.26314e-06	Ecdysone-induced protein 74EF	Eip74EF		383.923	288.784	95.1393	1.32945
1636198_at	0.000108844	4.60951e-06	CG1265	CG1265	PQ loop repeat containing 3	1445.84	1087.62	358.214	1.32936
1633112_at	3.15911e-06	3.55664e-08	CG4322	CG4322	melatonin receptor 1A	1588.69	1195.54	393.154	1.32885
1624688_at	1.3306e-06	1.13067e-08	CG9360	CG9360		1041.9	784.403	257.498	1.32827
1630897_at	0.00039773	4.74866e-05	GluCl	GluCl		521.518	392.765	128.754	1.32781
1634971_at	3.78794e-05	9.575e-07	CG6465	CG6465	aminoacylase 1	674.072	507.881	166.192	1.32723
1633432_at	0.000123326	5.77849e-06	CG9657	CG9657		1008.01	759.651	248.362	1.32694
1630636_s_at	0.000344681	3.61083e-05	CG2446	CG2446		853.884	643.51	210.374	1.32692
1633559_at	9.88349e-07	7.62762e-09	CG8331	CG8331	receptor accessory protein 5	3255.71	2453.92	801.792	1.32674
1638301_at	3.07274e-08	9.33189e-11	CG8157	CG8157		624.713	470.92	153.793	1.32658
1634920_at	4.53357e-09	9.87445e-12	---	---		642.821	484.824	157.997	1.32589
1630038_at	4.57483e-05	1.25184e-06	pyd3	pyd3	ureidopropionase beta	1123.41	847.564	275.85	1.32546
1634836_a_at	0.000204979	1.36326e-05	CG9317	CG9317		721.943	545.083	176.861	1.32447
1634061_a_at	0.000295905	2.71505e-05	retinal degeneration C	rdgC	protein phosphatase EF-hand calcium binding domai	1030.1	777.775	252.323	1.32442
1635909_at	0.000129868	6.29369e-06	capicua	cic	capicua homolog Drosophila	476.598	359.902	116.695	1.32424
1629791_at	8.99154e-05	3.40651e-06	CG17271	CG17271		1178.24	889.952	288.292	1.32394
1640377_s_at	2.38583e-05	5.07375e-07	Ras-related protein	Rala	v-ral simian leukemia viral oncogene homolog A ra	659.82	498.408	161.412	1.32386
1637993_at	3.76551e-06	4.58589e-08	Mediator complex subunit 11	MED11		606.728	458.64	148.088	1.32288
1630453_at	0.000110192	4.74344e-06	CG32267	CG32267		1528.6	1155.64	372.96	1.32273
1635740_at	2.28271e-06	2.35778e-08	Hemomucin	Hmu	chromosome 20 open reading frame 3	1325.93	1002.68	323.249	1.32238
1631376_at	1.64701e-05	2.99107e-07	Proteasome 35kD subunit	Pros35	proteasome prosome macropain subunit alpha typ	1129.63	854.613	275.013	1.3218
1627816_a_at	1.28849e-05	2.17792e-07	CG32264	CG32264		1148.77	869.24	279.526	1.32158
1625531_at	6.22604e-06	8.57565e-08	Odorant-binding protein 18a	Obp18a		3066.66	2321.41	745.252	1.32103
1624409_a_at	0.000384612	4.4206e-05	CG11315	CG11315		3012.65	2280.72	731.933	1.32092
1632650_at	5.49221e-07	3.47075e-09	CG5867	CG5867		6298.48	4769.53	1528.94	1.32056
1628730_at	1.34052e-05	2.29049e-07	CG12660	CG12660		851.235	644.673	206.562	1.32041
1630948_s_at	1.60834e-06	1.44562e-08	---	---		462.954	350.728	112.226	1.31998
1632955_at	7.09178e-05	2.37367e-06	Phosphorylase kinase	PhK	phosphorylase kinase gamma 2 testis	592.282	448.947	143.335	1.31927
1631266_a_at	0.000210084	1.42611e-05	CG5840	CG5840	pyrroline-5-carboxylate reductase-like	950.745	721.014	229.731	1.31862
1631060_at	0.000375891	4.22615e-05	jelly belly	jeb		376.007	285.282	90.7257	1.31802
1627067_at	7.72881e-05	2.70938e-06	Calcineurin B2	CanB2	protein phosphatase 3 formerly 2B regulatory su	1583.86	1202.03	381.826	1.31765
1631112_at	2.54722e-05	5.55577e-07	Epac	Epac	Rap guanine nucleotide exchange factor GEF 4	725.541	551.148	174.392	1.31642
1630067_a_at	4.38831e-05	1.18061e-06	Thiolester containing protein II	TepII	CD109 molecule	2292.38	1741.53	550.85	1.3163
1637971_a_at	2.03576e-06	1.99841e-08	CG8129	CG8129		804.037	611.189	192.848	1.31553
1633446_s_at	3.37859e-05	8.10496e-07	CG6981	CG6981		888.633	675.957	212.677	1.31463
1626808_s_at	3.01529e-05	6.90969e-07	Rho1	Rho1	ras homolog gene family member A	2443.2	1858.81	584.385	1.31439
1630844_at	0.000118319	5.37551e-06	CG15293	CG15293		5428.48	4133	1295.49	1.31345
1637669_at	1.28325e-07	5.66871e-10	CG7442	CG7442		545.764	415.575	130.189	1.31328
1632644_s_at	0.000218358	1.53999e-05	couch potato	cpo		2077.31	1581.86	495.45	1.31321
1635585_at	0.000116893	5.26049e-06	CG9264	CG9264		559.77	426.279	133.491	1.31315
1640243_at	1.08899e-06	8.85278e-09	CG9267	CG9267	protein tyrosine phosphatase-like A domain contain	891.255	678.722	212.532	1.31314
1636900_at	3.49402e-06	4.06232e-08	CG5390	CG5390		3674.87	2798.99	875.877	1.31293
1625997_s_at	7.35509e-06	1.03339e-07	---	---		2723.48	2074.37	649.108	1.31292
1628331_at	0.000359277	3.90004e-05	Ca<up>2+</up>-channel-protein-subunit	Ca-	calcium channel voltage-dependent beta 2 subunit	423.567	322.636	100.931	1.31283
1627773_a_at	1.49259e-06	1.29579e-08	Juvenile hormone epoxide hydrolase 2	Jheh2		3935.35	2998.25	937.095	1.31255
1626323_s_at	0.000139388	7.01688e-06	CG17255	CG17255		688.838	524.859	163.979	1.31242
1633597_at	5.00967e-05	1.41847e-06	CG14290	CG14290	brain protein 44-like	3479.65	2652.09	827.56	1.31204
1639625_at	2.88575e-05	6.49775e-07	lethal (2) 44Db	l(2)44Db	vacuolar protein sorting 25 homolog S. cerevisiae	804.885	613.461	191.424	1.31204
1635745_a_at	5.12883e-05	1.46322e-06	CG4389	CG4389	hydroxyacyl-Coenzyme A dehydrogenase 3-ketoacyl-Co	3104.36	2366.14	738.219	1.31199
1641124_at	2.91323e-06	3.19045e-08	CG5110	CG5110	mitogen-activated protein kinase kinase 1 interact	1110.28	846.263	264.02	1.31198
1632195_at	1.30604e-05	2.21159e-07	CG4645	CG4645	Yip1 domain family member 1	1058.93	807.145	251.789	1.31195
1641616_at	3.31926e-05	7.95245e-07	lethal (2) 05070	l(2)05070	proteasome prosome macropain subunit beta type	1944.88	1484.37	460.512	1.31024
1635462_at	0.000236539	1.76399e-05	rhomboid	rho		591.549	451.734	139.816	1.30951
1627845_at	1.24488e-06	1.03492e-08	CG6673	CG6673		2161.26	1650.57	510.69	1.3094
1630088_at	0.000167743	9.53497e-06	CG16743	CG16743		1165.78	890.525	275.251	1.30909
1633880_s_at	1.28958e-07	5.7362e-10	CG8533	CG8533		508.553	388.503	120.05	1.30901
1632448_s_at	0.000102597	4.21113e-06	kelch	kel	kelch-like 2 Mayven Drosophila	732.538	559.622	172.916	1.30899
1636487_at	7.28494e-05	2.48061e-06	CG7079	CG7079		1124	858.716	265.286	1.30893
1637275_a_at	4.73225e-06	6.11165e-08	CG13335	CG13335		627.894	479.7	148.194	1.30893
1626689_at	8.61257e-05	3.21145e-06	Cyp6t1	Cyp6t1		1011.11	772.678	238.431	1.30858
1625471_s_at	0.000532731	8.28888e-05	CG4928	CG4928	unc-93 homolog A C. elegans	934.024	713.839	220.185	1.30845
1638890_at	0.00032007	3.16751e-05	Translocon-associated protein	Tap	signal sequence receptor delta translocon-associ	2466.66	1885.66	580.995	1.30811
1633998_s_at	9.21131e-05	3.51521e-06	---	---		1742.98	1332.62	410.359	1.30793
1624474_at	9.46942e-06	1.44955e-07	CG4287	CG4287		1266.3	968.462	297.837	1.30754
1625453_a_at	1.56496e-06	1.38262e-08	Sh3	Sh3		1789.1	1368.37	420.734	1.30747
1629055_a_at	0.0009451	0.000224818	Glutamate oxaloacetate transaminase 2	Got2	glutamic-oxaloacetic transaminase 2 mitochondrial	6118.72	4681.41	1437.31	1.30703
1625768_s_at	7.24795e-05	2.46134e-06	longitudinals lacking	lola		408.215	312.587	95.6284	1.30593
1631867_at	1.48721e-05	2.60962e-07	Imaginal disc growth factor 5	Idgf5		872.635	668.287	204.348	1.30578
1639730_at	1.93705e-07	9.32929e-10	CG34054	CG34054		496.824	380.541	116.283	1.30557
1624471_s_at	9.56964e-05	3.73824e-06	Actin 42A	Act42A	actin gamma 1	1104.32	846.294	258.023	1.30489
1626684_at	2.48858e-05	5.3897e-07	CG7607	CG7607		2020.17	1548.24	471.938	1.30482
1630816_at	7.34847e-06	1.0302e-07	CG7375	CG7375	ubiquitin-conjugating enzyme E2M UBC12 homolog y	1006.98	771.97	235.012	1.30443
1628432_at	0.000319742	3.15348e-05	CG5590	CG5590	hydroxysteroid dehydrogenase like 2	1215.36	931.872	283.485	1.30421
1638717_at	5.59163e-05	1.67759e-06	CG10932	CG10932	acetyl-Coenzyme A acetyltransferase 1 acetoacetyl	1350.95	1036.2	314.753	1.30376
1630055_a_at	9.90013e-06	1.52511e-07	sec31	sec31	SEC31-like 1 S. cerevisiae	1126.82	864.366	262.458	1.30364
1635812_at	4.5634e-08	1.4839e-10	CG16965	CG16965	ATH1 acid trehalase-like 1 yeast	500.871	384.276	116.594	1.30341
1639530_at	8.82597e-08	3.3844e-10	CG14528	CG14528		990.713	760.152	230.561	1.30331
1631868_at	0.00034864	3.71166e-05	Vap-33-1	Vap-33-1	VAMP vesicle-associated membrane protein -associa	1372.19	1053.68	318.509	1.30228
1637144_a_at	0.000223577	1.59943e-05	Microtubule-associated protein 205	Map205		909.447	698.35	211.098	1.30228
1624403_at	7.73059e-09	1.84977e-11	CG13071	CG13071		421.484	323.661	97.823	1.30224
1638165_s_at	0.000192379	1.21904e-05	---	---		357.253	274.35	82.9026	1.30218
1634884_s_at	4.6235e-08	1.51762e-10	CG31635	CG31635		543.286	417.383	125.903	1.30165
1624836_at	9.48919e-05	3.68238e-06	CG13795	CG13795		842.595	647.626	194.969	1.30105
1628268_at	0.000145717	7.52981e-06	CG18249	CG18249		620.277	477.053	143.224	1.30023
1639064_s_at	0.000150308	7.91703e-06	Akt1	Akt1	v-akt murine thymoma viral oncogene homolog 2	765.231	588.557	176.673	1.30018
1639223_a_at	0.00012446	5.87668e-06	stripe	sr		409.82	315.313	94.5068	1.29972
1632267_a_at	3.5914e-06	4.23062e-08	eEF1	eEF1	eukaryotic translation elongation factor 1 delta	2871.75	2209.62	662.131	1.29966
1641714_at	0.000895209	0.000205911	CG12338	CG12338	D-aspartate oxidase	1871.91	1440.74	431.17	1.29927
1633534_s_at	0.000997787	0.000246585	murashka	mura		702.529	540.918	161.611	1.29877
1625587_at	1.01206e-05	1.57718e-07	Juvenile hormone epoxide hydrolase 3	Jheh3		825.563	635.653	189.91	1.29876
1630630_at	0.000158505	8.68916e-06	CG6370	CG6370	ribophorin II	1230.69	947.614	283.077	1.29873
1630589_at	0.00057281	9.44843e-05	CG17734	CG17734		2178.16	1677.93	500.222	1.29812
1628258_at	0.000716342	0.00014231	CG14526	CG14526		1724.51	1328.8	395.703	1.29779
1632479_at	3.5687e-06	4.19046e-08	CG11500	CG11500		1975.09	1522.59	452.496	1.29719
1634980_s_at	8.77504e-07	6.56822e-09	CG18490	CG18490		691.653	533.257	158.396	1.29703
1625140_at	1.87941e-06	1.80458e-08	NtR	NtR		921.44	710.469	210.972	1.29695
1633106_at	7.73059e-09	1.83557e-11	CG6662	CG6662		452.564	348.997	103.567	1.29676
1624468_a_at	7.83837e-08	2.86142e-10	CG10026	CG10026		725.203	559.289	165.914	1.29665
1641025_at	6.33045e-05	2.03713e-06	CG11134	CG11134	APAF1 interacting protein	951.929	734.154	217.775	1.29663
1630159_at	0.000888166	0.00020282	CG11672	CG11672		1098.31	847.092	251.219	1.29657
1639243_at	0.00028443	2.48013e-05	Sprouty-related protein with EVH-1 domain	Spred		561.967	433.454	128.512	1.29648
1638302_a_at	0.000450693	6.03496e-05	CG1090	CG1090	solute carrier family 24 member 5	611.293	471.553	139.739	1.29634
1635917_at	3.56532e-05	8.80447e-07	Ribosomal protein L35	RpL35	ribosomal protein L35	624.641	481.89	142.751	1.29623
1637828_a_at	0.000361252	3.93259e-05	still life	sif	T-cell lymphoma invasion and metastasis 1	2123.9	1638.59	485.314	1.29618
1630131_at	4.8059e-05	1.33621e-06	CG6567	CG6567	lysophospholipase-like 1	739.608	570.667	168.942	1.29604
1631196_at	4.12249e-05	1.08001e-06	Mediator complex subunit 10	MED10	mediator of RNA polymerase II transcription subun	1120.93	865.069	255.859	1.29577
1638927_at	3.60007e-06	4.27828e-08	CG3279	CG3279	vesicle transport through interaction with t-SNARE	686.894	530.285	156.61	1.29533
1624969_s_at	0.000103002	4.24154e-06	CG17041	CG17041		2609.3	2014.43	594.868	1.2953
1631834_at	1.55497e-05	2.75991e-07	CG31098	CG31098		751.32	580.081	171.239	1.2952
1631355_at	7.86099e-05	2.79492e-06	mitochondrial ribosomal protein S28 /// mRpS28	mRpS28 /// DyakmRpS28	mitochondrial ribosomal protein S28	943.597	728.598	214.998	1.29508
1625857_at	0.000322621	3.21057e-05	CG8451	CG8451		1439.44	1111.48	327.959	1.29507
1635110_at	2.77316e-06	3.01153e-08	Cyp6a13	Cyp6a13		1038.18	801.873	236.311	1.2947
1633801_s_at	0.000204979	1.36207e-05	CG9171	CG9171		548.668	423.797	124.871	1.29465
1635223_at	1.84843e-05	3.52609e-07	CG30285	CG30285		1249.41	965.153	284.259	1.29452
1637798_at	0.000183428	1.13102e-05	CG15717	CG15717		788.635	609.212	179.424	1.29452
1625947_at	1.02488e-05	1.60658e-07	Glial Lazarillo	GLaz		1156.74	893.63	263.113	1.29443
1627228_at	0.000564141	9.19212e-05	CG15309	CG15309	yippee-like 2 Drosophila	1249.9	965.626	284.276	1.2944
1627915_a_at	1.92875e-05	3.75715e-07	Glyceraldehyde 3 phosphate dehydrogenase 2	Gapdh2	glyceraldehyde-3-phosphate dehydrogenase	7529.47	5817.4	1712.07	1.2943
1633391_at	5.95476e-06	8.12892e-08	CG8913	CG8913		2645.08	2043.77	601.311	1.29422
1637056_s_at	5.98133e-05	1.87341e-06	CG11200	CG11200	dehydrogenase reductase SDR family X-linked	794.195	614.019	180.176	1.29344
1630287_at	8.67577e-06	1.27483e-07	Ubiquitin conjugating enzyme	UbcD6	ubiquitin-conjugating enzyme E2A RAD6 homolog	1843.96	1425.74	418.217	1.29333
1640351_s_at	5.21815e-06	6.86724e-08	CG4390 /// GA18152	CG4390 /// DpseGA18152	esterase D formylglutathione hydrolase	1238.16	957.737	280.419	1.29279
1641265_at	0.000102512	4.20452e-06	tweety	tty	tweety homolog 2 Drosophila	344.703	266.864	77.8392	1.29168
1625080_at	1.14031e-05	1.85399e-07	trailer hitch	tral		1216.9	942.345	274.553	1.29135
1634462_at	7.98628e-09	1.95994e-11	CG3822	CG3822	glutamate receptor ionotropic kainate 1	384.472	297.773	86.699	1.29116
1628696_at	0.000153091	8.23745e-06	CG12643	CG12643		496.51	384.611	111.899	1.29094
1628320_at	9.57599e-05	3.74553e-06	CG9471	CG9471	biliverdin reductase B flavin reductase NADPH	1048.42	812.176	236.246	1.29088
1632952_at	2.28271e-06	2.34311e-08	CG4598	CG4598	dodecenoyl-Coenzyme A delta isomerase 3 2 trans-e	983.636	762.063	221.573	1.29075
1627505_at	1.66574e-07	7.71603e-10	CG12159	CG12159		834.981	647.096	187.885	1.29035
1637574_at	1.09397e-07	4.53053e-10	ATP-dependent chromatin assembly factor large subunit	Acf1	bromodomain adjacent to zinc finger domain 1A	526.354	408.014	118.34	1.29004
1627102_at	1.25812e-05	2.11886e-07	CG9245	CG9245	CDP-diacylglycerol--inositol 3-phosphatidyltransfe	5243.53	4064.92	1178.6	1.28994
1635442_a_at	0.000271927	2.26779e-05	Gonadotropin-releasing hormone receptor	GRHR		1135.62	880.379	255.243	1.28992
1639346_at	4.52561e-06	5.81701e-08	CG9526	CG9526	leukocyte receptor cluster LRC member 4	1564.36	1213.27	351.098	1.28938
1625042_at	3.81116e-05	9.71872e-07	CG31288	CG31288		478.516	371.121	107.395	1.28938
1625923_s_at	0.000624839	0.00011175	flotillin 2	Flo-2	flotillin 2	765.401	593.686	171.715	1.28924
1636856_at	0.000297165	2.7403e-05	von Hippel-Lindau	Vhl		768.15	595.842	172.308	1.28918
1624372_at	0.000168461	9.6794e-06	CG10908	CG10908	Der1-like domain family member 1	1225.32	950.732	274.593	1.28882
1638205_s_at	0.000212134	1.45418e-05	---	---		1265.65	982.43	283.225	1.28829
1635807_at	3.04532e-06	3.4005e-08	CG17739	CG17739	spondin 1 extracellular matrix protein	2791.24	2167.7	623.544	1.28765
1637880_at	6.00427e-05	1.88257e-06	CG13606	CG13606		487.615	378.685	108.929	1.28765
1633723_at	0.00015143	8.02569e-06	maverick	mav		902.216	700.679	201.537	1.28763
1635310_s_at	0.000614768	0.000108097	CG31688	CG31688		495.812	385.139	110.673	1.28736
1635367_at	0.000182557	1.11949e-05	female sterile (1) homoeotic	fs(1)h	bromodomain containing 3	311.492	241.999	69.4928	1.28716
1631456_at	0.000163679	9.14352e-06	CG6812	CG6812	sideroflexin 2	1247.78	969.697	278.086	1.28678
1636132_at	5.33477e-05	1.55553e-06	---	---		423.715	329.33	94.3853	1.2866
1639286_s_at	8.82918e-05	3.32409e-06	CG31689	CG31689		2334.03	1814.38	519.647	1.2864
1637072_at	0.000355186	3.83188e-05	CG11459	CG11459		754.675	586.846	167.829	1.28598
1628991_at	1.9852e-05	3.93411e-07	congested-like trachea	colt	solute carrier family 25 carnitine acylcarnitine	2475.03	1924.8	550.236	1.28587
1634579_at	0.000123326	5.78078e-06	CG4747	CG4747	cytokine-like nuclear factor n-pac	746.32	580.615	165.706	1.2854
1641153_a_at	0.000258165	2.06149e-05	Decondensation factor 31	Df31		1150.32	895.01	255.314	1.28526
1641429_at	2.80687e-05	6.29432e-07	GstE2 /// Glutathione S transferase E2	DyakGstE2 /// GstE2		1147.44	892.82	254.618	1.28518
1624380_at	5.85802e-05	1.80603e-06	CG1359	CG1359	trafficking protein particle complex 1	955.845	743.757	212.088	1.28516
1628187_s_at	1.39154e-05	2.40317e-07	CG9691	CG9691		4469.84	3478.42	991.424	1.28502
1640842_at	1.21778e-05	2.02852e-07	CG5739	CG5739		1103.89	859.195	244.692	1.28479
1628016_s_at	0.000462264	6.32461e-05	ariadne	ari-1	ariadne homolog ubiquitin-conjugating enzyme E2 b	518.28	403.42	114.86	1.28471
1630643_at	4.38831e-05	1.18039e-06	Sterol carrier protein X-related thiolase	ScpX	sterol carrier protein 2	1291.92	1005.68	286.241	1.28462
1626566_at	0.000370594	4.0977e-05	CG12262	CG12262	acyl-Coenzyme A dehydrogenase C-4 to C-12 straigh	3374.07	2626.56	747.508	1.2846
1638804_a_at	0.000236054	1.75603e-05	Ste20-like kinase	Stlk		739.666	575.821	163.845	1.28454
1634848_at	0.00032007	3.16738e-05	CG16705	CG16705		2669.1	2078	591.101	1.28446
1635989_at	6.62973e-05	2.16632e-06	Olfactory-specific 9 /// Os9	Os9 /// DyakOs9		2051.36	1597.26	454.092	1.28429
1633067_at	0.000199246	1.28784e-05	CG13845	CG13845		619.254	482.319	136.935	1.28391
1625486_a_at	8.8666e-07	6.66396e-09	Peptidoglycan recognition protein LA	PGRP-LA		1168.14	909.845	258.296	1.28389
1638366_at	4.50473e-05	1.22175e-06	---	---		385.547	300.421	85.1255	1.28335
1623551_at	0.000394046	4.65046e-05	CG18081	CG18081		1196.77	932.88	263.892	1.28288
1631660_at	0.000617616	0.000108904	CG15065	CG15065		3672.42	2864.62	807.803	1.28199
1629606_at	1.81254e-09	3.50313e-12	CG13890	CG13890		721.705	563.057	158.648	1.28176
1629375_at	0.000133386	6.57969e-06	CG11400	CG11400		2386.2	1861.72	524.484	1.28172
1634975_at	4.86774e-05	1.36932e-06	SF2	SF2	splicing factor arginine serine-rich 1 splicing	1485.26	1159.15	326.105	1.28133
1632146_a_at	0.000648775	0.000119844	CG5508	CG5508	glycerol-3-phosphate acyltransferase mitochondria	1977.88	1543.74	434.148	1.28123
1637648_at	6.28475e-07	4.1451e-09	CG11191	CG11191		1084.43	846.917	237.508	1.28044
1633779_s_at	5.10121e-05	1.45221e-06	logjam	loj		1089.56	851.183	238.377	1.28005
1627206_at	9.83186e-05	3.89378e-06	Ribosomal protein L35	RpL35	ribosomal protein L35	3313.2	2589.27	723.926	1.27959
1626287_at	7.53198e-07	5.26472e-09	GV1	GV1		652.51	510.212	142.298	1.2789
1629358_s_at	5.23854e-05	1.5046e-06	Tetraspanin 29Fb	Tsp29Fb	tetraspanin 6	1417.93	1109.08	308.846	1.27847
1627652_at	6.16094e-05	1.96368e-06	CG17761	CG17761		492.019	384.851	107.168	1.27847
1628474_at	3.05622e-06	3.42205e-08	CG16712	CG16712		10230.4	8002.38	2228	1.27842
1634887_at	6.85297e-06	9.54429e-08	CG2358	CG2358	SEC11-like 3 S. cerevisiae	2382.06	1863.48	518.58	1.27829
1630252_at	0.000373549	4.17231e-05	Ribosomal protein S11	RpS11	ribosomal protein S11	1595.35	1248.05	347.3	1.27828
1632179_at	2.45731e-05	5.30692e-07	Sepiapterin reductase	Sptr	sepiapterin reductase 7 8-dihydrobiopterin:NADP+	846.148	662.268	183.881	1.27765
1628896_a_at	1.23151e-06	1.02003e-08	CG4210	CG4210	spermidine spermine N1-acetyltransferase 2	367.668	287.782	79.8863	1.27759
1635382_at	0.000286603	2.54472e-05	discs large 1	dlg1	discs large homolog 1 Drosophila	1460.01	1142.83	317.182	1.27754
1626371_at	5.14733e-06	6.75826e-08	CG8507	CG8507	low density lipoprotein receptor-related protein a	1081.01	846.189	234.821	1.2775
1626401_at	1.50657e-05	2.65283e-07	Cytochrome P450-6a2	Cyp6a2		2377.84	1861.47	516.367	1.2774
1628595_at	0.000355262	3.83401e-05	Ubiquitin conjugating enzyme 4	UbcD4	huntingtin interacting protein 2	816.718	639.363	177.355	1.27739
1623288_at	0.000190249	1.19584e-05	Proteasome 26kD subunit	Pros26	proteasome prosome macropain subunit beta type	1702.22	1332.76	369.463	1.27722
1637881_at	3.22006e-05	7.61506e-07	CG10373	CG10373	ADP-ribosylation-like factor 6 interacting protein	1688.38	1322.04	366.339	1.2771
1630408_s_at	0.000234844	1.7391e-05	CG7033	CG7033	chaperonin containing TCP1 subunit 2 beta	1068.42	836.887	231.533	1.27666
1628984_s_at	0.000773545	0.000162438	HMG protein Z	HmgZ		2391.27	1873.16	518.11	1.2766
1636488_at	1.93187e-05	3.76915e-07	CG4468	CG4468		3773.53	2956.45	817.089	1.27638
1632360_s_at	7.74615e-10	1.35467e-12	CG31038	CG31038		444.223	348.037	96.1865	1.27637
1631252_a_at	6.06262e-05	1.91375e-06	GV1	GV1		1131.86	886.908	244.955	1.27619
1636238_at	0.000121876	5.64269e-06	CG4911	CG4911	F-box protein 33	409.249	320.735	88.5139	1.27597
1624236_at	6.9552e-06	9.72934e-08	CG30002	CG30002		994.029	779.545	214.484	1.27514
1634767_at	1.24876e-05	2.09543e-07	CG6126	CG6126		1659.89	1302.26	357.632	1.27462
1628777_at	0.000578439	9.60616e-05	CG12140	CG12140	electron-transferring-flavoprotein dehydrogenase	1483.21	1163.67	319.544	1.2746
1625742_at	1.20456e-07	5.24718e-10	ubisnap	usnp	synaptosomal-associated protein 29kDa	1022.6	802.378	220.223	1.27446
1623191_at	0.000340479	3.51644e-05	Rab9	Rab9	RAB9B member RAS oncogene family	1362.31	1069.25	293.056	1.27408
1640313_s_at	0.000152414	8.12945e-06	Surfeit 4	Surf4	surfeit 4	1909.36	1498.65	410.711	1.27405
1641372_at	0.000354728	3.81981e-05	CG33248	CG33248		752.444	590.596	161.847	1.27404
1637162_at	7.91243e-05	2.82535e-06	CG12054	CG12054	juxtaposed with another zinc finger gene 1	739.214	580.302	158.912	1.27384
1635469_at	9.4527e-06	1.44119e-07	CG18228	CG18228		879.264	690.278	188.986	1.27378
1627742_at	0.000124046	5.8488e-06	Bmcp	Bmcp	solute carrier family 25 member 30	498.907	391.724	107.182	1.27362
1633850_at	4.27791e-07	2.55903e-09	CG18156	CG18156		443.788	348.469	95.319	1.27354
1629503_s_at	0.000227438	1.64471e-05	Pitslre	Pitslre		506.131	397.448	108.683	1.27345
1632642_a_at	7.02069e-07	4.81852e-09	CG2862	CG2862	histidine triad nucleotide binding protein 1	2697.32	2118.32	578.996	1.27333
1629877_at	0.000370594	4.10089e-05	CG31683	CG31683	lysophospholipase 3 lysosomal phospholipase A2	367.534	288.734	78.8001	1.27292
1626366_at	0.000757462	0.000156785	pumpless	ppl	glycine cleavage system protein H aminomethyl car	3437.19	2700.32	736.868	1.27288
1625457_at	0.000116475	5.23456e-06	CG10031	CG10031		1745.3	1371.17	374.125	1.27285
1633579_at	2.76469e-06	2.99385e-08	CG5045	CG5045	ClpP caseinolytic peptidase ATP-dependent proteo	1366.42	1073.51	292.904	1.27285
1623866_at	1.03106e-05	1.62259e-07	Cyp4ac2	Cyp4ac2		564.154	443.237	120.917	1.2728
1624599_at	0.000168691	9.70807e-06	CG12656	CG12656		1914.65	1504.32	410.333	1.27277
1639067_at	0.000144543	7.44041e-06	VhaM9.7-1	VhaM9.7-1		942.645	740.675	201.971	1.27268
1629715_at	0.00011483	5.09015e-06	CG7891	CG7891	ADP-ribosylation factor-like 8B	980.46	770.403	210.057	1.27266
1630830_a_at	9.83186e-05	3.89202e-06	Spermidine Synthase	SpdS	spermidine synthase	576.568	453.069	123.499	1.27258
1635969_at	4.26954e-06	5.42887e-08	CG11590	CG11590	cutA divalent cation tolerance homolog E. coli	716.915	563.453	153.462	1.27236
1637839_at	3.74636e-06	4.5051e-08	CG1751	CG1751	similar to Signal peptidase complex subunit 2 Mic	1319.21	1036.82	282.387	1.27236
1635166_at	0.000462632	6.33818e-05	CG32131	CG32131		454.849	357.563	97.2857	1.27208
1631315_at	7.75e-05	2.72614e-06	CG12730	CG12730		842.937	662.716	180.221	1.27194
1640448_x_at	1.84212e-09	3.61655e-12	---	---		386.725	304.109	82.6168	1.27167
1622941_at	1.55497e-05	2.76648e-07	CG17765	CG17765	penta-EF-hand domain containing 1	1764.88	1388.32	376.565	1.27124
1629676_at	7.3551e-05	2.51352e-06	Tat-binding protein-1	Tbp-1	proteasome prosome macropain 26S subunit ATPas	1170.97	921.331	249.641	1.27096
1632633_at	0.00027944	2.39081e-05	TpnC25D	TpnC25D		3737.81	2941.51	796.301	1.27071
1634542_at	0.000131113	6.39113e-06	Sc2	Sc2	glycoprotein synaptic 2	1634.98	1287.39	347.589	1.27
1631115_at	1.10425e-10	1.45728e-13	Odorant-binding protein 8a	Obp8a		531.911	418.844	113.067	1.26995
1637893_at	6.53135e-05	2.12182e-06	Vps28	Vps28	vacuolar protein sorting 28 homolog S. cerevisiae	1407.12	1108.12	298.994	1.26982
1633501_s_at	0.000609622	0.000106083	twins	tws	protein phosphatase 2 regulatory subunit B delta	1342.18	1056.99	285.192	1.26982
1639480_at	0.0001413	7.17814e-06	Catalase	Cat	catalase	2658	2093.29	564.712	1.26977
1634869_at	0.000143773	7.36992e-06	Thiolase	Thiolase	hydroxyacyl-Coenzyme A dehydrogenase 3-ketoacyl-Co	1956.24	1540.67	415.577	1.26974
1631693_at	1.82774e-06	1.72693e-08	CG9616	CG9616		374.004	294.65	79.3543	1.26932
1630007_s_at	0.00051443	7.80056e-05	Phospholipase C at 21C	Plc21C	phospholipase C beta 1 phosphoinositide-specific	941.261	741.573	199.688	1.26928
1637788_at	3.7655e-07	2.20631e-09	CG31176	CG31176		408.84	322.118	86.7218	1.26922
1636849_at	1.11357e-12	1.03083e-15	CG8858	CG8858	KIAA0368	413.1	325.498	87.6015	1.26913
1636351_at	0.000750019	0.000154214	CG17333	CG17333	6-phosphogluconolactonase	1306.85	1029.93	276.919	1.26887
1629886_s_at	0.000230415	1.68086e-05	foraging	for	protein kinase cGMP-dependent type I	3271.12	2578.02	693.096	1.26885
1634035_s_at	0.000234093	1.72995e-05	Ephrin /// Ephrin	Ephrin /// DsimEphrin		587.92	463.575	124.345	1.26823
1626308_s_at	0.000164765	9.24458e-06	CG4019	CG4019		4652.26	3668.38	983.874	1.2682
1626574_at	5.91299e-05	1.83205e-06	CG9935	CG9935		1111.54	876.61	234.93	1.268
1626138_s_at	0.00011483	5.07786e-06	Ecdysone-induced protein 63E	Eip63E	PFTAIRE protein kinase 1	1103.6	870.387	233.215	1.26794
1623080_at	9.40409e-05	3.62339e-06	CG18410	CG18410		999.135	788.237	210.897	1.26756
1636112_s_at	0.000910037	0.000211722	CG33521	CG33521		749.434	591.252	158.181	1.26754
1625750_at	1.33945e-07	6.04021e-10	CG17272	CG17272		1460.09	1152.01	308.073	1.26742
1629023_s_at	0.000194349	1.24111e-05	CG40191	CG40191		1292.22	1019.7	272.528	1.26726
1633961_s_at	2.44324e-05	5.25404e-07	cornichon	cni	cornichon homolog Drosophila	1358.83	1072.28	286.553	1.26724
1634099_at	5.89434e-05	1.82266e-06	retinal degeneration B	rdgB	phosphatidylinositol transfer protein membrane-as	2808.25	2216.52	591.73	1.26696
1627839_at	1.03055e-05	1.61864e-07	CG2107	CG2107	carnitine palmitoyltransferase II	920.401	726.611	193.789	1.2667
1628694_a_at	7.98591e-05	2.85404e-06	14-3-3	14-3-3	tyrosine 3-monooxygenase tryptophan 5-monooxygenas	4301.33	3396.68	904.653	1.26633
1625465_a_at	0.00054683	8.68105e-05	CG6028	CG6028	fumarylacetoacetate hydrolase domain containing 2A	1650.89	1303.99	346.9	1.26603
1627144_at	8.03053e-07	5.73996e-09	CG10560	CG10560		1678.88	1326.24	352.642	1.2659
1633076_at	5.03705e-06	6.59801e-08	CG15092 /// CG34020	CG15092 /// CG34020		1750.88	1383.21	367.668	1.26581
1633362_at	8.62942e-05	3.22167e-06	CG17565	CG17565	farnesyltransferase CAAX box beta	824.389	651.646	172.744	1.26509
1637435_at	2.65191e-05	5.85733e-07	kekkon4	kek4		942.294	744.847	197.447	1.26508
1637076_at	0.000613276	0.000107631	CG8861	CG8861		803.937	635.487	168.45	1.26507
1624009_at	7.2109e-05	2.4188e-06	CG12802	CG12802		407.165	321.962	85.2027	1.26464
1634295_at	2.28271e-06	2.36688e-08	hoepel2	hoe2		978.438	773.712	204.726	1.2646
1624939_at	0.000215983	1.50682e-05	Cyp6a21	Cyp6a21		643.72	509.142	134.578	1.26432
1641747_s_at	0.000443866	5.8741e-05	CG3136	CG3136	activating transcription factor 6	877.402	694.17	183.232	1.26396
1635551_at	6.11422e-05	1.9362e-06	CG8386	CG8386	ubiquitin-fold modifier conjugating enzyme 1	1008.12	797.674	210.442	1.26382
1627007_at	0.000207074	1.39131e-05	CG4306	CG4306	chromosome 7 open reading frame 24	717.766	568.052	149.714	1.26356
1638173_s_at	1.97072e-05	3.89857e-07	CG2950	CG2950		1605.11	1270.33	334.783	1.26354
1632532_s_at	4.70487e-06	6.06186e-08	walrus	wal	electron-transfer-flavoprotein alpha polypeptide	3668.67	2903.79	764.881	1.26341
1624618_at	2.0611e-05	4.11613e-07	chrowded	chrw		650.131	514.727	135.404	1.26306
1626163_s_at	2.84236e-05	6.38261e-07	Actin 5C	Act5C	actin alpha 1 skeletal muscle	6424.57	5086.51	1338.06	1.26306
1625055_at	0.000303688	2.86003e-05	Oligosaccharyltransferase 48kD subunit	Ost48	dolichyl-diphosphooligosaccharide-protein glycosyl	939.524	743.879	195.645	1.26301
1625650_at	9.88349e-07	7.67079e-09	CG1161	CG1161		2664.9	2110.28	554.621	1.26282
1634201_at	5.44919e-05	1.60243e-06	CG13841	CG13841		685.89	543.169	142.721	1.26276
1640870_s_at	3.00661e-06	3.34806e-08	CG17322	CG17322		840.133	665.334	174.799	1.26272
1627702_at	1.74571e-05	3.256e-07	Tab2	Tab2		1021.47	808.954	212.516	1.2627
1638194_at	3.37257e-07	1.94503e-09	CG4409	CG4409		1317.74	1043.66	274.082	1.26262
1628883_at	6.99343e-05	2.32356e-06	CG7484	CG7484	15 kDa selenoprotein	1285.86	1018.69	267.172	1.26227
1637001_at	6.94853e-05	2.30243e-06	---	---		327.712	259.622	68.0909	1.26227
1630156_at	0.000483734	6.92188e-05	CG12859	CG12859		3537.02	2802.34	734.679	1.26217
1639102_at	3.68056e-06	4.41469e-08	Negative elongation factor E	Nelf-E	RD RNA binding protein	718.289	569.104	149.185	1.26214
1632222_a_at	0.000244961	1.88277e-05	CG9238	CG9238		2336.32	1851.69	484.622	1.26172
1624105_at	0.000131173	6.39809e-06	CG8248	CG8248		656.446	520.289	136.157	1.2617
1636973_at	7.85177e-07	5.5881e-09	Senescence marker protein-30	smp-30	regucalcin senescence marker protein-30	236.638	187.562	49.0761	1.26165
1638074_at	7.77215e-05	2.73949e-06	CG6673	CG6673		757.701	600.811	156.89	1.26113
1634877_at	2.74134e-06	2.96016e-08	CG15546	CG15546		524.61	415.993	108.617	1.2611
1628909_at	0.000113035	4.94303e-06	CG9686	CG9686		3026.85	2401.13	625.725	1.2606
1625344_at	1.62968e-05	2.94305e-07	fu12	fu12		762.418	604.901	157.517	1.2604
1623625_at	1.84384e-06	1.75705e-08	CG14542	CG14542	chromatin modifying protein 2A	1341.37	1064.26	277.106	1.26037
1635186_at	0.000499768	7.33992e-05	Syntaxin 13	Syx13	t-SNARE domain containing 1	774.041	614.268	159.773	1.2601
1640122_at	3.97282e-06	4.94805e-08	Selenoprotein G	SelG		2753.05	2184.86	568.191	1.26006
1627117_a_at	2.91906e-05	6.59962e-07	CG3301	CG3301		1238.3	982.876	255.421	1.25987
1629158_at	0.000160393	8.87138e-06	CG4946	CG4946	MOB1 Mps One Binder kinase activator-like 2B yea	897.784	712.628	185.156	1.25982
1637662_at	9.85016e-05	3.91009e-06	msta	msta		2054.01	1630.81	423.198	1.2595
1628531_at	0.00015938	8.79368e-06	Rpn11	Rpn11	proteasome prosome macropain 26S subunit non-A	1490.78	1183.64	307.138	1.25948
1634314_s_at	0.000200241	1.30287e-05	Isocitrate dehydrogenase	Idh	isocitrate dehydrogenase 1 NADP+ soluble	5394.84	4283.42	1111.42	1.25947
1630170_at	6.89714e-05	2.27662e-06	Cyp12b2	Cyp12b2	cytochrome P450 family 24 subfamily A polypepti	764.623	607.144	157.479	1.25938
1637769_s_at	0.000293438	2.66541e-05	Casein kinase II subunit	CkII	casein kinase 2 beta polypeptide	1335.77	1060.67	275.098	1.25936
1623943_at	0.000201135	1.31609e-05	CG17556	CG17556	KIAA0103	975.732	774.825	200.906	1.25929
1637641_at	0.000335841	3.43073e-05	Mitogen-activated protein kinase phosphatase 3	Mkp3	dual specificity phosphatase 7	531.413	422.209	109.204	1.25865
1624841_s_at	2.29734e-05	4.81343e-07	CG13585	CG13585		2910.2	2312.21	597.987	1.25862
1628017_a_at	0.0001413	7.17187e-06	maternal expression at 31B	me31B	DEAD Asp-Glu-Ala-Asp box polypeptide 6	1385.54	1101.04	284.503	1.2584
1630157_a_at	8.74764e-05	3.28459e-06	CG7453	CG7453		917.716	729.31	188.405	1.25833
1637551_at	2.10848e-05	4.26249e-07	CG1887	CG1887		755.321	600.258	155.063	1.25833
1623582_at	7.91101e-06	1.13091e-07	CG6364	CG6364	uridine-cytidine kinase 2	485.014	385.444	99.5696	1.25832
1629468_at	9.77403e-05	3.85357e-06	CG9372	CG9372		1901.82	1511.41	390.405	1.2583
1628466_s_at	5.92152e-05	1.84196e-06	Proteasome p44.5 subunit	Rpn6	proteasome prosome macropain 26S subunit non-A	1639.55	1303.34	336.209	1.25796
1630717_s_at	0.000182543	1.1166e-05	combgap	cg		516.539	410.633	105.906	1.25791
1631722_at	3.5942e-06	4.24495e-08	---	---		460.796	366.374	94.4225	1.25772
1639060_at	3.79688e-05	9.63255e-07	lethal (1) 10Bb	l(1)10Bb	BUD31 homolog yeast	881.78	701.193	180.587	1.25754
1628547_at	4.53299e-05	1.23483e-06	CG5167	CG5167		1369.09	1088.85	280.239	1.25737
1634722_s_at	0.000175997	1.04741e-05	multiprotein bridging factor 1	mbf1	endothelial differentiation-related factor 1	1192.4	948.459	243.938	1.25719
1628784_at	1.85609e-05	3.54729e-07	CG16817	CG16817		1963.97	1562.67	401.3	1.2568
1627855_at	3.96248e-05	1.02836e-06	yellow-e	yellow-e		618.877	492.425	126.452	1.25679
1625023_a_at	4.89196e-07	3.00138e-09	nicotinic acetylcholine receptor beta 21C	nAcR21C		852.031	678.103	173.928	1.25649
1634945_at	6.07956e-06	8.3366e-08	CG7830	CG7830	tumor suppressor candidate 3	1194.29	950.771	243.521	1.25613
1638749_at	0.000285187	2.50859e-05	CG32611	CG32611		352.691	280.983	71.7083	1.25521
1624074_at	7.2109e-05	2.42e-06	Odorant-binding protein 56a	Obp56a		686.345	546.968	139.378	1.25482
1640372_at	1.77346e-05	3.31864e-07	Rpn12	Rpn12	proteasome prosome macropain 26S subunit non-A	1108.24	883.187	225.05	1.25482
1639410_at	1.43937e-05	2.50801e-07	ARP-like	ARP-like	arginine-rich mutated in early stage tumors	1133.54	903.802	229.741	1.25419
1636030_s_at	7.72881e-05	2.70999e-06	CG32626	CG32626	adenosine monophosphate deaminase 2 isoform L	330.942	263.954	66.9878	1.25379
1635992_at	1.23264e-05	2.05906e-07	strawberry notch	sno	sno strawberry notch homolog 1 Drosophila	336.625	268.545	68.0797	1.25351
1637773_s_at	0.000565173	9.23058e-05	Baldspot	Baldspot	ELOVL family member 6 elongation of long chain fa	1751.12	1397.2	353.917	1.2533
1632245_a_at	4.81603e-05	1.3459e-06	Serine protease inhibitor 4	Spn4	serpin peptidase inhibitor clade I neuroserpin	1772.19	1414.05	358.139	1.25327
1641102_at	5.68058e-05	1.7339e-06	CG14141	CG14141		1274.55	1017.08	257.471	1.25315
1639443_at	2.74931e-05	6.11465e-07	CG13631	CG13631		1698.17	1355.27	342.907	1.25302
1625312_at	4.26027e-05	1.12656e-06	CG10553	CG10553		1256.36	1002.68	253.676	1.253
1626099_s_at	0.000284912	2.49744e-05	frayed	fray	oxidative-stress responsive 1	1691.37	1349.87	341.497	1.25298
1636168_s_at	3.12904e-07	1.7086e-09	CG13101	CG13101		603.243	481.451	121.792	1.25297
1624395_at	0.000224666	1.6095e-05	CG31102	CG31102		610.333	487.257	123.076	1.25259
1626345_at	1.55497e-05	2.75658e-07	Immune induced molecule 4	IM4		5855.93	4675.56	1180.37	1.25246
1623917_a_at	0.000268309	2.21107e-05	Shaker	Sh	potassium voltage-gated channel shaker-related su	492.954	393.621	99.3334	1.25236
1633594_at	5.91927e-05	1.83581e-06	Rpn7	Rpn7	proteasome prosome macropain 26S subunit non-A	1093.15	872.939	220.21	1.25226
1641494_at	1.61324e-06	1.46487e-08	CG8397	CG8397	chromosome 15 open reading frame 24	1900.07	1517.41	382.653	1.25217
1633763_at	8.12906e-06	1.17704e-07	anterior pharynx defective 1	aph-1		672.309	536.921	135.388	1.25216
1623518_s_at	3.53297e-05	8.67039e-07	---	---		3127.41	2497.87	629.542	1.25203
1623923_a_at	0.000502487	7.42595e-05	glass	gl		655.202	523.325	131.877	1.252
1641450_s_at	4.67467e-07	2.82505e-09	---	---		315.817	252.262	63.5545	1.25194
1637342_s_at	0.000149269	7.83173e-06	lethal (2) 03709	l(2)03709	prohibitin 2	2067.54	1651.56	415.987	1.25188
1625185_at	2.1313e-05	4.34133e-07	Carbonic anhydrase 2	CAH2		1647.02	1315.72	331.301	1.2518
1630065_at	9.38591e-07	7.11185e-09	CG6912	CG6912		547.443	437.343	110.099	1.25175
1626147_s_at	0.000313966	3.05781e-05	mitochondrial carnitine palmitoyltransferase I	CPTI	carnitine palmitoyltransferase 1A liver	3144.26	2512.26	631.998	1.25157
1635312_at	0.000147586	7.64686e-06	---	---		336.747	269.071	67.6758	1.25152
1623256_at	1.05958e-07	4.35558e-10	Glutathione S transferase E1	GstE1		1582.49	1264.76	317.733	1.25122
1633834_at	0.000376306	4.24946e-05	CG9701	CG9701	lactase	807.71	645.578	162.132	1.25114
1625714_a_at	1.82112e-05	3.44028e-07	CG30423	CG30423		2505.18	2002.33	502.853	1.25113
1635714_s_at	0.000682219	0.000130897	fused lobes	fdl		918.174	733.905	184.269	1.25108
1638001_a_at	5.20847e-05	1.49393e-06	CG8889	CG8889		3629.53	2901.42	728.102	1.25095
1627419_at	0.000372092	4.1412e-05	Histone H4 replacement	His4r	hemochromatosis	2043.61	1633.8	409.812	1.25083
1635709_at	4.408e-05	1.18726e-06	CG7359	CG7359	SEC22 vesicle trafficking protein homolog B S. ce	1229.26	982.839	246.424	1.25073
1624159_at	4.06258e-07	2.4053e-09	Cyp9h1	Cyp9h1		622.407	497.728	124.679	1.2505
1634147_a_at	8.70418e-05	3.25759e-06	homer	homer	homer homolog 2 Drosophila	635.28	508.031	127.25	1.25048
1635567_s_at	0.00077755	0.000163486	second mitotic wave missing	swm		1219.32	975.266	244.05	1.25024
1624931_at	0.000295302	2.70227e-05	ciboulot	cib		865.788	692.58	173.208	1.25009
1636358_a_at	0.000419959	5.273e-05	Eukaryotic initiation factor 4B	eIF-4B		2484.77	1987.79	496.98	1.25002
1626787_s_at	5.68736e-07	3.61152e-09	CG17556 /// CG3678	CG17556 /// CG3678	KIAA0103	1515.32	1212.3	303.024	1.24996
1634300_at	9.53268e-05	3.70511e-06	CG4025	CG4025	transmembrane protein 77	796.291	637.066	159.225	1.24993
1631291_at	0.000411689	5.08507e-05	---	---		609.079	487.348	121.731	1.24978
1638481_at	0.000292479	2.6455e-05	CG2736	CG2736		3091	2473.76	617.235	1.24951
1641655_at	0.000329756	3.31597e-05	CG8993	CG8993	thioredoxin 2	1989.34	1592.26	397.076	1.24938
1628281_at	0.000510922	7.70034e-05	Mo25	Mo25	calcium binding protein 39-like	1147.17	918.729	228.444	1.24865
1635185_at	0.000351678	3.75003e-05	CG7560	CG7560		738.895	591.817	147.078	1.24852
1631691_at	0.000609622	0.000106092	CG16772	CG16772		2884.06	2310.02	574.033	1.2485
1637678_at	0.000670267	0.000126302	CG10340	CG10340	ATP synthase mitochondrial F1 complex assembly fac	1662.67	1331.84	330.826	1.2484
1624782_a_at	7.71768e-06	1.0938e-07	Uev1A /// Uev1A	Uev1A /// DyakUev1A	ubiquitin-conjugating enzyme E2 variant 1	2868.67	2298.76	569.915	1.24792
1638125_a_at	0.000370913	4.11216e-05	musashi	msi		486.593	389.928	96.6653	1.24791
1634641_a_at	4.2958e-06	5.49527e-08	Cyt-b5	Cyt-b5	cytochrome b5 type A microsomal	4759.54	3814.37	945.174	1.24779
1638675_at	0.000186594	1.16256e-05	CG10680	CG10680		2707.03	2169.65	537.376	1.24768
1633010_s_at	1.97072e-05	3.89936e-07	CG30382 /// Proteasome 6 subunit	CG30382 /// Pros6	proteasome prosome macropain subunit alpha typ	2978.05	2386.87	591.172	1.24768
1636178_at	0.000974691	0.00023693	Scamp /// Scamp	Scamp /// DsimScamp	secretory carrier membrane protein 1	592.192	474.638	117.555	1.24767
1632455_at	0.000276599	2.35038e-05	CG8680	CG8680	NADH dehydrogenase ubiquinone Fe-S protein 6 13	3908.72	3133.04	775.682	1.24758
1626439_at	0.000721508	0.000143967	CG15353	CG15353		773.966	620.478	153.488	1.24737
1638741_at	0.000841798	0.000185723	---	---		466.129	373.75	92.3789	1.24717
1629815_at	6.2941e-13	3.92555e-16	CG33679	CG33679		385.348	308.979	76.3686	1.24716
1634133_at	2.34762e-05	4.9692e-07	CG8004	CG8004	metaxin 2	806.69	646.911	159.779	1.24699
1640126_at	0.000272969	2.28429e-05	CG8249	CG8249		582.467	467.172	115.294	1.24679
1638658_at	6.32957e-05	2.03227e-06	Gos28	Gos28	golgi SNAP receptor complex member 1	747.259	599.673	147.586	1.24611
1629124_at	0.000666098	0.00012483	CG17153	CG17153		613.532	492.408	121.123	1.24598
1640379_s_at	0.000600431	0.000103443	CG11079	CG11079	5 10-methenyltetrahydrofolate synthetase 5-formyl	813.494	652.948	160.547	1.24588
1624321_at	1.45079e-05	2.54126e-07	Rac2	Rac2	ras-related C3 botulinum toxin substrate 1 rho fa	587.584	471.703	115.881	1.24567
1630530_at	0.000889878	0.000203984	CG9296	CG9296	phosphodiesterase 6D cGMP-specific rod delta	1012.17	812.634	199.541	1.24555
1628792_at	0.000113793	4.98782e-06	Odorant-binding protein 56g	Obp56g		5366.74	4308.93	1057.82	1.24549
1628610_at	3.78939e-05	9.5903e-07	CG7380	CG7380	barrier to autointegration factor 1	1111.3	892.56	218.737	1.24507
1628482_at	4.20458e-05	1.10538e-06	Rab39	Rab39	RAB39B member RAS oncogene family	1190.71	956.407	234.3	1.24498
1622979_a_at	3.20694e-05	7.55547e-07	CG7188	CG7188	testis enhanced gene transcript BAX inhibitor 1	2999.27	2409.43	589.84	1.24481
1630781_at	0.000128592	6.19331e-06	female sterile (2) ltoPP43	fs(2)ltoPP43		560.525	450.297	110.228	1.24479
1640755_at	1.2574e-06	1.0569e-08	Cytochrome P450-6a8	Cyp6a8		562.371	451.806	110.566	1.24472
1623020_at	2.16402e-06	2.1747e-08	CG31937	CG31937	dehydrogenase reductase SDR family member 7	1619.26	1301.1	318.154	1.24453
1624032_at	1.14662e-05	1.87705e-07	CG3887	CG3887	selenoprotein T	2122.27	1705.32	416.952	1.2445
1636363_s_at	0.00031134	3.00933e-05	Mapmodulin	Mapmodulin	acidic leucine-rich nuclear phosphoprotein 32 fa	895.892	719.897	175.995	1.24447
1632114_at	0.00097419	0.000236653	Cyp12a4	Cyp12a4		1434.59	1152.85	281.744	1.24439
1627974_at	4.68553e-09	1.03493e-11	Cyp6t3	Cyp6t3		388.32	312.074	76.246	1.24432
1628814_s_at	3.99478e-05	1.0392e-06	CG9894	CG9894		4872.96	3917.27	955.686	1.24397
1623641_at	1.67638e-06	1.53764e-08	CG32856	CG32856		508.498	408.773	99.7255	1.24396
1627415_at	0.000446669	5.93109e-05	CG9986	CG9986	chromosome 12 open reading frame 4	489.641	393.636	96.0052	1.24389
1639744_at	5.94289e-05	1.85043e-06	CG31758	CG31758		791.314	636.188	155.126	1.24384
1625571_at	8.38382e-05	3.08729e-06	CG5385	CG5385		849.598	683.194	166.404	1.24357
1626528_at	7.24061e-05	2.43504e-06	CG40042	CG40042		3502.03	2816.18	685.85	1.24354
1626554_at	0.00097419	0.000236667	CG16777	CG16777		955.681	768.518	187.163	1.24354
1623028_at	8.68625e-06	1.27904e-07	CG14872	CG14872		876.831	705.183	171.649	1.24341
1636978_at	7.56271e-05	2.61695e-06	CG17912	CG17912	zinc finger protein 207	566.735	455.839	110.896	1.24328
1624231_s_at	0.00017619	1.0491e-05	ADP ribosylation factor 79F	Arf79F	ADP-ribosylation factor 1	2635.4	2119.76	515.639	1.24325
1625377_at	0.000661369	0.000123294	CG5104	CG5104	SFT2 domain containing 1	682.257	548.795	133.462	1.24319
1634013_at	0.000465021	6.40948e-05	mitochondrial ribosomal protein L17	mRpL17	mitochondrial ribosomal protein L17	1095.51	881.229	214.277	1.24316
1641659_s_at	5.51064e-06	7.3536e-08	CG7834	CG7834	electron-transfer-flavoprotein beta polypeptide	5822.87	4684.22	1138.65	1.24308
1627983_at	0.000324683	3.24603e-05	poly	poly		967.204	778.186	189.019	1.2429
1634253_at	3.90577e-05	1.00766e-06	CG9917	CG9917		2226.77	1791.86	434.908	1.24271
1636836_at	3.26761e-05	7.76857e-07	CG8568	CG8568		371.73	299.177	72.5529	1.24251
1627582_a_at	0.000544357	8.62509e-05	CG30035	CG30035		3616.25	2911.1	705.152	1.24223
1635938_s_at	0.000528488	8.18396e-05	Open rectifier K<up>+</up> channel 1	Ork1	potassium channel subfamily K member 16	551.984	444.516	107.467	1.24176
1632087_at	0.000103002	4.23882e-06	CG9928	CG9928		6781.33	5461.85	1319.47	1.24158
1623516_s_at	0.000293895	2.67984e-05	Equilibrative nucleoside transporter 1	Ent1	solute carrier family 29 nucleoside transporters	803.332	647.284	156.048	1.24108
1637967_at	0.000731798	0.000147424	Tim8	Tim8	translocase of inner mitochondrial membrane 8 homo	1445.07	1164.37	280.705	1.24108
1641444_a_at	9.9654e-05	4.00954e-06	Scamp /// Scamp	Scamp /// DsimScamp	secretory carrier membrane protein 1	453.98	365.853	88.1269	1.24088
1624118_at	0.000186781	1.1643e-05	Rab-related protein 3	Rab-RP3	RAB43 member RAS oncogene family	891.257	718.501	172.756	1.24044
1636505_at	0.000586675	9.9165e-05	CG15083	CG15083		1453.43	1171.98	281.452	1.24015
1628937_s_at	0.000122493	5.68652e-06	rasputin	rin		607.646	490.011	117.635	1.24007
1638505_at	0.000274797	2.32411e-05	CG12120	CG12120		4022.93	3246.53	776.4	1.23915
1637650_at	3.77848e-06	4.61327e-08	CG4164	CG4164	DnaJ Hsp40 homolog subfamily B member 11	887.253	716.03	171.223	1.23913
1635793_at	5.9651e-07	3.86109e-09	CG11413	CG11413		543.732	438.823	104.908	1.23907
1632807_at	0.000431081	5.51977e-05	Dihydroxyacetone phosphate acyltransferase	Dhap-at	glyceronephosphate O-acyltransferase	493.663	398.468	95.1948	1.2389
1640610_at	9.21754e-08	3.67593e-10	CG6613	CG6613	pleckstrin homology domain containing family M w	535.945	432.676	103.269	1.23868
1625943_at	6.72143e-06	9.31985e-08	Ribosomal protein S30	RpS30	Finkel-Biskis-Reilly murine sarcoma virus FBR-MuS	445.237	359.453	85.7836	1.23865
1636762_a_at	1.82312e-05	3.45072e-07	supercoiling factor	scf	calumenin	1523.41	1230.02	293.385	1.23852
1632545_s_at	0.0003763	4.24748e-05	CG5522	CG5522	Ral GEF with PH domain and SH3 binding motif 1	806.416	651.162	155.254	1.23843
1630256_at	8.79541e-05	3.30792e-06	lectin-24Db	lectin-24Db		735.88	594.236	141.645	1.23836
1629620_s_at	0.000266823	2.19009e-05	Helicase at 25E	Hel25E	HLA-B associated transcript 1	898.821	726.014	172.807	1.23802
1629234_at	0.000451236	6.05054e-05	eclair	eca	transmembrane emp24 protein transport domain conta	1597.26	1290.35	306.913	1.23785
1623893_at	9.01558e-06	1.35096e-07	CG13784	CG13784		231.193	186.778	44.4153	1.2378
1639984_at	0.00018135	1.10652e-05	rapsynoid	raps	G-protein signalling modulator 2 AGS3-like C. el	539.183	435.628	103.555	1.23771
1627288_a_at	5.48119e-05	1.61924e-06	Calphotin	Cpn		4662.22	3766.95	895.266	1.23766
1624581_at	0.000122658	5.7099e-06	dpr7	dpr7		1701.82	1375.04	326.783	1.23765
1624583_at	5.00967e-05	1.41741e-06	CG6115	CG6115		4670.15	3773.46	896.694	1.23763
1625604_at	4.53299e-05	1.23398e-06	CG14259	CG14259		1676.56	1354.74	321.82	1.23755
1641294_a_at	9.3241e-06	1.41586e-07	CG3625	CG3625	androgen-induced 1	3193.14	2580.88	612.263	1.23723
1623747_at	2.25461e-05	4.67261e-07	CG5895	CG5895		1347.42	1089.29	258.127	1.23697
1638738_s_at	0.000724176	0.000144844	ced-6	ced-6	GULP engulfment adaptor PTB domain containing 1	2094.97	1693.7	401.268	1.23692
1638052_at	0.000879066	0.000199177	CG41128	CG41128		2657.31	2148.45	508.862	1.23685
1631493_at	7.88333e-06	1.12453e-07	cathD	cathD	cathepsin D lysosomal aspartyl peptidase	6599.68	5336.61	1263.07	1.23668
1637679_s_at	0.000731798	0.000147407	Ubiquitin conjugating enzyme 2	UbcD2	ubiquitin-conjugating enzyme E2E 1 UBC4 5 homolog	1284.45	1038.66	245.792	1.23664
1640119_a_at	0.000131089	6.38194e-06	discs large 1	dlg1	discs large homolog 1 Drosophila	1045.64	845.65	199.989	1.23649
1637051_at	5.35746e-06	7.08346e-08	RhoGAP71E	RhoGAP71E		319.829	258.715	61.1139	1.23622
1639091_at	0.000307885	2.93438e-05	Rpn5	Rpn5	proteasome prosome macropain 26S subunit non-A	1977.46	1599.79	377.667	1.23607
1624180_at	0.000661028	0.000123182	CG2222	CG2222		497.912	402.832	95.0801	1.23603
1627046_at	5.57739e-05	1.6699e-06	Nuclear transport factor-2	Ntf-2		1060.37	857.903	202.464	1.236
1635218_at	5.57739e-05	1.6695e-06	CG11009	CG11009	WW domain binding protein 2	1954.65	1581.83	372.827	1.23569
1629195_at	0.000259819	2.08665e-05	CG4851	CG4851	palmitoyl-protein thioesterase 2	1088.24	880.688	207.556	1.23568
1641195_at	2.09918e-05	4.23107e-07	Peroxiredoxin 5037	Prx5037	peroxiredoxin 3	1983.94	1605.81	378.13	1.23548
1624700_a_at	3.92185e-05	1.01301e-06	CG10175	CG10175		624.86	505.767	119.094	1.23547
1630450_s_at	5.5706e-06	7.45071e-08	Thd1	Thd1		437.073	353.784	83.2891	1.23542
1631326_at	0.000939456	0.000222976	CG6416	CG6416		351.55	284.631	66.9195	1.23511
1637130_at	0.000292085	2.63967e-05	CG30159	CG30159		832.159	673.771	158.387	1.23508
1624849_at	0.000548024	8.70672e-05	Prosap	Prosap		833.185	674.89	158.295	1.23455
1630877_a_at	9.33738e-05	3.57764e-06	CG8455	CG8455	metallophosphoesterase 1	649.016	525.773	123.243	1.2344
1628637_at	0.000499768	7.34214e-05	lethal (2) k03203	l(2)k03203		867.346	702.645	164.702	1.2344
1633320_at	0.000129785	6.27864e-06	Signal recognition particle protein 54k	Srp54k	signal recognition particle 54kDa	791.821	641.555	150.266	1.23422
1626392_s_at	5.64317e-06	7.63433e-08	---	---		4745.82	3846.66	899.162	1.23375
1629614_at	5.61579e-06	7.58005e-08	CG31549	CG31549		1066.55	864.625	201.926	1.23354
1634443_a_at	0.000346001	3.64703e-05	Rab-protein 1	Rab1	RAB1A member RAS oncogene family	2632.8	2134.49	498.312	1.23346
1622999_at	0.000378099	4.28768e-05	Septin-1	Septin-1	septin 2	675.814	547.937	127.877	1.23338
1636206_at	2.38583e-05	5.08138e-07	CG17737	CG17737	eukaryotic translation initiation factor 1	5002.64	4056.39	946.252	1.23327
1638189_s_at	0.000576799	9.56013e-05	Star	S		474.93	385.187	89.7425	1.23298
1629523_at	1.69883e-05	3.13208e-07	longitudinals lacking	lola		788.526	639.679	148.847	1.23269
1634036_at	0.000658827	0.000122497	CG8788	CG8788		2172.4	1762.32	410.074	1.23269
1640242_s_at	0.000512364	7.75352e-05	---	---		646.122	524.159	121.964	1.23268
1635886_s_at	0.00046491	6.39789e-05	---	---		974.933	790.979	183.954	1.23256
1625875_at	9.41806e-05	3.63943e-06	CG10635	CG10635	prefoldin subunit 4	817.801	663.615	154.187	1.23234
1625824_at	0.000392802	4.61305e-05	CG9779	CG9779	vacuolar protein sorting 24 homolog S. cerevisiae	2081.39	1689.47	391.919	1.23198
1633232_at	3.48674e-05	8.5251e-07	CG18358	CG18358		727.72	590.704	137.017	1.23196
1638405_at	4.27664e-05	1.13351e-06	CG9338	CG9338		1860.23	1510.19	350.041	1.23179
1628208_at	0.000694834	0.000135098	CG7603	CG7603		2803.01	2276.08	526.926	1.23151
1631073_at	0.000114882	5.10306e-06	Chloride intracellular channel	Clic	chloride intracellular channel 5	948.233	770.081	178.152	1.23134
1623109_at	9.3287e-07	7.03988e-09	CG4593	CG4593	coiled-coil domain containing 25	369.214	299.853	69.3616	1.23132
1629257_s_at	0.000110633	4.78494e-06	CG17715	CG17715		682.973	554.995	127.978	1.23059
1634337_s_at	0.000630673	0.000113452	Sex lethal	Sxl		632.078	513.683	118.395	1.23048
1629572_a_at	0.000525319	8.08493e-05	fat-spondin	fat-spondin		1993.63	1620.28	373.353	1.23042
1635089_at	2.64347e-05	5.83059e-07	tungus	tun	chromosome 8 open reading frame 32	416.796	338.849	77.9477	1.23004
1639784_at	0.000122493	5.69262e-06	Pros45	Pros45	proteasome prosome macropain 26S subunit ATPas	1694.99	1378.3	316.686	1.22977
1631760_at	3.41105e-08	1.05686e-10	CG7768	CG7768	peptidylprolyl isomerase A-like	296.141	240.862	55.2782	1.2295
1633592_a_at	1.72831e-05	3.21812e-07	Cellular Repressor of E1A-stimulated Genes	CREG	cellular repressor of E1A-stimulated genes 1	920.906	749.235	171.671	1.22913
1636543_a_at	1.69593e-05	3.11632e-07	CG1969	CG1969	glucosamine-phosphate N-acetyltransferase 1	708.299	576.328	131.971	1.22899
1625141_at	1.92413e-05	3.72454e-07	CG14715	CG14715	FK506 binding protein 2 13kDa	1021.98	831.681	190.295	1.22881
1638321_s_at	2.40325e-05	5.14592e-07	CG4847	CG4847		4085.43	3325.21	760.224	1.22862
1639890_at	0.00028014	2.40969e-05	CG17508	CG17508		2314.63	1884.13	430.496	1.22849
1631377_a_at	0.000153935	8.34416e-06	Adenylate kinase-1	Adk1	adenylate kinase 1	1516.01	1234.16	281.848	1.22837
1633364_at	0.00012446	5.87975e-06	CG14184	CG14184		1240.12	1009.6	230.52	1.22833
1640838_s_at	0.00086483	0.000194386	A kinase anchor protein 200	Akap200		2045.14	1665.24	379.903	1.22814
1641337_at	0.000735434	0.000148743	CG11617	CG11617		480.663	391.391	89.272	1.22809
1631228_a_at	1.93508e-05	3.78729e-07	secretory Phospholipase A2	sPLA2		1065.97	868.154	197.811	1.22785
1629899_at	0.00090597	0.000209887	cactus	cact	nuclear factor of kappa light polypeptide gene enh	543.056	442.283	100.773	1.22785
1636265_s_at	5.36722e-05	1.57075e-06	Btk family kinase at 29A	Btk29A	tec protein tyrosine kinase	407.162	331.612	75.5494	1.22782
1623647_at	0.000654801	0.000121467	CG8243	CG8243	stromal membrane-associated protein 1	907.68	739.343	168.338	1.22769
1627801_at	0.000160839	8.9059e-06	CG9497	CG9497		2638.25	2149.19	489.055	1.22755
1630289_at	0.000106917	4.48685e-06	CG6435	CG6435		902.846	735.581	167.265	1.22739
1630115_at	1.9471e-05	3.82276e-07	CG15602	CG15602		717.369	584.68	132.689	1.22694
1637091_a_at	8.20779e-07	5.95469e-09	CG9772	CG9772	S-phase kinase-associated protein 2 p45	509.763	415.52	94.2432	1.22681
1638167_at	0.000950438	0.000226749	RabX6	RabX6		475.596	387.79	87.8065	1.22643
1627669_at	0.00031134	3.00616e-05	CG1791	CG1791	microfibrillar-associated protein 4	663.049	540.646	122.403	1.2264
1635530_at	0.000148637	7.7697e-06	CG1249	CG1249	small nuclear ribonucleoprotein D2 polypeptide 16.	1297.01	1057.65	239.36	1.22631
1639729_s_at	9.90013e-06	1.52763e-07	---	---		467.163	380.953	86.2103	1.2263
1636539_at	1.15179e-05	1.89032e-07	Dak1	Dak1	cytidylate kinase	2893.98	2360.04	533.943	1.22624
1634982_at	1.76084e-07	8.31861e-10	CG7523	CG7523		950.292	775.012	175.28	1.22616
1623716_at	5.96121e-07	3.84028e-09	Actin-related protein 66B	Arp66B	ARP3 actin-related protein 3 homolog yeast	937.877	764.956	172.921	1.22605
1638844_s_at	0.000336827	3.44653e-05	CG3714	CG3714		978.499	798.09	180.409	1.22605
1627360_at	0.000473751	6.66175e-05	---	---		654.222	533.775	120.447	1.22565
1638670_a_at	0.000399171	4.77367e-05	CG5484	CG5484	Yip1 interacting factor homolog B S. cerevisiae	740.598	604.293	136.305	1.22556
1635681_at	2.34789e-05	4.97697e-07	CG4615	CG4615	monocyte to macrophage differentiation-associated	1026.47	837.769	188.698	1.22524
1641508_s_at	0.000431818	5.54504e-05	Tetraspanin 42Eh	Tsp42Eh		672.658	549.035	123.623	1.22517
1628498_at	4.9248e-07	3.03664e-09	CG11142	CG11142		772.932	630.928	142.004	1.22507
1634577_s_at	1.38647e-05	2.38514e-07	CG8974	CG8974	ring finger protein 185	3363.9	2745.93	617.971	1.22505
1626246_s_at	0.000613433	0.000107744	vasa intronic gene	vig	SERPINE1 mRNA binding protein 1	1119.89	914.228	205.663	1.22496
1637556_at	0.000434261	5.61577e-05	CG11857	CG11857		1828.71	1493	335.706	1.22485
1632979_at	0.000607471	0.000105393	CG11784	CG11784		922.551	753.401	169.15	1.22452
1627823_at	0.000352594	3.77568e-05	mitochondrial ribosomal protein L35	mRpL35	mitochondrial ribosomal protein L35	729.544	595.783	133.761	1.22451
1638880_at	0.000128592	6.18893e-06	CG32220	CG32220	cytidine monophosphate N-acetylneuraminic acid syn	1636.27	1336.63	299.637	1.22417
1630944_s_at	0.000980119	0.000239001	CG7536	CG7536	xenotropic and polytropic retrovirus receptor	844.203	689.623	154.581	1.22415
1641129_at	0.000286455	2.53608e-05	GDP dissociation inhibitor	Gdi	GDP dissociation inhibitor 1	2545.84	2079.71	466.123	1.22413
1628494_a_at	0.000925162	0.000217565	Picot	Picot		1613.93	1318.47	295.462	1.22409
1632152_at	2.44911e-05	5.27417e-07	CG10992	CG10992	cathepsin B	5391.29	4405.75	985.539	1.22369
1637172_at	0.00025311	1.98463e-05	mitochondrial ribosomal protein S14	mRpS14	mitochondrial ribosomal protein S14	863.682	705.806	157.875	1.22368
1627571_at	0.00068631	0.000132323	Cyclic-AMP response element binding protein A	CrebA		496.988	406.149	90.8394	1.22366
1627403_s_at	0.000788635	0.000167358	Platelet-activating factor acetylhydrolase alpha	Paf-AH	platelet-activating factor acetylhydrolase isofor	619.682	506.44	113.242	1.2236
1625624_at	6.94183e-05	2.29383e-06	CG14105	CG14105	similar to CDNA sequence BC021608	937.135	765.905	171.23	1.22357
1638612_at	2.31443e-05	4.87053e-07	CG11142	CG11142		662.883	541.834	121.049	1.22341
1628240_at	8.28426e-06	1.2046e-07	CG4825	CG4825	phosphatidylserine synthase 1	1330.91	1087.95	242.958	1.22332
1624086_at	0.000354728	3.81767e-05	Vha36	Vha36	ATPase H+ transporting lysosomal 34kDa V1 subun	2943.09	2405.9	537.193	1.22328
1632503_at	1.33605e-05	2.2747e-07	CG3792	CG3792	mannose-P-dolichol utilization defect 1	881.769	720.86	160.91	1.22322
1629921_a_at	0.000356911	3.85654e-05	Suppressor of Hairless	Su(H)	recombining binding protein suppressor of hairless	539.609	441.154	98.4546	1.22318
1634684_at	6.67206e-05	2.1839e-06	CG7272	CG7272		1302.28	1064.81	237.465	1.22301
1627148_at	0.000267998	2.20382e-05	Arginyl-tRNA synthetase	Aats-arg	arginyl-tRNA synthetase	578.922	473.427	105.494	1.22283
1626901_at	0.000206764	1.38147e-05	CG15890	CG15890	hypothetical protein LOC283537	631.518	516.48	115.038	1.22273
1638624_at	0.000107751	4.53176e-06	Pyrroline 5-carboyxlate reductase	P5cr	pyrroline-5-carboxylate reductase 1	1209.37	989.208	220.162	1.22256
1631390_at	0.000876168	0.000198037	CG5919	CG5919	isopentenyl-diphosphate delta isomerase 1	635.085	519.498	115.587	1.2225
1629977_at	0.000586424	9.89361e-05	CG9921	CG9921		2311.45	1890.94	420.511	1.22238
1635919_at	0.000168461	9.66667e-06	CG13255	CG13255		697.918	570.951	126.967	1.22238
1636942_at	7.66807e-05	2.66517e-06	CG8498	CG8498		1091.9	893.322	198.58	1.22229
1631512_at	0.000463815	6.37145e-05	CG9377	CG9377		764.695	625.697	138.997	1.22215
1627922_at	0.000244177	1.86814e-05	CG32544	CG32544		523.379	428.432	94.9477	1.22162
1629019_s_at	0.000170551	9.96686e-06	CG13551	CG13551		3793.28	3105.16	688.124	1.22161
1633991_at	7.8453e-05	2.77623e-06	CG31445	CG31445		833.593	682.454	151.139	1.22146
1639857_at	0.000119346	5.46455e-06	CG32068	CG32068	acireductone dioxygenase 1	1982.53	1623.09	359.446	1.22146
1638874_at	0.000768063	0.000160667	CG4585	CG4585		708.23	579.96	128.271	1.22117
1636596_at	0.000405674	4.9557e-05	CG10075	CG10075	chromosome 20 open reading frame 44	1040	851.767	188.237	1.221
1628980_s_at	0.000129116	6.22648e-06	CG6707	CG6707	transmembrane protein 55B	1294.68	1060.54	234.146	1.22078
1633549_s_at	3.59233e-05	8.89321e-07	enhancer of rudimentary	e(r)	enhancer of rudimentary homolog Drosophila	1176.72	963.952	212.763	1.22072
1624613_at	6.49143e-07	4.33268e-09	CG5986	CG5986	chromosome 1 open reading frame 55	649.048	531.714	117.334	1.22067
1637936_at	0.00098159	0.000239541	CG32512	CG32512		489.157	400.803	88.3538	1.22044
1626970_at	9.9654e-05	4.01349e-06	UDP-glycosyltransferase 35b	Ugt35b	UDP glucuronosyltransferase 2 family polypeptide	2930.12	2401.18	528.942	1.22028
1632335_at	1.18417e-09	2.17948e-12	Ribosomal protein L27	RpL27	ribosomal protein L27	8933.23	7321.09	1612.14	1.2202
1640451_at	1.45079e-05	2.54068e-07	CG10863	CG10863		6925.88	5677.64	1248.24	1.21985
1634546_at	1.71892e-05	3.17967e-07	Tiggrin	Tig		731.182	599.502	131.68	1.21965
1636249_at	1.88423e-05	3.60685e-07	7B2	7B2		5622.26	4609.95	1012.31	1.21959
1636735_s_at	1.22319e-08	3.18948e-11	CG3065	CG3065	similar to zinc finger protein 595	560.042	459.22	100.822	1.21955
1629061_s_at	1.72831e-05	3.21825e-07	Hsp67Bb	DyakHsp67Bb		601.839	493.497	108.342	1.21954
1623599_at	3.60007e-06	4.26353e-08	boca	boca	mesoderm development candidate 2	875.845	718.191	157.655	1.21952
1639257_s_at	0.00021599	1.50871e-05	CG11739	CG11739	sideroflexin 1	2477.14	2031.25	445.889	1.21951
1625640_a_at	0.00078101	0.000164837	Tetraspanin 97E	Tsp97E	Tetraspanin 13	1758.08	1441.8	316.28	1.21936
1633793_at	3.63575e-05	9.05647e-07	unc-13-4A	unc-13-4A	BAI1-associated protein 3	479.179	392.979	86.2001	1.21935
1628177_at	3.06433e-05	7.06701e-07	juvenile hormone acid methyltransferase	jhamt		658.421	540.017	118.405	1.21926
1637620_s_at	5.40337e-05	1.58564e-06	CG9186	CG9186	chromosome 2 open reading frame 43	914.095	749.757	164.338	1.21919
1630318_at	3.06433e-05	7.08455e-07	Mediator complex subunit 7	MED7	cofactor required for Sp1 transcriptional activati	691.202	567.051	124.152	1.21894
1624478_at	0.000393732	4.63202e-05	Roc1a	Roc1a	ring-box 1	874.722	717.647	157.075	1.21888
1632904_at	0.000871292	0.000196515	CG10354	CG10354	5 -3 exoribonuclease 2	422.148	346.348	75.8004	1.21886
1641449_at	0.0003763	4.24022e-05	Dicer-2	Dcr-2		688.835	565.173	123.662	1.2188
1636902_at	1.15506e-05	1.91007e-07	CG1840	CG1840		530.618	435.363	95.2553	1.2188
1636884_s_at	0.000758588	0.000157223	CG4658	CG4658		884.41	725.702	158.707	1.21869
1637095_at	0.000781104	0.000164881	CG15818	CG15818		569.612	467.408	102.203	1.21866
1628490_at	0.000906942	0.00021032	bigmax	bigmax	MAX-like protein X	756.079	620.468	135.612	1.21856
1639414_at	0.000401764	4.86706e-05	CG7093	CG7093		518.422	425.486	92.9352	1.21842
1629438_at	9.35495e-05	3.59011e-06	---	---		501.544	411.7	89.8442	1.21823
1632191_s_at	0.000636522	0.000115733	hu li tai shao	hts	adducin 1 alpha	588.244	482.888	105.356	1.21818
1626654_a_at	0.000218306	1.5379e-05	CG11791	CG11791		2155.23	1769.56	385.664	1.21794
1639943_at	0.000102858	4.22817e-06	acyl-Coenzyme A oxidase at 57D proximal	Acox57D-p		659.17	541.255	117.915	1.21786
1629792_at	0.000907342	0.000210524	CG17493	CG17493		2321.72	1906.61	415.116	1.21772
1635944_a_at	2.62583e-05	5.75287e-07	Synaptobrevin	Syb	vesicle-associated membrane protein 2 synaptobrev	1230.33	1010.37	219.963	1.21771
1626591_at	0.000974059	0.000236478	schizo	siz	IQ motif and Sec7 domain 1	1184.81	973.004	211.802	1.21768
1624913_s_at	0.000279682	2.39546e-05	out at first	oaf	OAF homolog Drosophila	460.335	378.043	82.2917	1.21768
1635635_a_at	0.000555295	8.91967e-05	Msr-110	Msr-110		5363.3	4404.94	958.362	1.21757
1630754_at	7.86099e-05	2.79197e-06	ORMDL	ORMDL	ORM1-like 3 S. cerevisiae	947.226	778.002	169.224	1.21751
1638070_at	3.0965e-05	7.19078e-07	CG10418	CG10418	LSM2 homolog U6 small nuclear RNA associated S.	661.964	543.848	118.116	1.21719
1636647_s_at	0.000468672	6.51436e-05	CG40160	CG40160		1225.38	1006.96	218.412	1.2169
1641058_at	0.000206916	1.38312e-05	CG1319	CG1319	ferredoxin 1	1091	896.607	194.394	1.21681
1631798_s_at	8.0861e-05	2.91961e-06	CG4774	CG4774	cardiolipin synthase 1	776.797	638.613	138.184	1.21638
1627423_at	0.000102244	4.18425e-06	CG6178	CG6178		685.639	563.755	121.884	1.2162
1629426_s_at	3.12737e-05	7.29125e-07	thioredoxin-2	Trx-2	thioredoxin	3665.1	3013.73	651.374	1.21614
1633092_at	3.19556e-05	7.49925e-07	cup	cup		712.931	586.337	126.593	1.21591
1626196_at	4.74639e-05	1.31043e-06	CaBP1	CaBP1	protein disulfide isomerase family A member 6	985.557	810.812	174.745	1.21552
1627678_at	0.000318849	3.14174e-05	CG18302	CG18302		797.751	656.311	141.44	1.21551
1630398_at	0.000371476	4.12751e-05	CG6746	CG6746	protein tyrosine phosphatase-like proline instead	2238.93	1842.1	396.831	1.21542
1633349_at	0.000141781	7.21893e-06	Transcription factor TFIIF	TfIIF	general transcription factor IIF polypeptide 2 3	664.055	546.397	117.658	1.21534
1630820_at	0.00075513	0.000155784	CG17454	CG17454		1154.48	950.29	204.192	1.21487
1640818_at	0.000441329	5.80593e-05	pkaap	pkaap	A kinase PRKA anchor protein 10	962.732	792.457	170.275	1.21487
1639868_at	5.60775e-05	1.68441e-06	CG1702	CG1702	glutathione S-transferase theta 1	616.469	507.453	109.016	1.21483
1630005_at	0.000372579	4.15083e-05	CG32744	CG32744		4105.59	3379.63	725.96	1.2148
1623339_at	2.44324e-05	5.24936e-07	CG7498	CG7498		530.414	436.674	93.7406	1.21467
1633483_a_at	0.000322782	3.21316e-05	CG14207	CG14207		2995.02	2465.78	529.244	1.21464
1626545_at	0.000245278	1.88834e-05	pHCl	pHCl		513.198	422.618	90.5797	1.21433
1641035_a_at	0.000572388	9.42567e-05	CG5854	CG5854		723.172	595.544	127.628	1.2143
1624031_at	3.98416e-06	4.9744e-08	CG40139	CG40139		210.074	173.054	37.0201	1.21392
1627932_at	1.78508e-05	3.35133e-07	held out wings	how	quaking homolog KH domain RNA binding mouse	244.828	201.709	43.1187	1.21377
1623785_a_at	3.81116e-05	9.72625e-07	pebble	pbl	epithelial cell transforming sequence 2 oncogene	562.13	463.229	98.9003	1.2135
1634135_at	3.75479e-09	7.71739e-12	CG12012	CG12012		974.926	803.63	171.296	1.21315
1636286_at	0.00017529	1.03916e-05	CG7382	CG7382	chromosome 18 open reading frame 55	1331.75	1097.89	233.861	1.21301
1634417_s_at	0.00092752	0.000218659	CG3683	CG3683	NADH dehydrogenase ubiquinone 1 alpha subcomplex	3736.55	3080.45	656.096	1.21299
1625632_at	0.000468768	6.51714e-05	roadblock	robl	dynein light chain roadblock-type 2	1434.66	1182.8	251.859	1.21293
1636977_at	0.000476122	6.73391e-05	CG9318	CG9318	transmembrane 9 superfamily member 2	1289.25	1063.21	226.048	1.21261
1628269_at	0.00060689	0.000105114	Diphenol oxidase A2	Dox-A2	proteasome prosome macropain 26S subunit non-A	1147.28	946.141	201.137	1.21259
1636282_s_at	0.000126966	6.03708e-06	lesswright	lwr		1428.58	1178.23	250.351	1.21248
1639307_at	3.65079e-06	4.35657e-08	CG9288	CG9288	chromosome 9 open reading frame 6	920.36	759.082	161.278	1.21246
1632710_s_at	2.38049e-05	5.05337e-07	CG4572 /// GA18267	CG4572 /// DpseGA18267	carboxypeptidase vitellogenic-like	1954.25	1611.87	342.384	1.21241
1636085_at	2.44971e-05	5.28298e-07	CG18143	CG18143	guanine deaminase	1027.7	847.814	179.882	1.21217
1628884_at	0.000189958	1.19284e-05	Peptidoglycan recognition protein SA	PGRP-SA	peptidoglycan recognition protein 3	692.527	571.358	121.169	1.21207
1636106_s_at	0.000818394	0.000177221	CG18212	CG18212	ribosome binding protein 1 homolog 180kDa dog	594.248	490.307	103.94	1.21199
1637795_at	1.9246e-05	3.73136e-07	CG7778	CG7778		2012.1	1660.53	351.566	1.21172
1638582_at	7.53198e-07	5.31093e-09	CG5321	CG5321	butyrobetaine gamma 2-oxoglutarate dioxygenase	926.524	764.649	161.875	1.2117
1634675_s_at	0.000211719	1.44366e-05	CG3774	CG3774	solute carrier family 35 member B4	1399.51	1155	244.509	1.2117
1624957_a_at	0.00068631	0.00013227	Tequila	Tequila	protease serine 12 neurotrypsin motopsin	3059.01	2525.05	533.958	1.21146
1626509_at	0.000475088	6.69314e-05	18 wheeler	18w		1295.23	1069.16	226.075	1.21145
1638919_at	1.45096e-06	1.2552e-08	A16	A16		455.028	375.611	79.4169	1.21143
1632105_a_at	1.55497e-05	2.76667e-07	ciboulot	cib		1465.11	1209.42	255.686	1.21141
1634862_at	2.21499e-05	4.57974e-07	CG10470	CG10470	transmembrane and coiled-coil domains 1	1028.1	848.719	179.383	1.21136
1640950_at	1.96648e-05	3.87891e-07	CG15739	CG15739		1201.42	991.886	209.537	1.21125
1634041_at	0.000376249	4.2382e-05	CG31548	CG31548		2009.11	1658.74	350.376	1.21123
1632482_at	0.000203028	1.33596e-05	CG5554	CG5554	thioredoxin domain containing	841.894	695.102	146.792	1.21118
1635552_s_at	5.61635e-05	1.6919e-06	CG31472	CG31472	pyridoxamine 5 -phosphate oxidase	1076.1	888.581	187.52	1.21103
1631648_at	2.20695e-05	4.55634e-07	CG8268	CG8268		769.792	635.695	134.097	1.21094
1635872_at	0.000191938	1.21213e-05	Proteasome 25kD subunit	Pros25	proteasome prosome macropain subunit alpha typ	1758.12	1452.47	305.651	1.21044
1630306_at	0.000137375	6.89867e-06	CG15012	CG15012	transmembrane protein 50A	1239.18	1023.82	215.359	1.21035
1640236_at	1.01485e-05	1.58463e-07	CG4325	CG4325		485.922	401.551	84.3713	1.21011
1633401_s_at	2.93698e-05	6.65426e-07	Cyp12d1-p /// Cyp12d1-d	Cyp12d1-p /// Cyp12d1-d		509.241	420.854	88.3871	1.21002
1636888_a_at	0.000133119	6.55357e-06	Alkaline phosphatase 4	Aph-4		868.001	717.381	150.62	1.20996
1640557_at	0.000946973	0.000225574	Ef1like factor	Elf	G1 to S phase transition 1	1200.94	992.706	208.229	1.20976
1628338_at	0.000483639	6.91676e-05	CG32756	CG32756		782.425	646.82	135.605	1.20965
1638127_s_at	0.000463137	6.34934e-05	Dlic2	Dlic2	dynein cytoplasmic 1 light intermediate chain 1	1227.68	1014.96	212.714	1.20958
1634005_at	5.32445e-08	1.86204e-10	CG7906	CG7906		406.069	335.731	70.338	1.20951
1638964_at	0.000451656	6.05779e-05	CG7800	CG7800		749.614	619.807	129.807	1.20943
1640324_at	4.45509e-05	1.20677e-06	Annexin IX	AnnIX	annexin A11	2333	1929.19	403.813	1.20932
1632226_at	0.000270285	2.24424e-05	CG1079	CG1079		2103.31	1739.66	363.646	1.20903
1637106_at	0.000335039	3.41194e-05	CG7197	CG7197	ADP-ribosylation factor-like 5B	705.479	583.51	121.969	1.20903
1628731_s_at	1.25729e-06	1.05295e-08	CG13741 /// CG8080	CG13741 /// CG8080	hypothetical protein FLJ30596	375.672	310.765	64.907	1.20886
1632258_s_at	0.00019898	1.28368e-05	Spec2	Spec2		423.761	350.588	73.1728	1.20871
1624818_s_at	0.000667591	0.000125253	Sphingosine-1-phosphate lyase	Sply	sphingosine-1-phosphate lyase 1	1432.72	1185.34	247.38	1.2087
1636436_at	4.59374e-05	1.25983e-06	effete	eff	ubiquitin-conjugating enzyme E2D 3 UBC4 5 homolog	2483.52	2054.87	428.649	1.2086
1624503_at	0.000389211	4.50485e-05	CG4786	CG4786		630.381	521.597	108.784	1.20856
1637558_at	0.000174074	1.02315e-05	CG8594	CG8594	chloride channel 7	1030.77	852.971	177.795	1.20844
1637363_at	0.000703417	0.000137844	CG5890	CG5890	Kv channel interacting protein 1	378.178	313.008	65.1705	1.20821
1635099_at	0.00017529	1.03762e-05	CG3590	CG3590	adenylosuccinate lyase	699.375	578.955	120.42	1.208
1630993_at	3.22239e-06	3.66581e-08	CG31414	CG31414		529.792	438.59	91.2026	1.20795
1625445_s_at	0.000962291	0.000231525	schnurri	shn		766.684	634.732	131.952	1.20789
1631671_at	1.83188e-08	5.17002e-11	CG13827	CG13827	peroxisomal biogenesis factor 11 gamma	543.64	450.203	93.4369	1.20754
1623021_at	0.000363876	3.99379e-05	Pros3	Pros3	proteasome prosome macropain subunit beta type	2264.77	1875.57	389.203	1.20751
1626227_at	0.00049187	7.13103e-05	CG5337	CG5337	TBC1 domain family member 16	1037.59	859.553	178.041	1.20713
1631359_s_at	0.000108844	4.60823e-06	Vha100-2	Vha100-2	ATPase H+ transporting lysosomal V0 subunit a4	1843.44	1527.68	315.761	1.20669
1624560_at	0.000388895	4.49497e-05	ergic53	ergic53	lectin mannose-binding 1	710.827	589.186	121.64	1.20645
1634598_a_at	3.53911e-05	8.70998e-07	CG1599	CG1599	synaptobrevin-like 1	1637.35	1357.27	280.083	1.20636
1638217_at	0.000128336	6.14162e-06	CG10166	CG10166	dolichyl-phosphate mannosyltransferase polypeptide	1114.76	924.084	190.673	1.20634
1625746_at	0.000499931	7.34912e-05	CG3386	CG3386		567.306	470.28	97.0262	1.20632
1635294_at	1.63967e-08	4.4767e-11	CG9312	CG9312		1095.06	908.09	186.967	1.20589
1641432_a_at	0.000580024	9.66651e-05	Proteasome subunit	ProsMA5	proteasome prosome macropain subunit alpha typ	1663.7	1379.67	284.03	1.20587
1636484_at	0.000389093	4.5023e-05	Ribonuclease X25 /// RNaseX25	RNaseX25 /// DsimRNaseX25		1443.25	1196.97	246.289	1.20576
1636623_at	3.39626e-05	8.17862e-07	Ance-5	Ance-5		996.79	826.694	170.097	1.20576
1623271_a_at	0.000293895	2.68181e-05	janus A	janA	phosphohistidine phosphatase 1	1162.46	964.1	198.359	1.20575
1636822_s_at	0.00055949	9.03813e-05	endosulfine	endos		1372.9	1138.65	234.249	1.20573
1635517_at	2.04559e-05	4.0726e-07	CG1667	CG1667		410.892	340.794	70.0975	1.20569
1635259_at	0.000111101	4.82605e-06	Mov34	Mov34	proteasome prosome macropain 26S subunit non-A	1147.09	951.415	195.676	1.20567
1635241_at	7.7752e-05	2.74295e-06	---	---		319.849	265.33	54.5188	1.20548
1630953_at	7.30327e-05	2.49133e-06	CG13298	CG13298	splicing factor 3B 14 kDa subunit	1208.71	1002.71	205.998	1.20544
1638923_at	2.0611e-05	4.11016e-07	CG3566	CG3566		1660.52	1377.73	282.785	1.20525
1625088_at	0.000179663	1.08611e-05	CG17996	CG17996	hypothetical protein MGC61571	937.56	778.07	159.49	1.20498
1634966_a_at	0.000512313	7.743e-05	Aly	Aly	THO complex 4	664.807	551.74	113.067	1.20493
1625519_at	0.000397292	4.73611e-05	CG6453	CG6453	protein kinase C substrate 80K-H	700.708	581.563	119.145	1.20487
1629736_at	9.79338e-05	3.86652e-06	---	---		341.619	283.658	57.9613	1.20434
1640144_at	0.00054761	8.69678e-05	CG18067	CG18067		7966.08	6614.97	1351.11	1.20425
1632796_s_at	0.000504366	7.48219e-05	Ecdysone receptor	EcR	nuclear receptor subfamily 1 group H member 3	398.689	331.133	67.5565	1.20402
1640170_at	0.000186245	1.15932e-05	CG10311	CG10311		2030.73	1686.65	344.079	1.204
1640445_at	0.000215833	1.50099e-05	jagunal	jagn		1095.47	910.026	185.443	1.20378
1624690_at	0.000433163	5.5832e-05	CG6878	CG6878	chromosome 20 open reading frame 52	944.207	784.426	159.781	1.20369
1632389_at	0.000219659	1.5559e-05	CG14812	CG14812		1071.92	890.62	181.301	1.20357
1627073_a_at	0.000238689	1.79687e-05	CG10126	CG10126	calcyphosine-like	2275.73	1890.93	384.803	1.2035
1640659_s_at	0.000526217	8.11942e-05	CG6664	CG6664	coiled-coil domain containing 6	694.16	576.836	117.324	1.20339
1630945_at	5.40337e-05	1.5863e-06	minibrain	mnb	dual-specificity tyrosine- Y -phosphorylation regu	276.862	230.069	46.7935	1.20339
1639940_at	0.000322241	3.20397e-05	disconnected	disco		590.249	490.689	99.5601	1.2029
1638438_a_at	0.000288871	2.58671e-05	Protein tyrosine phosphatase 61F	Ptp61F	protein tyrosine phosphatase non-receptor type 1	678.418	564.094	114.324	1.20267
1627779_at	0.000761386	0.000158523	CG13295	CG13295	chromosome 3 open reading frame 23	697.869	580.342	117.527	1.20251
1624337_at	0.000150721	7.95339e-06	Ribosomal protein S14b	RpS14b	similar to ribosomal protein S14	3039.29	2527.52	511.769	1.20248
1627782_at	9.931e-07	7.85999e-09	CG13751	CG13751		823.189	684.672	138.517	1.20231
1635343_a_at	4.10815e-06	5.16701e-08	CKII- subunit interactor-3	CkIIi3		525.814	437.355	88.4594	1.20226
1641126_at	0.000179065	1.07885e-05	CG15735	CG15735	LSM12 homolog S. cerevisiae	1234.63	1026.99	207.636	1.20218
1635137_a_at	0.000390956	4.55175e-05	CG5946	CG5946		2896.07	2409.15	486.912	1.20211
1625876_at	0.000469276	6.53389e-05	AP-1	AP-1	similar to adaptor-related protein complex 1 sigma	1166.74	970.598	196.145	1.20209
1633794_a_at	0.000809219	0.000174069	smell impaired 21F	smi21F		1583.92	1317.74	266.178	1.202
1637402_at	0.00011013	4.72016e-06	CG32109	CG32109		633.627	527.152	106.475	1.20198
1637125_at	0.000262055	2.11303e-05	CG2004	CG2004		885.028	736.319	148.71	1.20196
1632313_at	0.000433163	5.58462e-05	CG1998	CG1998	chromosome 5 open reading frame 4	1358.42	1130.34	228.083	1.20178
1634783_s_at	0.00086026	0.000192613	CG3436 /// CG11455	CG3436 /// CG11455	WD repeat domain 57 U5 snRNP specific	4136.25	3441.98	694.275	1.20171
1639592_at	0.000182543	1.11632e-05	CG3624	CG3624		1422.66	1184.14	238.514	1.20142
1641259_at	5.48863e-05	1.62985e-06	Chitinase-like	Chit		5198.66	4327.24	871.417	1.20138
1623612_at	0.000232293	1.70118e-05	CG7722	CG7722		618.744	515.173	103.57	1.20104
1635003_at	0.000668302	0.00012548	CG6697	CG6697	ubiquitin-like domain containing CTD phosphatase 1	672.151	559.694	112.457	1.20093
1640963_at	0.000762904	0.000159096	CG5541	CG5541		884.91	736.858	148.052	1.20092
1635216_at	0.000271392	2.25847e-05	CG1407	CG1407	zinc finger DHHC-type containing 15	507.332	422.629	84.7027	1.20042
1641721_a_at	8.30641e-05	3.0409e-06	Ribosomal protein L34a	RpL34a	ribosomal protein L34	3696.93	3079.92	617.016	1.20034
1636684_at	0.00018309	1.12732e-05	CG31126	CG31126	bolA-like 1 E. coli	865.157	720.903	144.254	1.2001
1632539_at	0.00013476	6.67228e-06	Glutathione S transferase E4	GstE4		1180.49	983.793	196.693	1.19993
1636246_a_at	4.33298e-05	1.14977e-06	CG8009	CG8009	chromosome 16 open reading frame 69	886.509	738.895	147.614	1.19978
1632462_at	0.000441731	5.81798e-05	CG2185	CG2185	calcium binding protein P22	1833.56	1528.7	304.854	1.19942
1629207_at	0.000118601	5.39558e-06	CG6287	CG6287	phosphoglycerate dehydrogenase	3511.95	2928.07	583.876	1.19941
1637618_at	0.000352594	3.7781e-05	Hs2st	Hs2st	heparan sulfate 2-O-sulfotransferase 1	562.977	469.511	93.4656	1.19907
1629623_at	0.000458746	6.2413e-05	CG15916	CG15916		753.09	628.241	124.849	1.19873
1635701_at	8.48313e-07	6.24563e-09	Glutathione S transferase D3	GstD3		1018.73	849.97	168.759	1.19855
1634218_at	0.000965127	0.00023274	CG17270	CG17270		845.152	705.157	139.995	1.19853
1635893_at	0.00017733	1.05915e-05	Esterase-8	Est8		1539.81	1284.78	255.026	1.1985
1634429_at	4.82234e-05	1.35359e-06	CG8360	CG8360	cytidine deaminase	1906.79	1591.08	315.711	1.19843
1630396_at	0.000553015	8.84709e-05	CG4360	CG4360		536.295	447.514	88.7814	1.19839
1631425_at	5.28854e-05	1.52663e-06	CG9231	CG9231		1474.15	1230.13	244.021	1.19837
1632213_s_at	1.03748e-05	1.63906e-07	CG3303 /// CG31292	CG3303 /// CG31292		517.908	432.187	85.7206	1.19834
1631139_a_at	1.04502e-06	8.43118e-09	female sterile (2) ltoPP43	fs(2)ltoPP43		575.427	480.296	95.1312	1.19807
1625290_at	0.000474282	6.67236e-05	---	---		2501.56	2088.16	413.391	1.19797
1637601_at	0.000378099	4.28475e-05	CG7739	CG7739	integrin alpha FG-GAP repeat containing 1	1564.28	1305.95	258.328	1.19781
1640276_a_at	0.000123244	5.75802e-06	flotillin	Flo	flotillin 1	1005.08	839.121	165.961	1.19778
1640235_at	0.000198494	1.27994e-05	Wrinkled	W		458.178	382.573	75.6043	1.19762
1627926_at	2.31609e-05	4.88115e-07	CG8315	CG8315	peroxisomal biogenesis factor 11B	710.377	593.204	117.173	1.19753
1634844_at	0.00028897	2.58848e-05	CG9577	CG9577	enoyl Coenzyme A hydratase 1 peroxisomal	1398.93	1168.19	230.738	1.19752
1631853_at	0.000483734	6.92037e-05	CG6610	CG6610	LSM5 homolog U6 small nuclear RNA associated S.	557.625	465.651	91.9733	1.19752
1627629_at	0.00048191	6.86148e-05	CG3446	CG3446		4297.36	3588.79	708.57	1.19744
1626886_at	8.31577e-05	3.051e-06	CG3663	CG3663	isochorismatase domain containing 1	790.717	660.358	130.359	1.19741
1629188_at	6.37272e-05	2.05353e-06	CG12304	CG12304		1263.51	1055.34	208.167	1.19725
1630433_at	2.30253e-05	4.83843e-07	CG11963	CG11963	succinate-CoA ligase ADP-forming beta subunit	4119.31	3440.81	678.506	1.19719
1631874_at	6.11422e-05	1.94129e-06	CG40295	CG40295		284.643	237.766	46.8769	1.19716
1638133_at	0.000292479	2.64481e-05	quaking related 58E-3	qkr58E-3		995.692	831.762	163.93	1.19709
1623714_at	3.27988e-07	1.85133e-09	CG8620	CG8620		439.113	366.82	72.2924	1.19708
1629515_at	0.000217501	1.52788e-05	Pyruvate dehydrogenase kinase	Pdk	pyruvate dehydrogenase kinase isozyme 3	2597.33	2169.77	427.557	1.19705
1637649_at	0.000412498	5.09707e-05	CG1707	CG1707	glyoxalase I	1992.76	1664.78	327.987	1.19702
1636544_at	1.27841e-06	1.0824e-08	CG7011	CG7011	ERGIC and golgi 3	564.729	471.806	92.9222	1.19695
1626350_at	1.50764e-06	1.31348e-08	Esterase-10	Est10		654.057	546.471	107.586	1.19687
1627768_at	0.000101829	4.16089e-06	CG12384	CG12384		1927.34	1610.35	316.992	1.19685
1636678_at	0.000688999	0.000133158	CG14343	CG14343		410.966	343.375	67.5916	1.19684
1640435_at	5.48562e-05	1.62304e-06	Eukaryotic initiation factor 1A	eIF-1A	eukaryotic translation initiation factor 1A X-lin	3899.89	3258.5	641.397	1.19684
1628363_at	0.000268877	2.22373e-05	innexin 3	inx3		1306.75	1091.89	214.851	1.19677
1624483_at	2.51466e-06	2.65367e-08	CG13472	CG13472	tudor domain containing 3	561.084	468.993	92.0905	1.19636
1640608_at	0.000308174	2.94863e-05	Proteasome 2 subunit	Pros2	proteasome prosome macropain subunit beta type	2093.26	1749.83	343.424	1.19626
1623326_a_at	0.000264754	2.16134e-05	maggie	mge	translocase of outer mitochondrial membrane 22 hom	2172.74	1816.74	355.998	1.19595
1627934_at	0.000806237	0.000173235	CG11723	CG11723		656.668	549.131	107.537	1.19583
1636579_s_at	0.000987182	0.000241905	midway	mdy	diacylglycerol O-acyltransferase homolog 1 mouse	1393.94	1165.8	228.14	1.19569
1628397_at	0.000371928	4.13644e-05	CG8707	CG8707	Ras-related GTP binding C	1129.08	944.443	184.638	1.1955
1635266_at	0.000564141	9.20496e-05	GV1	GV1		1433.45	1199.05	234.394	1.19548
1632802_at	0.000167524	9.49721e-06	Juvenile hormone-inducible protein 26	JhI-26		871.713	729.276	142.437	1.19531
1639133_at	0.000725473	0.000145348	CG1939	CG1939	dephospho-CoA kinase domain containing	856.32	716.457	139.864	1.19522
1631286_at	3.22374e-05	7.64448e-07	CG7857	CG7857	OTU domain containing 6B	503.221	421.074	82.1475	1.19509
1634738_s_at	0.000811751	0.00017511	CG31751	CG31751	similar to RIKEN cDNA C630028N24 gene	1033.42	864.758	168.665	1.19504
1639416_at	0.000128592	6.19297e-06	CG1598	CG1598	arsA arsenite transporter ATP-binding homolog 1	1273.6	1065.75	207.85	1.19503
1630370_at	1.43862e-05	2.50229e-07	CG9796	CG9796		2066.15	1729.37	336.777	1.19474
1626965_at	0.000735838	0.000148892	CG31743	CG31743	carbohydrate chondroitin 4 sulfotransferase 11	2278.08	1906.95	371.138	1.19462
1637778_a_at	8.04412e-06	1.1524e-07	CG1969	CG1969	glucosamine-phosphate N-acetyltransferase 1	879.928	736.705	143.222	1.19441
1634740_at	0.000431975	5.55632e-05	toothrin	tth		496.542	415.773	80.7692	1.19426
1626882_at	0.000962024	0.000231343	lush	lush		1647.29	1379.42	267.868	1.19419
1639597_at	8.11308e-07	5.82386e-09	Obp44a	Obp44a		12243.6	10252.7	1990.88	1.19418
1639768_at	0.000185054	1.14672e-05	CG2813	CG2813		1033.3	865.294	168.003	1.19416
1628257_s_at	2.91902e-05	6.5906e-07	PHGPx	PHGPx	glutathione peroxidase 4 phospholipid hydroperoxi	3481.53	2915.48	566.045	1.19415
1637341_at	0.000373549	4.16834e-05	Rpt3	Rpt3	proteasome prosome macropain 26S subunit ATPas	1379.29	1155.17	224.12	1.19402
1640024_at	0.000142736	7.29488e-06	CG7598	CG7598	NADH dehydrogenase ubiquinone 1 alpha subcomplex	928.816	777.941	150.875	1.19394
1628931_at	6.06084e-05	1.91133e-06	CG3301	CG3301		662.513	554.907	107.607	1.19392
1634176_a_at	4.00322e-05	1.04262e-06	Mediator complex subunit 9	MED9		1221.47	1023.14	198.335	1.19385
1626488_s_at	3.09063e-05	7.16767e-07	Rpn9	Rpn9	proteasome prosome macropain 26S subunit non-A	1201.46	1006.52	194.935	1.19367
1631584_at	4.11306e-08	1.2996e-10	CG31189	CG31189		637.416	534.095	103.322	1.19345
1627171_at	0.000436198	5.65218e-05	lethal (3) 87Df	l(3)87Df		940.042	787.688	152.354	1.19342
1640158_at	0.000850091	0.000188649	CG2608	CG2608	sperm associated antigen 7	1040.58	872.052	168.531	1.19326
1624665_at	0.000445225	5.89808e-05	CG9257	CG9257	KIAA0152	717.147	601.156	115.991	1.19295
1632846_at	0.000587318	9.94623e-05	4GT1	4GT1	alpha 1 4-galactosyltransferase globotriaosylcera	921.583	772.539	149.044	1.19293
1629549_s_at	0.000995213	0.000245338	CG40190 /// rolled	CG40190 /// rl		787.594	660.29	127.304	1.1928
1624318_at	0.000539181	8.45872e-05	upstream of RpIII128	128up		721.261	604.818	116.443	1.19252
1634204_at	1.04808e-05	1.66224e-07	Diuretic hormone /// p16-ARC	Dh /// p16-ARC	actin related protein 2 3 complex subunit 5 16kD	745.035	624.846	120.189	1.19235
1637875_a_at	0.000578447	9.61062e-05	---	---		668.663	560.827	107.836	1.19228
1628682_at	8.08689e-06	1.16597e-07	CG5577	CG5577		895.232	750.95	144.282	1.19213
1638457_at	0.000371451	4.12423e-05	CG18347	CG18347	solute carrier family 25 mitochondrial carrier: g	873.086	732.416	140.67	1.19206
1638087_at	0.000907353	0.000210625	CG33523	CG33523	motile sperm domain containing 2	554.128	464.861	89.2672	1.19203
1636976_at	0.00010886	4.62515e-06	CG5322	CG5322		526.749	441.944	84.8054	1.19189
1634276_a_at	0.000123375	5.78685e-06	Adenosine deaminase acting on RNA	Adar	adenosine deaminase RNA-specific B1 RED1 homolo	442.76	371.534	71.2253	1.19171
1626503_at	0.00060689	0.000105098	CG2254	CG2254		3314.16	2781.11	533.046	1.19167
1623122_at	5.6272e-05	1.70725e-06	CG17294	CG17294	haloacid dehalogenase-like hydrolase domain contai	608.774	510.887	97.8869	1.1916
1626002_at	0.000672475	0.000127099	Roe1	Roe1	GrpE-like 1 mitochondrial E. coli	578.149	485.216	92.9332	1.19153
1625068_a_at	0.000413191	5.11576e-05	Rad23	Rad23	RAD23 homolog B S. cerevisiae	1419.16	1191.14	228.02	1.19143
1635538_at	0.000344681	3.60025e-05	CG11210	CG11210	transmembrane protein 63A	1161.06	974.582	186.477	1.19134
1625388_at	0.000613433	0.000107753	CG4893	CG4893	brain-specific protein p25 alpha	1268.39	1064.71	203.674	1.1913
1623137_s_at	0.000270602	2.24796e-05	dpr8	dpr8		352.314	295.748	56.5666	1.19127
1637847_at	0.000586675	9.91313e-05	CG5362	CG5362	malate dehydrogenase 1 NAD soluble	8224.19	6904.4	1319.78	1.19115
1641183_a_at	0.000613237	0.000107417	Phosphoethanolamine cytidylyltransferase /// Pect	Pect /// DyakPect	phosphate cytidylyltransferase 2 ethanolamine	3333.86	2798.95	534.904	1.19111
1633513_a_at	1.38647e-05	2.38607e-07	CG11474	CG11474	chromosome 6 open reading frame 211	716.023	601.176	114.847	1.19104
1635628_s_at	0.000236539	1.76337e-05	Nipsnap	Nipsnap	nipsnap homolog 1 C. elegans	3043	2554.97	488.026	1.19101
1639388_a_at	0.000434261	5.61964e-05	CG12567	CG12567		798.225	670.229	127.996	1.19097
1631217_a_at	0.000395111	4.69148e-05	Troponin C at 73F	TpnC73F		458.331	384.847	73.4841	1.19094
1626385_s_at	0.000753259	0.000155306	widerborst	wdb	protein phosphatase 2 regulatory subunit B B56	495.099	415.783	79.3165	1.19076
1623418_at	0.00079872	0.000170657	Cad96Ca	Cad96Ca		572.301	480.717	91.5837	1.19051
1640230_at	0.000781182	0.000164957	---	---		1037.35	871.399	165.955	1.19045
1640956_at	9.16479e-05	3.4893e-06	CG4725	CG4725		536.267	450.487	85.7803	1.19042
1637516_at	8.32943e-07	6.10692e-09	CG15449	CG15449		630.41	529.597	100.813	1.19036
1633908_at	0.000526217	8.12059e-05	Pigment-dispersing factor	Pdf		966.659	812.086	154.573	1.19034
1640251_s_at	0.000821461	0.00017859	chickadee	chic		2280.24	1916.36	363.882	1.18988
1639932_at	0.000786917	0.000166759	CG4278	CG4278	NIF3 NGG1 interacting factor 3-like 1 S. pombe	737.472	619.805	117.667	1.18984
1625236_s_at	0.000564141	9.20432e-05	Prosap	Prosap		1059.33	890.352	168.983	1.18979
1630842_s_at	0.000228893	1.66133e-05	CG32641 /// CG32640	CG32641 /// CG32640		1179.33	991.404	187.93	1.18956
1634610_at	7.8453e-05	2.77731e-06	---	---		290.128	243.899	46.2295	1.18954
1624205_at	0.000306214	2.90452e-05	Translocase of outer membrane 40	Tom40	translocase of outer mitochondrial membrane 40 hom	1164.29	978.788	185.5	1.18952
1636551_at	0.000128345	6.15385e-06	CG14683	CG14683	methyltransferase 5 domain containing 1	907.866	763.237	144.629	1.18949
1625338_at	4.22564e-06	5.35367e-08	Cyp4d20	Cyp4d20		638.846	537.113	101.732	1.18941
1641650_at	0.000499945	7.35139e-05	Esterase-5	Est5		547.212	460.145	87.0672	1.18922
1634100_at	0.000194349	1.24045e-05	CG13865	CG13865		636.743	535.452	101.29	1.18917
1637578_at	0.000397694	4.74602e-05	Set	Set	SET translocation myeloid leukemia-associated	741.744	623.799	117.945	1.18908
1640031_at	8.09639e-05	2.92581e-06	Angiotensin-converting enzyme-related	Acer		2290.38	1926.34	364.034	1.18898
1636410_at	2.30253e-05	4.83612e-07	CG3505	CG3505		1104.67	929.198	175.474	1.18884
1628237_s_at	0.000721833	0.00014411	CG10602	CG10602	leukotriene A4 hydrolase	1092.8	919.283	173.513	1.18875
1640744_a_at	0.000595964	0.000101985	CG6665	CG6665	chromosome 1 open reading frame 43	534.363	449.52	84.8433	1.18874
1625801_s_at	0.00018309	1.12729e-05	skpA	skpA		3462.25	2913.12	549.127	1.1885
1626110_a_at	0.000463634	6.3598e-05	CG9053	CG9053	transmembrane emp24 protein transport domain conta	866.878	729.435	137.443	1.18842
1638828_a_at	0.000860608	0.000192804	CG17378	CG17378	KIAA0513	1339.38	1127.04	212.339	1.1884
1632711_at	3.42127e-05	8.27033e-07	CG7864	CG7864	peroxisome biogenesis factor 10	540.564	454.878	85.6858	1.18837
1624406_at	0.000378099	4.29968e-05	CG5168	CG5168	WD repeat and FYVE domain containing 2	1680.83	1414.43	266.399	1.18834
1640311_s_at	0.000187006	1.16628e-05	lola like	lolal		2041.84	1718.52	323.319	1.18814
1629486_at	1.95999e-06	1.905e-08	Ccp84Ag	Ccp84Ag		255.455	215.005	40.4502	1.18814
1641049_at	0.000276502	2.34809e-05	Cytochrome c proximal	Cyt-c-p	cytochrome c somatic	11478.4	9662.14	1816.25	1.18798
1625169_at	0.000502487	7.42522e-05	CG14667	CG14667		529.616	445.814	83.8018	1.18797
1623591_a_at	0.000852481	0.000189571	CG17883	CG17883		1404.22	1182.08	222.14	1.18792
1634583_s_at	0.000308996	2.95839e-05	CG4822	CG4822		1321.61	1112.56	209.056	1.18791
1633633_s_at	9.931e-07	7.8025e-09	CG40274	CG40274		398.966	335.876	63.0903	1.18784
1626933_s_at	0.000390204	4.52593e-05	CG2469	CG2469	Ctr9 Paf1 RNA polymerase II complex component ho	717.507	604.049	113.458	1.18783
1623771_at	0.000149269	7.83482e-06	CG3564	CG3564	transmembrane emp24 domain trafficking protein 2	1406.54	1184.33	222.211	1.18763
1640053_at	0.000407064	4.98621e-05	CG2021	CG2021	LSM8 homolog U6 small nuclear RNA associated S.	762.898	642.379	120.519	1.18761
1628963_at	5.85081e-05	1.79843e-06	CG4716	CG4716		8968.91	7552.74	1416.17	1.1875
1629088_at	1.35059e-05	2.31367e-07	CG3911	CG3911	trafficking protein particle complex 3	658.391	554.463	103.928	1.18744
1640492_at	3.48674e-05	8.53554e-07	CG10672	CG10672	dehydrogenase reductase SDR family member 4	1488.41	1253.49	234.919	1.18741
1641361_a_at	0.000296937	2.73349e-05	Mitogen-activated protein kinase phosphatase 3	Mkp3	dual specificity phosphatase 7	697.33	587.292	110.039	1.18737
1634178_at	7.79195e-06	1.10911e-07	CG4351	CG4351	chondroitin polymerizing factor	483.167	406.96	76.2072	1.18726
1640918_at	0.000238448	1.79067e-05	omega /// ome	ome /// Dyakome	fibroblast activation protein alpha	869.882	732.74	137.142	1.18716
1638585_at	0.000116184	5.20365e-06	CG4721	CG4721		2016.15	1698.31	317.843	1.18715
1631627_at	0.000213077	1.46489e-05	Fat body protein 1 /// CG5335	Fbp1 /// CG5335		772.672	650.897	121.775	1.18709
1639113_at	6.39193e-05	2.06672e-06	CG7705	CG7705		527.007	443.992	83.0147	1.18697
1627595_at	4.93993e-06	6.45069e-08	CG11314	CG11314		7332.4	6177.42	1154.98	1.18697
1633215_at	0.000133119	6.56241e-06	CG12006	CG12006	phosphatidylinositol glycan anchor biosynthesis c	703.529	592.789	110.74	1.18681
1627697_at	0.00043182	5.55007e-05	rhomboid-7	rho-7	presenilin associated rhomboid-like	740.731	624.247	116.484	1.1866
1632183_at	3.86818e-09	8.06919e-12	roughoid	ru		446.497	376.312	70.1849	1.18651
1623484_at	1.7105e-06	1.58992e-08	vestigial	vg		287.665	242.458	45.2074	1.18645
1636123_at	3.38548e-05	8.14227e-07	CG7870	CG7870	asparagine-linked glycosylation 5 homolog S. cere	917.241	773.307	143.935	1.18613
1623653_at	0.000353087	3.78671e-05	VhaM9.7-2	VhaM9.7-2		2882.96	2430.64	452.325	1.18609
1636528_at	0.000280165	2.41421e-05	Glycoprotein 93	Gp93	heat shock protein 90kDa beta Grp94 member 1	1293.58	1090.69	202.885	1.18601
1624756_at	2.94371e-05	6.70953e-07	CG5009	CG5009	acyl-Coenzyme A oxidase 1 palmitoyl	1181.01	995.825	185.186	1.18596
1625110_at	0.000322241	3.20305e-05	CG10540	CG10540	capping protein actin filament muscle Z-line al	1269.72	1070.73	198.99	1.18585
1624693_at	0.000296905	2.73147e-05	ADP ribosylation factor 102F	Arf102F	ADP-ribosylation factor 4	2170.85	1830.89	339.962	1.18568
1637940_s_at	4.10041e-05	1.07297e-06	CG4452	CG4452	family with sequence similarity 76 member A	810.632	683.743	126.889	1.18558
1624017_at	5.98133e-05	1.86989e-06	Adenosylhomocysteinase 89E	Ahcy89E	S-adenosylhomocysteine hydrolase-like 1	721.261	608.378	112.883	1.18555
1634623_a_at	1.68899e-05	3.09322e-07	Cyp6a14	Cyp6a14		507.242	427.889	79.3528	1.18545
1628987_at	0.000309266	2.97146e-05	CG5869	CG5869	glia maturation factor beta	473.808	399.705	74.1028	1.18539
1635278_at	0.000830611	0.000181854	CG4972	CG4972	nicalin homolog zebrafish	1203.44	1015.26	188.184	1.18536
1626425_at	5.44919e-05	1.6031e-06	Septin-2	39327	septin 6	942.927	795.52	147.406	1.1853
1628388_at	0.000300021	2.79949e-05	CG3823	CG3823		900.948	760.13	140.817	1.18525
1640590_at	2.93698e-05	6.67477e-07	CG32195	CG32195		552.712	466.387	86.3252	1.18509
1634565_at	1.14662e-05	1.87523e-07	CG4957	CG4957	coiled-coil domain containing 44	579.842	489.308	90.534	1.18502
1634298_at	2.53988e-05	5.5242e-07	CG12375	CG12375	lactamase beta 2	1052.48	888.27	164.213	1.18487
1639494_at	0.000294769	2.69197e-05	lemming	lmg		471.037	397.554	73.4832	1.18484
1639653_at	0.000916223	0.000214145	cln3	cln3	ceroid-lipofuscinosis neuronal 3 juvenile Batte	839.729	708.745	130.984	1.18481
1640743_at	0.000701958	0.000137299	Dipeptidase C	Dip-C	peptidase D	952.099	803.631	148.468	1.18475
1638179_at	3.81981e-05	9.77276e-07	CG12107	CG12107	chromosome 20 open reading frame 24	1182.61	998.23	184.379	1.18471
1627881_at	5.91299e-05	1.83177e-06	spalt major	salm	sal-like 3 Drosophila	364.325	307.549	56.7768	1.18461
1624305_at	0.000442155	5.83458e-05	Kruppel homolog 2	Kr-h2	transmembrane protein 33	1554.86	1312.56	242.296	1.1846
1626624_s_at	0.000693685	0.000134681	Paxillin	Pax	paxillin	871.655	735.903	135.753	1.18447
1637089_at	0.000413191	5.11572e-05	Synaptobrevin	Syb	vesicle-associated membrane protein 2 synaptobrev	1754.36	1481.19	273.175	1.18443
1638830_at	0.000674021	0.00012809	alien	alien	COP9 constitutive photomorphogenic homolog subunit	1263.46	1066.87	196.59	1.18427
1627506_at	0.000755687	0.000155992	echinoid	ed		423.03	357.209	65.8204	1.18426
1634985_at	0.000913502	0.000213078	pHCl	pHCl		462.883	390.878	72.0047	1.18421
1634845_at	0.000525852	8.10765e-05	Tetraspanin 42Ef	Tsp42Ef		1114.94	941.822	173.12	1.18381
1636377_at	0.000300961	2.81038e-05	pHCl	pHCl		527.128	445.33	81.7988	1.18368
1636812_at	0.000103244	4.25986e-06	CG10103	CG10103	KIAA0174	1047.96	885.474	162.487	1.1835
1641108_at	0.000424799	5.37677e-05	CG17928	CG17928		1702.18	1438.27	263.911	1.18349
1631784_at	0.000453882	6.10936e-05	CG13663	CG13663		520.48	439.831	80.6485	1.18336
1627249_a_at	1.11411e-06	9.09113e-09	lethal (2) 35Bg	l(2)35Bg	cytokine induced apoptosis inhibitor 1	547.125	462.36	84.7657	1.18333
1630925_at	0.000853951	0.000190251	Rpt1	Rpt1	proteasome prosome macropain 26S subunit ATPas	1707.98	1443.45	264.531	1.18326
1641420_s_at	0.000483365	6.9098e-05	CG1116	CG1116		626.439	529.487	96.952	1.18311
1641495_at	0.00031095	2.99564e-05	pHCl	pHCl		485.389	410.29	75.0992	1.18304
1638297_at	6.62973e-05	2.16801e-06	CG12056	CG12056	cytochrome b5 domain containing 2	654.799	553.545	101.254	1.18292
1627497_at	0.000410111	5.0478e-05	Thioredoxin-like	Txl	thioredoxin-like 1	1561.32	1320.08	241.24	1.18275
1631101_at	0.000167862	9.56516e-06	CG6480	CG6480	FSHD region gene 1	603.908	510.598	93.3097	1.18275
1641534_at	0.000880321	0.000199744	CG11842	CG11842		1232.41	1042.18	190.225	1.18253
1636482_at	0.000438245	5.70561e-05	CG14005	CG14005		489.37	413.889	75.4815	1.18237
1634731_at	0.000781241	0.000165005	Cyp4p3	Cyp4p3		562.538	475.808	86.7297	1.18228
1641055_at	1.87941e-06	1.79952e-08	Heat shock protein 23	Hsp23		603.885	510.798	93.0864	1.18224
1634541_a_at	0.000830611	0.000181854	CG3271	CG3271	per1-like domain containing 1	615.18	520.383	94.7969	1.18217
1624128_at	0.000401316	4.84635e-05	CG31769	CG31769		1504.83	1272.99	231.837	1.18212
1628976_at	0.000482168	6.86761e-05	CG14222	CG14222	N-acetyltransferase 5	995.943	842.581	153.363	1.18202
1640175_at	5.84222e-05	1.79384e-06	CG13220	CG13220		1625.63	1375.35	250.28	1.18198
1636130_at	2.60804e-06	2.79221e-08	Arflike at 72A	Arf72A	ADP-ribosylation factor-like 1	862.871	730.147	132.724	1.18178
1638229_at	0.000579864	9.66084e-05	lethal (3) 01239	l(3)01239	prefoldin subunit 2	1276.64	1080.28	196.363	1.18177
1626760_at	0.000212134	1.45388e-05	CG2974	CG2974	apolipoprotein A-I binding protein	510.736	432.208	78.5287	1.18169
1633153_at	0.000242473	1.84453e-05	CG7134	CG7134	CDC14 cell division cycle 14 homolog A S. cerevis	536.54	454.05	82.4901	1.18168
1629013_at	2.71543e-05	6.03096e-07	CG11436	CG11436		387.266	327.736	59.5299	1.18164
1625352_s_at	6.73441e-06	9.35851e-08	Serine palmitoyltransferase subunit I	Spt-I	serine palmitoyltransferase long chain base subun	877.902	743.022	134.88	1.18153
1632782_a_at	4.62114e-05	1.26876e-06	CG7675	CG7675		1757.09	1487.2	269.889	1.18147
1629452_at	0.000425508	5.39228e-05	CG5862	CG5862	chromosome 20 open reading frame 116	771.11	652.76	118.349	1.18131
1639290_at	0.000139704	7.0499e-06	stardust	sdt	membrane protein palmitoylated 5 MAGUK p55 subfa	365.354	309.281	56.0732	1.1813
1641723_a_at	1.42052e-06	1.21579e-08	Peptidoglycan recognition protein LC	PGRP-LC		654.173	553.869	100.304	1.1811
1641004_a_at	5.17383e-05	1.48082e-06	CG3164	CG3164		4983.24	4219.32	763.913	1.18105
1626887_at	1.91006e-05	3.67387e-07	---	---		341.508	289.163	52.3448	1.18102
1626981_s_at	0.000140388	7.09803e-06	CG8979	CG8979	proteasome prosome macropain inhibitor subunit	1053.79	892.298	161.489	1.18098
1639763_at	0.000347411	3.68184e-05	CG3420	CG3420		1110.82	940.811	170.013	1.18071
1626707_a_at	7.30327e-05	2.48914e-06	Annexin IX	AnnIX	annexin A11	2891.01	2448.6	442.41	1.18068
1635987_at	0.000339134	3.48511e-05	CG12116	CG12116		5009.65	4243.04	766.614	1.18068
1631240_at	0.00064256	0.000117781	Oligosaccharyl transferase 3	OstStt3	STT3 subunit of the oligosaccharyltransferase com	996.934	844.444	152.49	1.18058
1624272_at	0.00095557	0.000228566	CG10618	CG10618		734.847	622.475	112.372	1.18052
1636333_a_at	0.000185262	1.14972e-05	methuselah-like 2	mthl2		407.31	345.041	62.2695	1.18047
1628715_a_at	7.75e-05	2.72693e-06	Karl	Karl		535.615	453.747	81.868	1.18043
1629538_s_at	0.000122245	5.66887e-06	---	---		455.804	386.15	69.6541	1.18038
1624466_a_at	8.20779e-07	5.96738e-09	CG15117	CG15117	glucuronidase beta	491.879	416.726	75.1531	1.18034
1625565_at	2.84982e-06	3.11226e-08	CG13645	CG13645	nicotinamide nucleotide adenylyltransferase 1	541.887	459.112	82.7745	1.18029
1635521_at	0.000441594	5.81287e-05	CG4618	CG4618	chromatin modifying protein 2B	737.189	624.603	112.586	1.18025
1630414_at	0.000212156	1.45525e-05	CG13603	CG13603	FLJ42486 protein	1431.58	1212.99	218.585	1.1802
1637194_at	7.90344e-05	2.81729e-06	CG3957	CG3957	serine threonine kinase receptor associated protei	828.777	702.383	126.394	1.17995
1641281_at	0.000332532	3.35881e-05	CG12391	CG12391		462.031	391.603	70.4272	1.17984
1632396_at	1.34052e-05	2.29053e-07	translin	translin	translin	619.903	525.453	94.4502	1.17975
1636770_at	0.000577437	9.5779e-05	Arc-p20	Arc-p20	actin related protein 2 3 complex subunit 4 20kD	1290.91	1094.3	196.612	1.17967
1623919_a_at	0.000384795	4.4266e-05	kugelkern	kuk		1544.67	1309.45	235.216	1.17963
1641496_a_at	1.5966e-06	1.42528e-08	CG5896	CG5896		1138.81	965.551	173.263	1.17944
1628589_at	5.60775e-05	1.68587e-06	CG5010	CG5010	coiled-coil-helix-coiled-coil-helix domain contain	4631.97	3927.29	704.684	1.17943
1630851_s_at	0.00073257	0.000147717	CG12000	CG12000	proteasome prosome macropain subunit beta type	1924.18	1631.45	292.728	1.17943
1630332_at	2.89967e-05	6.538e-07	CG3652	CG3652	Yip1 domain family member 6	989.991	839.558	150.432	1.17918
1636777_at	0.000345648	3.64095e-05	CG5968	CG5968		356.539	302.385	54.1543	1.17909
1636374_at	4.22093e-05	1.11357e-06	Carbonic anhydrase 1	CAH1	carbonic anhydrase II	5028.4	4265.13	763.272	1.17896
1639217_s_at	0.000203458	1.34556e-05	brain tumor	brat		277.49	235.39	42.1001	1.17885
1625315_at	4.2163e-05	1.11105e-06	CG4858	CG4858	nucleotide binding protein 2 MinD homolog E. col	1167.14	990.081	177.056	1.17883
1624883_at	0.000164072	9.17548e-06	Nedd8	Nedd8	neural precursor cell expressed developmentally d	1147.54	973.46	174.077	1.17882
1632065_at	0.000159313	8.78231e-06	CG2921	CG2921		543.843	461.423	82.4195	1.17862
1626199_at	1.25188e-05	2.10451e-07	CG12104	CG12104	chromosome 14 open reading frame 92	623.209	528.766	94.4428	1.17861
1636781_at	9.19135e-05	3.50477e-06	CG2144	CG2144	phosphatidylinositol glycan anchor biosynthesis c	655.62	556.278	99.342	1.17858
1625179_at	4.77188e-06	6.17748e-08	CG6000	CG6000		833.259	707.09	126.169	1.17843
1641741_a_at	3.57148e-05	8.83065e-07	CG14823	CG14823		914.978	776.443	138.535	1.17842
1625725_at	0.000322241	3.2025e-05	CG30290	CG30290	phosphopantothenoylcysteine decarboxylase	849.628	721.109	128.518	1.17822
1639640_at	0.000163528	9.12501e-06	CG32485	CG32485		1091.22	926.198	165.024	1.17817
1640352_at	0.000867503	0.000195333	CG13779	CG13779		1353.89	1149.26	204.624	1.17805
1631728_s_at	0.000969159	0.000234221	PRL-1	PRL-1	protein tyrosine phosphatase type IVA member 1	1764.64	1498.03	266.608	1.17797
1638233_at	0.000148108	7.70283e-06	CG4646	CG4646	chromosome 1 open reading frame 123	663.597	563.342	100.256	1.17797
1640582_at	0.000828272	0.000181011	CG3529	CG3529	target of myb1-like 2 chicken	1027.06	871.901	155.156	1.17795
1625700_a_at	0.000259596	2.084e-05	crossbronx	cbx	fused toes homolog mouse	802.596	681.36	121.236	1.17793
1626534_at	0.00018135	1.10575e-05	technical knockout	tko	mitochondrial ribosomal protein S12	1097.33	931.624	165.707	1.17787
1631121_at	0.000178602	1.07391e-05	CG7267	CG7267		1840.89	1563.03	277.865	1.17777
1637430_s_at	0.000771365	0.000161769	CG1572	CG1572		1255.48	1066	189.483	1.17775
1632634_at	0.000264748	2.15656e-05	CG9853	CG9853	chromosome 7 open reading frame 20	818.489	695.096	123.394	1.17752
1641334_at	0.000113035	4.9447e-06	CG5446	CG5446		1560.16	1325.08	235.081	1.17741
1640089_at	0.000176527	1.05273e-05	Ubiquitin activating enzyme 1	Uba1	ubiquitin-activating enzyme E1 A1S9T and BN75 tem	897.138	761.993	135.145	1.17736
1640794_at	0.000834625	0.000183219	CG14232	CG14232	acyl-Coenzyme A binding domain containing 3	641.73	545.068	96.6615	1.17734
1623214_at	0.000148504	7.74422e-06	CG9669	CG9669	chromosome 11 open reading frame 10	1128.28	958.378	169.905	1.17728
1625617_at	6.85017e-07	4.65157e-09	Roc2	Roc2		1360.27	1155.45	204.819	1.17726
1626304_at	0.000139686	7.04473e-06	CG32446	CG32446		2372.09	2015.18	356.905	1.17711
1629790_at	0.000203165	1.34058e-05	CG11267	CG11267	heat shock 10kDa protein 1 chaperonin 10	2034.83	1728.72	306.115	1.17708
1627254_at	0.000886616	0.000202275	CG7427	CG7427	DCN1 defective in cullin neddylation 1 domain co	792.692	673.562	119.13	1.17687
1635637_at	0.000183773	1.13428e-05	CG9773	CG9773	unc-50 homolog C. elegans	580.729	493.536	87.1927	1.17667
1629884_at	4.8059e-05	1.33812e-06	CG31652	CG31652	WD repeat domain 52	954.982	811.781	143.201	1.1764
1631088_at	0.000517506	7.86467e-05	CG9578	CG9578	TIP41 TOR signalling pathway regulator-like S. c	734.652	624.512	110.141	1.17636
1627458_at	1.69573e-05	3.11076e-07	Catecholamines up	Catsup	solute carrier family 39 zinc transporter membe	1036.11	880.842	155.269	1.17627
1624638_a_at	7.51459e-05	2.58647e-06	CG4365	CG4365	hydroxyacylglutathione hydrolase	1260.88	1071.93	188.947	1.17627
1630698_at	0.000988376	0.000242349	CG3192	CG3192	NADH dehydrogenase ubiquinone 1 beta subcomplex	4971.97	4227.16	744.811	1.1762
1623851_at	0.000324025	3.23746e-05	CG9400	CG9400		646.625	549.803	96.8222	1.1761
1638224_at	0.000192585	1.22293e-05	CG32250	CG32250	solute carrier family 25 mitochondrial carrier p	667.29	567.469	99.8213	1.17591
1630609_s_at	0.000787123	0.000166876	CG2225	CG2225		373.488	317.655	55.8325	1.17576
1639151_a_at	0.000619444	0.000109664	CG4272	CG4272		857.46	729.304	128.156	1.17572
1634820_at	0.00045988	6.26802e-05	Proteasome 29kD subunit	Pros29	proteasome prosome macropain subunit alpha typ	1469.76	1250.11	219.656	1.17571
1639801_at	0.000682219	0.000130835	CG17168	CG17168		1062.96	904.119	158.843	1.17569
1633213_at	0.000675531	0.000128863	U2 small nuclear riboprotein auxiliary factor 50	U2af50	U2 small nuclear RNA auxiliary factor 2	1451.52	1234.71	216.811	1.1756
1639354_at	0.000811802	0.000175146	CG9797	CG9797		652.947	555.532	97.415	1.17535
1641262_at	0.000152574	8.19186e-06	mitochondrial ribosomal protein L41	mRpL41		1074.71	914.457	160.257	1.17525
1629385_s_at	9.92725e-07	7.76566e-09	---	---		368.389	313.496	54.8931	1.1751
1630802_at	9.91866e-07	7.72851e-09	Cyp6d4	Cyp6d4		527.437	448.872	78.5655	1.17503
1633989_at	0.000415059	5.17965e-05	CG1124	CG1124		2410.55	2051.55	359.002	1.17499
1635491_s_at	0.000136118	6.79862e-06	CG11642	CG11642	translocation associated membrane protein 1	1221.82	1039.87	181.953	1.17498
1630057_at	0.000716383	0.000142475	CG11753	CG11753	dysbindin dystrobrevin binding protein 1 domain	861.924	733.628	128.295	1.17488
1639725_at	0.000786497	0.000166622	CG11722	CG11722	chromosome 6 open reading frame 66	685.455	583.43	102.025	1.17487
1631907_at	0.000402804	4.89654e-05	CG6038	CG6038		788.395	671.061	117.334	1.17485
1632776_at	5.47551e-06	7.28993e-08	COP9 complex homolog subunit 5	CSN5	COP9 constitutive photomorphogenic homolog subunit	749.152	637.664	111.488	1.17484
1632225_a_at	0.00025341	1.99041e-05	Lipoic acid synthase	Las	lipoic acid synthetase	908.545	773.393	135.153	1.17475
1623481_at	0.000926638	0.000218114	CG9066	CG9066	progesterone receptor membrane component 1	1965.58	1673.53	292.042	1.17451
1638428_at	5.36722e-05	1.56981e-06	---	---		318.323	271.035	47.2879	1.17447
1640208_s_at	9.5886e-07	7.32426e-09	Antennapedia	Antp		280.82	239.115	41.7054	1.17442
1639856_at	0.000595171	0.000101715	CG5727	CG5727		713.246	607.337	105.91	1.17438
1622973_at	0.000368072	4.06146e-05	CG8031	CG8031	chromosome 2 open reading frame 4	563.937	480.237	83.7007	1.17429
1624071_at	1.1328e-07	4.84546e-10	CG14550	CG14550		839.748	715.208	124.54	1.17413
1627844_at	0.000138875	6.98678e-06	Cytochrome P450-4e2	Cyp4e2		3104.63	2644.52	460.102	1.17398
1631212_at	0.000286603	2.54529e-05	Mediator complex subunit 22	MED22	surfeit 5	754.229	642.468	111.761	1.17396
1633311_at	0.000379641	4.33353e-05	Sarcoglycan	Scg	sarcoglycan delta 35kDa dystrophin-associated gl	494.511	421.245	73.2662	1.17393
1635588_at	0.000623882	0.000111229	CG14977	CG14977		1148.49	978.417	170.074	1.17383
1639668_at	0.00076042	0.000158205	PIP5K59B	PIP5K59B	phosphatidylinositol-4-phosphate 5-kinase type I	316.325	269.529	46.7962	1.17362
1623963_at	3.06433e-05	7.07154e-07	CG32115	CG32115		359.923	306.753	53.1705	1.17333
1641598_at	0.000353212	3.78914e-05	wunen-2	wun2		635.658	541.767	93.8913	1.17331
1638516_s_at	0.000255587	2.01895e-05	CG5708	CG5708	LIM domain only 4	1106.56	943.28	163.283	1.1731
1633476_at	0.00015143	8.02618e-06	acyl-Coenzyme A oxidase at 57D distal	Acox57D-d		549.229	468.212	81.0171	1.17304
1633667_at	0.00010159	4.14684e-06	Lipase 2	Lip2		441.851	376.683	65.1683	1.17301
1634164_at	0.000274475	2.32055e-05	Syntaxin Interacting Protein 1	SIP1	chromosome 3 open reading frame 10	581.551	495.864	85.6866	1.1728
1631776_at	0.000137375	6.89452e-06	CG11968	CG11968	Ras-related GTP binding B	926.197	789.748	136.449	1.17278
1623016_at	8.20287e-05	2.98693e-06	CG1299	CG1299		1129.01	962.886	166.124	1.17253
1638398_at	0.000227107	1.63606e-05	Shaker cognate l	Shal	potassium voltage-gated channel Shal-related subf	444.303	378.973	65.3301	1.17239
1626752_at	3.46491e-05	8.45784e-07	mitochondrial transcription termination factor	mTTF		632.851	539.802	93.0493	1.17238
1639176_at	0.000882215	0.00020054	CG1545	CG1545		745.545	636.075	109.47	1.1721
1636967_a_at	0.000668439	0.000125623	CG5315	CG5315	adiponectin receptor 1	4478.25	3821.06	657.189	1.17199
1638634_at	3.81981e-05	9.76134e-07	CG32448	CG32448		638.551	544.851	93.7	1.17197
1623094_at	0.000623013	0.000110768	Tetraspanin 42Ei	Tsp42Ei		693.539	591.887	101.652	1.17174
1639812_at	0.000800457	0.000171274	CG5555	CG5555	BRCA1 associated protein	634.473	541.489	92.984	1.17172
1626024_at	2.25532e-05	4.69079e-07	CG14329	CG14329		584.346	498.718	85.6276	1.1717
1628106_at	0.000742107	0.000151117	CG12034	CG12034	sphingomyelin phosphodiesterase 2 neutral membran	732.088	624.837	107.251	1.17165
1628252_at	0.00033376	3.38081e-05	CG17919	CG17919		2240.55	1912.83	327.724	1.17133
1625242_at	0.000508143	7.58832e-05	CG31249	CG31249	chromosome 14 open reading frame 166	462.814	395.119	67.6949	1.17133
1637562_at	9.94925e-05	3.99215e-06	GCR(ich)	GCR(ich)		437.62	373.624	63.9961	1.17128
1634817_at	0.00078247	0.000165418	orange	or	adaptor-related protein complex 3 sigma 1 subunit	712.807	608.572	104.234	1.17128
1630686_at	5.33477e-05	1.55634e-06	CG2186	CG2186		431.584	368.547	63.0372	1.17104
1632338_a_at	0.000458062	6.21513e-05	CG33523	CG33523	motile sperm domain containing 2	1021.92	872.763	149.161	1.17091
1635196_at	0.000691025	0.000133816	CG6836	CG6836		898.48	767.338	131.143	1.17091
1624995_at	0.000483099	6.89146e-05	CG12355	CG12355		803.742	686.545	117.196	1.1707
1639788_at	0.000192379	1.21845e-05	Vacuolar H<up>+</up> ATPase 14kD subunit	Vha14	ATPase H+ transporting lysosomal 14kDa V1 subun	4198.85	3586.99	611.858	1.17058
1627014_a_at	2.25326e-06	2.29487e-08	CG6783	CG6783		10269.7	8773.76	1495.93	1.1705
1625963_at	2.48858e-05	5.38442e-07	CG1896	CG1896		642.708	549.095	93.6132	1.17049
1629803_a_at	4.105e-07	2.443e-09	scab	scb		418.539	357.591	60.9485	1.17044
1627488_at	3.96503e-05	1.03024e-06	twinfilin	twf	PTK9 protein tyrosine kinase 9	798.929	682.856	116.072	1.16998
1622929_at	0.000308174	2.9458e-05	CG31222	CG31222		415.392	355.106	60.2863	1.16977
1641169_s_at	0.000726156	0.000145597	CG11050	CG11050	HD domain containing 2	2957.62	2528.58	429.039	1.16968
1636108_at	0.000842646	0.000185988	CG17033	CG17033	ring finger protein 41	712.589	609.268	103.322	1.16958
1630640_at	1.33221e-05	2.26408e-07	CG4594	CG4594		379.367	324.388	54.9792	1.16949
1627744_at	0.000586424	9.89967e-05	CG15209	CG15209		3814.63	3261.84	552.784	1.16947
1640849_at	0.000167801	9.54875e-06	CG1458	CG1458	zinc finger CDGSH-type domain 2	3301.42	2823.35	478.074	1.16933
1637835_at	0.000662986	0.00012388	CG12177	CG12177		628.582	537.57	91.0123	1.1693
1641033_a_at	0.000523205	8.03314e-05	unkempt	unk	zinc finger CCCH-type containing 5	305.482	261.277	44.2058	1.16919
1636076_a_at	9.93527e-05	3.98204e-06	turtle	tutl	immunoglobulin superfamily member 9	431.58	369.217	62.3636	1.16891
1623426_at	0.000262565	2.1224e-05	CG31633	CG31633		539.625	461.673	77.9516	1.16885
1635621_at	0.000736569	0.000149266	CG13994	CG13994		659.275	564.044	95.2315	1.16884
1627473_at	0.000215983	1.50734e-05	CG8090	CG8090	G protein-coupled receptor 89A	670.271	573.528	96.7436	1.16868
1635663_at	0.000722385	0.000144242	CG8320	CG8320		428.918	367.016	61.9016	1.16866
1639586_at	0.00093267	0.000220507	CG12042	CG12042	dynactin 4 p62	644.619	551.59	93.0283	1.16865
1630958_at	3.04556e-05	6.9884e-07	Chmp1 /// Chmp1	Chmp1 /// DyakChmp1		1855.12	1587.43	267.69	1.16863
1641196_at	0.000349222	3.72062e-05	Pinin	Pnn	pinin desmosome associated protein	494.066	422.832	71.2337	1.16847
1627426_at	0.000321612	3.18869e-05	CG3403	CG3403	preimplantation protein 3	1811.81	1550.61	261.203	1.16845
1624484_a_at	0.00026527	2.16867e-05	Boundary element-associated factor of 32kD	BEAF-32		741.948	635.005	106.943	1.16841
1631245_s_at	2.14479e-05	4.38195e-07	CG9706	CG9706	solute carrier family 33 acetyl-CoA transporter	620.932	531.446	89.4852	1.16838
1636804_at	0.000705693	0.000138528	CG14629	CG14629		5575.26	4771.8	803.454	1.16838
1638544_at	1.26462e-06	1.06685e-08	CG12929	CG12929		588.796	503.975	84.821	1.1683
1633375_at	0.000861683	0.000193124	CG5026	CG5026	myotubularin related protein 9	386.054	330.458	55.5959	1.16824
1631878_at	0.000665411	0.00012464	CG40451	CG40451		3599.62	3081.4	518.218	1.16818
1625625_at	2.17668e-05	4.48718e-07	Ecdysone-inducible gene E1	ImpE1		325.589	278.741	46.8481	1.16807
1636980_s_at	0.000147789	7.67097e-06	CG4643	CG4643		782.589	670.05	112.539	1.16796
1623891_at	0.000242611	1.85211e-05	COP9 complex homolog subunit 7	CSN7	COP9 constitutive photomorphogenic homolog subunit	1006.31	861.601	144.704	1.16795
1627656_at	0.000982596	0.000239925	gurken	grk		596.736	510.929	85.8071	1.16794
1640976_at	0.000401264	4.84008e-05	lethal (1) G0155	l(1)G0155	YKT6 v-SNARE homolog S. cerevisiae	577.141	494.152	82.9887	1.16794
1625684_at	0.000458101	6.21847e-05	CG11523	CG11523		662.65	567.374	95.2763	1.16792
1625764_at	1.95999e-06	1.906e-08	CG17572	CG17572		861.332	737.518	123.814	1.16788
1638270_at	0.000209326	1.41805e-05	COP9 complex homolog subunit 4	CSN4	COP9 constitutive photomorphogenic homolog subunit	845.629	724.126	121.503	1.16779
1625345_at	3.96248e-05	1.02763e-06	CG18508	CG18508		949.032	812.836	136.195	1.16756
1630711_at	0.000274378	2.31186e-05	CG11175	CG11175		328.494	281.377	47.1171	1.16745
1641599_at	0.000809219	0.000174086	CG3621	CG3621		3327.39	2851.33	476.059	1.16696
1626266_at	0.000961121	0.000230949	MAGE	MAGE		503.719	431.7	72.019	1.16683
1630981_at	0.000363357	3.97265e-05	CG2698	CG2698	chromosome 9 open reading frame 5	1601.46	1372.57	228.89	1.16676
1629101_a_at	0.000169884	9.89387e-06	CG10395	CG10395		575.519	493.294	82.2252	1.16669
1639691_at	0.000215482	1.49389e-05	CG32038	CG32038		1010.87	866.463	144.402	1.16666
1632817_at	0.000673805	0.000127669	PDGF- and VEGF-related factor 3	Pvf3		448.992	384.86	64.1317	1.16664
1638549_at	7.75e-05	2.72355e-06	CG31460	CG31460	keratinocyte associated protein 2	543.121	465.551	77.5703	1.16662
1623463_at	0.000293468	2.66658e-05	twinstar	tsr		4245.79	3640.03	605.761	1.16642
1623352_at	1.50904e-05	2.66182e-07	CG7016	CG7016		1348.49	1156.12	192.37	1.16639
1629082_at	0.000434261	5.62043e-05	CG14407	CG14407	glutaredoxin 5 homolog S. cerevisiae	2012.99	1725.98	287.008	1.16629
1632834_a_at	0.000115404	5.14048e-06	COP	COP	coatomer protein complex subunit zeta 1	1206.35	1034.46	171.887	1.16616
1634895_s_at	0.00066319	0.000123987	Rab-protein 5	Rab5	RAB5C member RAS oncogene family	2934.09	2516.1	417.995	1.16613
1627849_at	0.000713258	0.000141116	CG11456	CG11456		477.965	409.9	68.0653	1.16605
1629730_at	0.000611632	0.000106852	Translocase of outer membrane 7	Tom7		2542.34	2180.4	361.934	1.16599
1636344_at	9.35465e-05	3.58712e-06	chaoptic	chp		6505.97	5580.47	925.499	1.16585
1624499_s_at	8.88221e-06	1.31879e-07	CG9911	CG9911	thioredoxin domain containing 4 endoplasmic retic	1501.89	1288.32	213.572	1.16578
1626621_at	0.000779322	0.000164265	CG1407	CG1407	zinc finger DHHC-type containing 15	487.256	417.978	69.2785	1.16575
1634293_at	6.32957e-05	2.03491e-06	CG40410	CG40410		343.054	294.281	48.7731	1.16574
1633254_at	5.09488e-05	1.44885e-06	CG7787	CG7787	RAB interacting factor	560.892	481.155	79.7376	1.16572
1633923_at	7.24795e-05	2.46069e-06	CG1749	CG1749	ubiquitin-activating enzyme E1-domain containing 1	586.254	502.915	83.3388	1.16571
1634382_at	0.000339321	3.48814e-05	CG31675	CG31675		553.951	475.213	78.7375	1.16569
1626902_a_at	0.000757571	0.000156869	Rab-protein 11	Rab11	RAB11A member RAS oncogene family	2598.88	2230.12	368.751	1.16535
1630076_at	0.000954881	0.00022816	Hsp70/Hsp90 organizing protein homolog	Hop	stress-induced-phosphoprotein 1 Hsp70 Hsp90-organ	989.262	848.929	140.333	1.16531
1627106_a_at	0.00074195	0.000150948	CG10237	CG10237		2772.25	2379.12	393.137	1.16525
1623081_at	0.000881524	0.000200285	---	---		1208.76	1037.51	171.255	1.16506
1641698_at	0.000551034	8.79511e-05	CG6429	CG6429		938.019	805.33	132.69	1.16476
1635799_at	0.000379193	4.32725e-05	HP1b	HP1b	chromobox homolog 1 HP1 beta homolog Drosophila	776.59	666.74	109.85	1.16476
1628744_s_at	0.000566352	9.26078e-05	CG17597 /// Sterol carrier protein X-related thiolase	CG17597 /// ScpX	sterol carrier protein 2	1381.78	1186.7	195.077	1.16439
1633785_at	6.1334e-05	1.95114e-06	CG9543	CG9543	coatomer protein complex subunit epsilon	1052.35	903.779	148.568	1.16439
1637597_a_at	0.000120902	5.57813e-06	CG11980	CG11980	chromosome 12 open reading frame 10	713.143	612.479	100.665	1.16436
1631479_at	0.000630673	0.000113449	lethal (3) 73Ah	l(3)73Ah	polycomb group ring finger 3	619.719	532.262	87.4572	1.16431
1629563_at	0.000891063	0.00020452	CG17059	CG17059		1879.84	1614.71	265.131	1.1642
1636330_at	8.00372e-05	2.86777e-06	CG17107	CG17107		503.71	432.667	71.0428	1.1642
1634521_at	3.17928e-05	7.44154e-07	COP	COP	coatomer protein complex subunit zeta 1	350.319	300.963	49.356	1.16399
1629970_s_at	5.84222e-05	1.79399e-06	Eukaryotic initiation factor 4E	eIF-4E	eukaryotic translation initiation factor 4E	3785.15	3251.97	533.178	1.16396
1640263_at	0.000682026	0.000130661	CG13993	CG13993		670.854	576.358	94.4953	1.16395
1634469_at	4.36725e-05	1.16422e-06	CG40244	CG40244		320.926	275.73	45.1965	1.16392
1628536_s_at	0.000588817	9.99124e-05	CG11880	CG11880	solute carrier family 44 member 4	814.234	699.579	114.655	1.16389
1637216_at	2.44882e-06	2.56917e-08	CG7328	CG7328	ketohexokinase fructokinase	560.306	481.471	78.8347	1.16374
1636620_s_at	0.000962041	0.000231376	lethal (2) 08717	l(2)08717		1148.27	986.758	161.51	1.16368
1635375_at	0.000578439	9.60482e-05	CG5630	CG5630		892.799	767.297	125.502	1.16356
1638564_at	0.0006974	0.000135873	CG12279	CG12279		739.99	636.037	103.953	1.16344
1630269_s_at	0.00071495	0.000141639	skuld	skd	thyroid hormone receptor associated protein 2	321.924	276.746	45.178	1.16325
1629388_s_at	0.000168461	9.67469e-06	CG7950	CG7950	coiled-coil-helix-coiled-coil-helix domain contain	884.217	760.149	124.068	1.16321
1626831_at	0.000210853	1.43402e-05	CG6579	CG6579		4834.09	4156.23	677.863	1.1631
1633210_at	2.02205e-05	4.01333e-07	CG10674	CG10674	chromosome 19 open reading frame 56	1255.7	1079.69	176.013	1.16302
1625490_at	0.000337482	3.46296e-05	CG3500	CG3500	testis expressed sequence 261	578.952	497.838	81.1142	1.16293
1625078_at	0.000446669	5.93001e-05	Eukaryotic initiation factor 3 p40 subunit	eIF-3p40	eukaryotic translation initiation factor 3 subuni	2943.92	2531.58	412.34	1.16288
1630772_at	0.000309148	2.96555e-05	squeeze	sqz		325.969	280.318	45.6518	1.16286
1636943_s_at	0.000793589	0.000168806	Serine protease inhibitor 5	Spn5		1277.91	1099.15	178.759	1.16263
1633873_at	0.000103167	4.25353e-06	---	---		257.167	221.2	35.9679	1.1626
1626453_x_at	1.04808e-05	1.66033e-07	---	---		307.025	264.102	42.9228	1.16252
1625649_s_at	3.16387e-06	3.57171e-08	---	---		291.112	250.416	40.6961	1.16251
1640586_at	0.000789021	0.00016752	CG1537	CG1537		454.349	390.834	63.5142	1.16251
1625644_at	0.000541726	8.52698e-05	CG2641	CG2641		526.495	452.957	73.5387	1.16235
1632078_at	0.000322157	3.19951e-05	CG10326	CG10326	ADP-ribosylation factor-like 6 interacting protein	1290.92	1110.62	180.306	1.16235
1624423_at	9.9654e-05	4.01813e-06	CG5945	CG5945		8912.58	7669.28	1243.3	1.16211
1627491_at	0.000392802	4.61389e-05	G protein i subunit 65A	G-i65A	guanine nucleotide binding protein G protein al	864.811	744.236	120.575	1.16201
1641568_a_at	0.000144215	7.40671e-06	CG11790	CG11790		1138.73	979.984	158.749	1.16199
1636491_at	0.000576597	9.54957e-05	CG3955	CG3955		1112.77	957.76	155.015	1.16185
1632991_at	0.000124046	5.8426e-06	CG1418 /// GA12807	CG1418 /// DpseGA12807	Rab acceptor 1 prenylated	632.012	544.009	88.0028	1.16177
1624631_x_at	6.49143e-07	4.34116e-09	---	---		508.094	437.351	70.7432	1.16175
1623829_at	7.86099e-05	2.79051e-06	CG31414	CG31414		334.631	288.075	46.5561	1.16161
1637453_at	0.000810656	0.0001747	CG3797	CG3797		759.39	653.788	105.603	1.16152
1623508_at	0.000183696	1.13324e-05	CG30466	CG30466		374.35	322.298	52.052	1.1615
1637988_at	0.000890685	0.000204378	CG14483	CG14483		1612.98	1388.82	224.159	1.1614
1639660_s_at	0.000257782	2.05131e-05	CG10550	CG10550		2731.24	2351.82	379.417	1.16133
1624065_at	9.77207e-05	3.84012e-06	spaghetti squash	sqh	myosin light polypeptide 9 regulatory	2307.43	1986.92	320.507	1.16131
1630547_at	3.76551e-06	4.54425e-08	CG4723	CG4723		564.209	485.881	78.3279	1.16121
1639162_at	0.000685952	0.000132043	sarah	sra	Down syndrome critical region gene 1-like 1	1484.23	1278.22	206.01	1.16117
1640527_at	0.000643314	0.000118014	Rlc1	Rlc1	mitochondrial ribosomal protein L47	1252.8	1078.95	173.845	1.16112
1626762_s_at	0.000906942	0.000210249	cinnamon	cin	gephyrin	1994.4	1717.72	276.686	1.16108
1641606_s_at	0.000993392	0.000244584	CG6608	CG6608		588.628	507.022	81.6059	1.16095
1630244_s_at	1.64701e-05	2.99069e-07	CG31810 /// CG31809	CG31810 /// CG31809		620.503	534.535	85.9677	1.16083
1638126_at	0.000793905	0.000168947	CG8055	CG8055	chromatin modifying protein 4B	2310.66	1990.59	320.068	1.16079
1630452_at	2.68493e-07	1.40844e-09	---	---		382.824	329.893	52.9313	1.16045
1627566_a_at	0.000669679	0.000125994	CG12163 /// CG33293	CG12163 /// CG33293	cathepsin F	4346.69	3745.76	600.933	1.16043
1633268_s_at	0.000179967	1.0887e-05	CG10806	CG10806	hypothetical protein BC009732	471.21	406.14	65.0696	1.16021
1636145_at	4.8059e-05	1.34013e-06	CG7219	CG7219		687.817	592.896	94.9202	1.1601
1631473_at	0.000180826	1.09805e-05	CG33169	CG33169		406.873	350.774	56.0997	1.15993
1624905_at	0.000777616	0.000163524	CG9000	CG9000	zinc metallopeptidase STE24 homolog yeast	955.69	823.98	131.709	1.15985
1622923_at	0.000312365	3.02706e-05	wrapper	wrapper		488.129	420.988	67.1407	1.15948
1641244_at	0.000408811	5.02267e-05	lethal (2) neighbor of tid	l(2)not	asparagine-linked glycosylation 3 homolog S. cere	545.679	470.749	74.9292	1.15917
1636038_at	1.12891e-05	1.82161e-07	CG1115	CG1115	vacuolar protein sorting 37 homolog B S. cerevisi	861.613	743.305	118.308	1.15916
1628373_at	0.000544357	8.62221e-05	CG32085	CG32085	F-box and leucine-rich repeat protein 16	595.331	513.598	81.7337	1.15914
1640206_at	0.000472119	6.61274e-05	CG4660	CG4660		645.097	556.557	88.5397	1.15908
1626856_at	1.43687e-05	2.49266e-07	CG12560	CG12560		553.732	477.781	75.9503	1.15896
1632663_at	0.000725473	0.000145285	CG7407	CG7407		992.816	856.654	136.162	1.15895
1640989_at	0.00062789	0.000112661	CG12811	CG12811		939.051	810.322	128.729	1.15886
1634112_a_at	0.000556275	8.94873e-05	CG5174	CG5174		1860.76	1605.8	254.952	1.15877
1631330_at	0.000137059	6.87017e-06	CG3408	CG3408	leucine rich repeat containing 59	403.065	347.861	55.2038	1.15869
1628256_at	0.000303486	2.8535e-05	Male-specific transcript 77F	Mst77F		369.775	319.138	50.6369	1.15867
1630565_at	3.53911e-05	8.71802e-07	CG17652	CG17652	chromosome 8 open reading frame 53	499.467	431.142	68.3255	1.15848
1640449_s_at	0.000121876	5.64236e-06	CG11940	CG11940	Ras association RalGDS AF-6 and pleckstrin homol	536.771	463.355	73.4159	1.15844
1625785_at	5.62736e-05	1.70903e-06	lethal (1) G0196	l(1)G0196	Histidine acid phosphatase domain containing 1	306.962	265.018	41.9444	1.15827
1628214_at	0.000595964	0.000102033	CG5989	CG5989	LETM1 domain containing 1	930.767	803.588	127.178	1.15826
1640386_at	8.41968e-08	3.19294e-10	windbeutel	wbl	endoplasmic reticulum protein 29	455.586	393.38	62.2063	1.15813
1629936_at	0.000843934	0.000186454	mitochondrial ribosomal protein L16	mRpL16	mitochondrial ribosomal protein L16	820.947	708.923	112.024	1.15802
1623510_at	0.000305742	2.89367e-05	CG7970	CG7970		1285.8	1110.37	175.428	1.15799
1638415_at	0.000758529	0.00015716	FK506-binding protein 2	FK506-bp2	FK506 binding protein 1A 12kDa	5103.68	4407.48	696.195	1.15796
1628404_at	5.52002e-05	1.64256e-06	CG2767	CG2767		2661.56	2299.18	362.385	1.15762
1639406_at	0.000521681	7.99534e-05	late bloomer	lbm		668.865	577.804	91.0606	1.1576
1633691_at	0.000354555	3.81007e-05	CG32262	CG32262	hypothetical protein MGC12972	573.374	495.345	78.0298	1.15753
1641178_s_at	0.000336469	3.43818e-05	CG9205	CG9205		986.434	852.37	134.063	1.15728
1638344_at	0.000108042	4.56057e-06	CG5287	CG5287	dolichyl-phosphate UDP-N-acetylglucosamine N-ace	1149.27	993.211	156.055	1.15712
1626278_at	0.000215536	1.4958e-05	CG6180	CG6180		2864.57	2475.68	388.895	1.15709
1632752_at	0.000378099	4.2938e-05	Allatostatin	Ast		732.492	633.124	99.3682	1.15695
1631899_a_at	0.000595304	0.000101792	CG6000	CG6000		893.688	772.517	121.171	1.15685
1627118_at	0.00015356	8.3003e-06	CG12855	CG12855		636.464	550.202	86.2628	1.15678
1641563_at	0.000406287	4.97156e-05	CG8286	CG8286	DnaJ Hsp40 homolog subfamily C member 3	878.947	759.853	119.095	1.15673
1623388_at	4.00812e-07	2.36075e-09	CG15861	CG15861		393.798	340.466	53.3323	1.15665
1639550_a_at	0.000356911	3.85779e-05	CG9650	CG9650		304.666	263.42	41.2454	1.15658
1636380_at	0.000376249	4.23768e-05	doughnut on 2	dnt		412.222	356.431	55.7915	1.15653
1633083_at	0.000363572	3.97946e-05	mitochondrial ribosomal protein S33	mRpS33	mitochondrial ribosomal protein S33	1000.6	865.273	135.33	1.1564
1627060_s_at	0.000279851	2.40515e-05	Gelsolin	Gel	gelsolin amyloidosis Finnish type	4498.08	3890.33	607.749	1.15622
1636575_s_at	0.000810286	0.000174471	Syntaxin 7	Syx7	syntaxin 7	1786.4	1545.21	241.196	1.15609
1626543_at	0.000155597	8.45334e-06	CG7066	CG7066	KIAA0256 gene product	580.34	502.009	78.3313	1.15604
1625710_at	8.41968e-08	3.13544e-10	CG31717	CG31717	phosphatidic acid phosphatase type 2 domain contai	1121.02	969.72	151.296	1.15602
1627837_at	0.000227787	1.64842e-05	CG5527	CG5527		473.155	409.302	63.853	1.156
1625032_s_at	9.16479e-05	3.49183e-06	modifier of rudimentary	mod(r)		878.728	760.221	118.508	1.15589
1636426_at	0.000286247	2.53134e-05	CG6421	CG6421		2592.7	2243.13	349.569	1.15584
1634560_at	0.000850091	0.000188674	upstream of RpII140	140up	chromosome 3 open reading frame 1	565.433	489.216	76.2172	1.15579
1640665_at	4.2811e-06	5.46334e-08	CG14133	CG14133		459.82	397.938	61.8821	1.15551
1622937_at	0.000532747	8.29078e-05	CG13698	CG13698		575.539	498.104	77.4351	1.15546
1635688_at	2.39178e-05	5.11403e-07	CG15210	CG15210		636.832	551.164	85.6681	1.15543
1623147_at	1.76787e-05	3.30275e-07	CG31855	CG31855		615.514	532.741	82.7721	1.15537
1626096_at	0.00069294	0.000134345	CG5220	CG5220	FtsJ homolog 1 E. coli	751.572	650.51	101.062	1.15536
1641357_at	5.16629e-05	1.47549e-06	CG1315	CG1315	argininosuccinate synthetase 1	595.394	515.335	80.0594	1.15535
1628750_at	0.000352705	3.78045e-05	CG33999	CG33999		346.138	299.644	46.4945	1.15517
1640995_at	0.000152574	8.18922e-06	CG7048	CG7048	prefoldin subunit 5	1192.29	1032.34	159.958	1.15495
1637926_s_at	2.12952e-05	4.32463e-07	CG14084	CG14084		759.281	657.553	101.728	1.15471
1627634_at	0.000298954	2.76882e-05	CG15098	CG15098		4825.47	4180.25	645.217	1.15435
1629109_at	0.000945148	0.000224878	CG7979	CG7979	UDP-glucuronate decarboxylase 1	695.618	602.655	92.9633	1.15426
1640007_at	0.000927303	0.000218334	mitochondrial ribosomal protein L30	mRpL30		1196.51	1036.67	159.84	1.15419
1629797_at	0.000884955	0.000201706	Rab-protein 6	Rab6	RAB6A member RAS oncogene family	686.416	594.775	91.6402	1.15408
1624156_at	0.000542787	8.55358e-05	Ugt86Da	Ugt86Da	UDP glycosyltransferase 8 UDP-galactose ceramide	1614.52	1399.02	215.499	1.15404
1640178_at	0.000719327	0.000143433	Aly	Aly	THO complex 4	1442.39	1249.87	192.524	1.15404
1641511_at	0.000500849	7.37645e-05	CG7394	CG7394	DnaJ Hsp40 homolog subfamily C member 19	1266.85	1097.96	168.889	1.15382
1632616_at	1.58811e-06	1.41282e-08	CG18094	CG18094		343.342	297.574	45.7681	1.1538
1624556_s_at	0.000593419	0.000101324	boule	bol	bol boule-like Drosophila	467.32	405.044	62.2768	1.15375
1633962_a_at	0.000542836	8.55602e-05	CG14815	CG14815	peroxisomal biogenesis factor 5	1107.97	960.389	147.58	1.15367
1624856_at	0.000236539	1.76311e-05	crossover suppressor on 2 of Manheim	c(2)M		240.622	208.6	32.0213	1.15351
1638349_s_at	4.87783e-06	6.3296e-08	eIF-5A	eIF-5A	eukaryotic translation initiation factor 5A	8502.86	7371.89	1130.97	1.15342
1626812_at	3.46491e-05	8.46086e-07	CG14132	CG14132		800.871	694.352	106.519	1.15341
1634795_a_at	3.43712e-05	8.32972e-07	Proteasome 7 subunit	Pros7	proteasome prosome macropain subunit alpha typ	1343.53	1164.89	178.635	1.15335
1635427_a_at	0.000735413	0.000148716	GUK-holder	gukh		513.904	445.66	68.2439	1.15313
1637606_at	3.19666e-07	1.75533e-09	CG12795	CG12795	zinc finger AN1-type domain 2B	809.663	702.148	107.514	1.15312
1638667_a_at	8.19751e-06	1.18947e-07	CG6359	CG6359	sorting nexin 12	2275.21	1973.18	302.027	1.15307
1633400_at	0.000552599	8.83505e-05	cueball	cue		926.936	803.93	123.006	1.15301
1628618_at	0.000303374	2.84965e-05	CG9240	CG9240	IMP1 inner mitochondrial membrane peptidase-like	1092.19	947.31	144.876	1.15293
1628635_at	1.32128e-08	3.48579e-11	Osiris 9	Osi9		330.325	286.513	43.8125	1.15292
1628202_at	0.000570891	9.387e-05	Syntaxin 17	Syx17	syntaxin 17	751.626	651.941	99.6851	1.15291
1633253_s_at	0.000576614	9.55187e-05	CG2991	CG2991		1619.02	1404.49	214.529	1.15275
1632259_at	0.000538074	8.40764e-05	CG10007	CG10007		2011.92	1745.6	266.327	1.15257
1640733_at	2.60981e-06	2.80211e-08	CG14321	CG14321		467.416	405.557	61.8591	1.15253
1638947_at	0.000264509	2.15109e-05	mitochondrial ribosomal protein L24	mRpL24	mitochondrial ribosomal protein L24	1085.65	942.02	143.633	1.15247
1641074_s_at	0.000834532	0.000183173	Myosin 31DF	Myo31DF	myosin ID	689.238	598.11	91.1286	1.15236
1635627_at	0.000506577	7.54784e-05	COP9 complex homolog subunit 3	CSN3	COP9 constitutive photomorphogenic homolog subunit	696.285	604.234	92.051	1.15234
1628664_at	4.03258e-06	5.05959e-08	CG33041	CG33041		494.824	429.564	65.259	1.15192
1625643_s_at	0.000164456	9.21719e-06	---	---		307.465	266.955	40.5091	1.15174
1634238_a_at	0.000550745	8.78543e-05	CG9628	CG9628		3569.51	3099.69	469.822	1.15157
1635247_at	0.000716383	0.000142475	CG6013	CG6013	coiled-coil domain containing 124	893.981	776.373	117.608	1.15148
1638664_s_at	0.000371272	4.11818e-05	Eukaryotic initiation factor 4a	eIF-4a	eukaryotic translation initiation factor 4A isofo	7455.64	6475.09	980.548	1.15143
1640765_at	8.99412e-05	3.41025e-06	cycle	cyc	aryl hydrocarbon receptor nuclear translocator-lik	713.009	619.274	93.735	1.15136
1637733_at	0.000565394	9.24203e-05	CG31063	CG31063		1311.17	1138.83	172.345	1.15134
1633735_a_at	4.38831e-05	1.17806e-06	CG1407	CG1407	zinc finger DHHC-type containing 15	468.102	406.603	61.4987	1.15125
1635670_at	0.000297011	2.73522e-05	CG11601	CG11601		758.834	659.146	99.689	1.15124
1629060_s_at	0.000444186	5.88241e-05	CG40163 /// CG40139	CG40163 /// CG40139		241.839	210.094	31.7445	1.1511
1623356_at	7.63525e-07	5.41059e-09	CG11999	CG11999	stromal cell-derived factor 2	779.598	677.288	102.311	1.15106
1635334_a_at	0.000199931	1.29718e-05	CG10732	CG10732		544.193	472.781	71.413	1.15105
1637841_at	0.000221658	1.5789e-05	CG17985	CG17985		588.496	511.275	77.2213	1.15104
1627581_at	0.00032007	3.16638e-05	CG8080	CG8080	hypothetical protein FLJ30596	977.753	849.501	128.252	1.15097
1627825_at	0.000716281	0.000142219	CG13305	CG13305		721.251	626.695	94.5568	1.15088
1631050_at	0.000540527	8.49309e-05	CG5384	CG5384	ubiquitin specific peptidase 14 tRNA-guanine tran	1173.21	1019.51	153.695	1.15075
1624564_s_at	0.000102383	4.19607e-06	Ribosomal protein S14a	RpS14a	similar to ribosomal protein S14	8402.83	7304.95	1097.88	1.15029
1627936_s_at	1.14662e-05	1.87833e-07	---	---		256.053	222.61	33.4428	1.15023
1631675_a_at	0.000305742	2.89333e-05	Peptidylglycine-hydroxylating monooxygenase	Phm		2616.11	2274.58	341.536	1.15015
1638276_at	0.000504366	7.47319e-05	Odorant-binding protein 56e /// Obp56e	Obp56e /// DyakObp56e		6123.8	5324.81	798.99	1.15005
1635371_at	0.000635988	0.000115499	CG31323	CG31323		321.287	279.403	41.8837	1.1499
1641459_at	0.000722598	0.000144395	Fas-associated factor	Faf	UBX domain containing 8	1304.96	1134.91	170.052	1.14984
1628398_at	0.00018853	1.18041e-05	CG5853	CG5853		639.908	556.691	83.2168	1.14948
1630412_at	2.65594e-05	5.87438e-07	CG16873	CG16873		675.666	587.848	87.8184	1.14939
1639629_at	0.000371272	4.12012e-05	Rab-related protein 4	Rab-RP4	RAB18 member RAS oncogene family	1434.91	1248.41	186.495	1.14939
1632423_at	4.93993e-06	6.45564e-08	hermaphrodite	her		300.053	261.067	38.9855	1.14933
1630410_at	7.09178e-05	2.37567e-06	CG32163	CG32163		489.973	426.392	63.5812	1.14911
1640673_at	0.000213868	1.47223e-05	Noa36	Noa36	zinc finger protein 330	1008.22	877.406	130.809	1.14909
1623902_at	0.000819949	0.000177884	tsunagi	tsu	RNA binding motif protein 8A	1032.3	898.403	133.899	1.14904
1623797_at	4.74641e-05	1.31189e-06	CG5969	CG5969		789.82	687.381	102.44	1.14903
1637687_at	0.000303688	2.861e-05	cut	ct		511.963	445.569	66.394	1.14901
1623761_at	0.000810656	0.000174684	CG15347	CG15347		717.043	624.079	92.9646	1.14896
1641143_s_at	0.000621696	0.000110348	torso-like	tsl		1536.44	1337.4	199.042	1.14883
1629018_a_at	7.62102e-06	1.07776e-07	CG8372	CG8372	chromosome 1 open reading frame 160	1149.54	1000.77	148.77	1.14866
1629647_at	0.000354944	3.82623e-05	lethal (2) 06225 /// lethal (2) 06225	l(2)06225 /// Dyakl(2)06225	ATP synthase H+ transporting mitochondrial F0 co	9544.33	8309.8	1234.53	1.14856
1641541_a_at	0.000475807	6.71718e-05	CG17510	CG17510		3746.98	3262.37	484.615	1.14855
1640793_at	0.000136332	6.817e-06	CG10139	CG10139		764.854	666.062	98.7922	1.14832
1639279_a_at	0.000400022	4.80851e-05	Rlc1	Rlc1	mitochondrial ribosomal protein L47	716.814	624.286	92.5273	1.14821
1639441_at	0.000870781	0.000196274	Calreticulin	Crc	calreticulin	2682.8	2336.6	346.198	1.14816
1627827_a_at	4.76631e-05	1.31886e-06	RNA polymerase II 33kD subunit	RpII33	polymerase RNA II DNA directed polypeptide C	602.685	524.977	77.7089	1.14802
1627082_at	0.000552546	8.82752e-05	CG15465	CG15465		529.089	460.97	68.119	1.14777
1634619_at	4.01896e-05	1.04795e-06	Inositol 1,4,5-triphosphate kinase 1	IP3K1		480.357	418.625	61.732	1.14746
1634396_at	0.000178135	1.06629e-05	CG3303	CG3303		793.21	691.276	101.935	1.14746
1628828_s_at	0.000296905	2.73151e-05	Oscillin	Oscillin	glucosamine-6-phosphate deaminase 2	627.662	547.033	80.6291	1.14739
1640983_at	0.000399737	4.78487e-05	CG5909	CG5909		646.99	563.891	83.0991	1.14737
1624571_s_at	0.000527873	8.16779e-05	CG32857 /// CG32500 /// CG33502	CG32857 /// CG32500 /// CG33502	HIRA interacting protein 5	2181.64	1901.52	280.114	1.14731
1631226_at	6.47204e-05	2.09858e-06	sds22	sds22	protein phosphatase 1 regulatory subunit 7	989.774	862.97	126.804	1.14694
1632916_at	0.000344681	3.60311e-05	CG31357	CG31357	macrophage erythroblast attacher	671.351	585.352	85.9996	1.14692
1627739_at	0.000238689	1.79642e-05	SC35	SC35	splicing factor arginine serine-rich 2	1162.51	1013.65	148.865	1.14686
1638466_a_at	0.000667516	0.000125218	Inwardly rectifying potassium channel 2 /// Irk2	Irk2 /// DyakIrk2	potassium inwardly-rectifying channel subfamily J	1225.56	1068.65	156.91	1.14683
1638414_a_at	0.000494472	7.19758e-05	Bmcp	Bmcp	solute carrier family 25 member 30	570.046	497.159	72.8875	1.14661
1641285_at	0.000742377	0.000151338	CG5861	CG5861	transmembrane protein 147	1185.08	1033.63	151.444	1.14652
1628709_at	5.47282e-05	1.61386e-06	---	---		395.43	344.971	50.4588	1.14627
1623387_at	0.000334858	3.40837e-05	Brahma associated protein 55kD	Bap55	actin-like 6B	544.226	474.822	69.4039	1.14617
1627824_at	5.98133e-05	1.8716e-06	CG33635	CG33635		563.135	491.325	71.8096	1.14615
1639930_at	0.000259596	2.08296e-05	muscleblind	mbl	muscleblind-like Drosophila	392.065	342.209	49.8557	1.14569
1624573_at	1.1328e-07	4.8651e-10	CG4998	CG4998		280.147	244.551	35.5963	1.14556
1625095_at	0.00073257	0.000147729	CG2791	CG2791		2228.64	1945.54	283.101	1.14551
1625288_at	0.000521398	7.98299e-05	CG33177	CG33177		412.659	360.296	52.3639	1.14534
1629592_at	0.000592057	0.000100965	CG8931	CG8931	hypothetical protein BC017169	931.451	813.436	118.016	1.14508
1634187_x_at	0.000884331	0.000201482	---	---		326.476	285.115	41.361	1.14507
1627538_at	0.000930838	0.000219931	CG6770	CG6770		7170.83	6263.28	907.55	1.1449
1638164_at	0.000244961	1.88025e-05	CG4289	CG4289	peroxisomal biogenesis factor 14	652.479	569.928	82.5506	1.14484
1625392_at	0.000627991	0.000112737	mitochondrial ribosomal protein L42	mRpL42		929.677	812.056	117.621	1.14484
1632985_at	0.000883987	0.000201296	CG1893	CG1893		1140.7	996.446	144.254	1.14477
1628282_at	0.000467736	6.49274e-05	CG11896	CG11896		531.297	464.179	67.1181	1.1446
1623040_at	0.00097419	0.000236719	CG4449	CG4449		570.734	498.683	72.0519	1.14448
1625223_a_at	0.00068631	0.000132296	steamer duck	stck	LIM and senescent cell antigen-like domains 1	2170.24	1896.31	273.931	1.14445
1632640_at	0.00046193	6.30778e-05	CG9590	CG9590	hypothetical protein BC001096	852.344	744.822	107.522	1.14436
1637390_at	0.000180629	1.09548e-05	CG4406	CG4406	phosphatidylinositol glycan anchor biosynthesis c	852.542	745.054	107.488	1.14427
1634652_a_at	5.56008e-05	1.65724e-06	CG7656	CG7656	ubiquitin-conjugating enzyme E2R 2	762.161	666.176	95.985	1.14408
1640505_at	0.000215949	1.50511e-05	CG34020	CG34020		1005.32	878.746	126.571	1.14404
1633804_at	0.000664873	0.000124498	RhoGDI	RhoGDI	Rho GDP dissociation inhibitor GDI alpha	6334.94	5538.02	796.917	1.1439
1633304_at	0.00096386	0.000232316	CG1967	CG1967	transmembrane emp24 protein transport domain conta	602.804	527.121	75.6831	1.14358
1626213_a_at	0.000406199	4.96815e-05	Protein-L-isoaspartate (D-aspartate) O-methyltransferase	Pcmt		1468.44	1284.23	184.209	1.14344
1637118_at	0.000141563	7.20018e-06	CG30010	CG30010	similar to RIKEN cDNA C030006K11 gene	584.488	511.23	73.2582	1.1433
1629270_at	0.00069447	0.00013494	Serendipity	Sry-		574.062	502.238	71.8248	1.14301
1624888_at	0.000123326	5.7748e-06	CG7081	CG7081	peroxisomal membrane protein 3 35kDa Zellweger s	599.326	524.376	74.9496	1.14293
1632234_at	0.000675451	0.000128717	Tyrosyl-tRNA synthetase	Aats-tyr	tyrosyl-tRNA synthetase	1226.55	1073.17	153.371	1.14291
1631753_at	0.000134588	6.6555e-06	CG15550	CG15550		375.269	328.359	46.9104	1.14286
1636040_at	0.000271927	2.26814e-05	CG10527	CG10527		3424.89	2996.95	427.944	1.14279
1633379_s_at	0.000710994	0.000140484	cap-n-collar	cnc		1455.93	1274.13	181.791	1.14268
1624410_at	5.9537e-07	3.81718e-09	CG15658	CG15658		822.096	719.679	102.417	1.14231
1637508_at	3.08908e-05	7.15459e-07	saliva	slv	recombination activating gene 1 activating protein	649.385	568.514	80.8703	1.14225
1641415_at	8.73452e-05	3.2743e-06	---	---		238.924	209.175	29.7484	1.14222
1632026_at	1.35059e-05	2.31603e-07	CG4930	CG4930		793.346	694.64	98.7067	1.1421
1625324_at	0.000913006	0.000212833	CG18549	CG18549	hypothetical protein ET	1108.08	970.213	137.865	1.1421
1639477_s_at	0.000708016	0.000139374	CG3321	CG3321		8541.88	7479.57	1062.31	1.14203
1629266_s_at	0.000241394	1.82982e-05	CG13349	CG13349	adhesion regulating molecule 1	1295.05	1134.09	160.967	1.14194
1634193_at	0.000143773	7.35921e-06	CG13142	CG13142		448.804	393.047	55.7574	1.14186
1627834_a_at	0.000155989	8.48902e-06	arrest	aret	CUG triplet repeat RNA binding protein 2	782.98	685.741	97.2387	1.1418
1623906_at	0.000168434	9.62612e-06	RPA-interacting protein	Rip		444.354	389.17	55.1844	1.1418
1638541_at	0.000673805	0.000127727	mitochondrial ribosomal protein L32	mRpL32		688.247	602.786	85.4612	1.14178
1628565_at	0.0003763	4.24654e-05	CG11454	CG11454		800.193	700.915	99.2784	1.14164
1626620_at	0.000613266	0.000107525	MRG15	MRG15		632.083	553.662	78.4203	1.14164
1634931_at	0.00015143	8.01542e-06	CG6340	CG6340	similar to splicing factor arginine serine-rich 4	280.985	246.227	34.7575	1.14116
1636547_at	0.000169407	9.82041e-06	---	---		519.506	455.294	64.2114	1.14103
1635168_at	0.000587318	9.94719e-05	CG5872	CG5872		420.036	368.125	51.9109	1.14101
1624540_at	0.000917971	0.000214727	CG14642	CG14642		277.553	243.256	34.2964	1.14099
1625968_at	0.000599308	0.000103194	CG11227 /// CG13630	CG11227 /// CG13630	methionyl aminopeptidase 1	850.351	745.421	104.93	1.14077
1633885_s_at	0.000721399	0.000143877	CG6950	CG6950	kynurenine aminotransferase III	1151.43	1009.53	141.901	1.14056
1641672_at	4.81603e-05	1.34688e-06	Muscle-specific protein 300	Msp-300	spectrin repeat containing nuclear envelope 1	431.442	378.281	53.1611	1.14053
1632763_at	0.000470604	6.57443e-05	CG33506	CG33506	similar to hypothetical protein	551.617	483.671	67.9461	1.14048
1633624_s_at	6.596e-05	2.15091e-06	Tubulin at 84D	Tub84D	alpha-tubulin isotype H2-alpha	307.21	269.388	37.8222	1.1404
1630167_at	0.000342344	3.55807e-05	pterin-4a-carbinolamine dehydratase	Pcd	pterin-4 alpha-carbinolamine dehydratase dimerizat	1321.53	1158.87	162.666	1.14037
1628927_at	7.45234e-06	1.05162e-07	yellow-b	yellow-b		859.322	753.61	105.712	1.14027
1640265_a_at	0.000748088	0.000153551	Acid phosphatase 1	Acph-1	acid phosphatase prostate	563.342	494.104	69.2376	1.14013
1638453_at	0.000116893	5.25867e-06	CG9849	CG9849	chromosome 2 open reading frame 7	918.021	805.194	112.828	1.14013
1627789_at	0.000659419	0.000122723	CG11444	CG11444	PDGFA associated protein 1	1004.39	881.011	123.375	1.14004
1633939_at	9.40409e-05	3.61905e-06	CG13563	CG13563		454.404	398.707	55.6971	1.13969
1635668_at	0.00044125	5.7962e-05	thoc5	thoc5	THO complex 5	554.636	486.744	67.8917	1.13948
1635774_at	1.59866e-05	2.84932e-07	CG15835	CG15835	jumonji domain containing 2A	432.546	379.611	52.935	1.13945
1639947_s_at	0.000637598	0.000116339	CG11166	CG11166	ELL associated factor 2	655.264	575.157	80.1076	1.13928
1625607_s_at	0.000100613	4.08957e-06	Syntaxin 5	Syx5	syntaxin 5	1633.9	1434.16	199.741	1.13927
1634886_at	0.000274464	2.31728e-05	---	---		263.064	230.932	32.1321	1.13914
1632553_at	0.000465021	6.41083e-05	---	---		276.39	242.637	33.7533	1.13911
1641707_at	0.000113885	5.01525e-06	Ubiquitin fusion-degradation 1-like	Ufd1-like	ubiquitin fusion degradation 1 like yeast	876.173	769.396	106.777	1.13878
1639646_at	0.0003763	4.24594e-05	CG30373	CG30373		791.176	694.774	96.4016	1.13875
1634814_at	0.000639537	0.000116811	CG7083	CG7083	chromosome 16 open reading frame 70	837.253	735.314	101.94	1.13863
1626180_at	4.34804e-05	1.15644e-06	GDP-4-keto-6-deoxy-D-mannose 3,5-epimerase/4-reductase	Gmer	tissue specific transplantation antigen P35B	543.452	477.309	66.1432	1.13858
1623843_at	0.000830095	0.000181486	CG5903	CG5903		3573.29	3138.41	434.883	1.13857
1637611_at	0.000503967	7.45484e-05	Yippee	Yippee	yippee-like 5 Drosophila	1230.18	1080.5	149.677	1.13853
1632171_a_at	8.52286e-06	1.24713e-07	CG3436	CG3436	WD repeat domain 57 U5 snRNP specific	451.772	396.866	54.9057	1.13835
1633934_at	0.000401846	4.86929e-05	CG8417	CG8417	mannose phosphate isomerase	2027.54	1781.17	246.373	1.13832
1630268_at	0.000465563	6.42688e-05	CG11781	CG11781	transmembrane protein 93	805.991	708.24	97.7506	1.13802
1624465_at	0.000822262	0.000178827	UDP-glucose-glycoprotein glucosyltransferase	Ugt	UDP-glucose ceramide glucosyltransferase-like 1	848.031	745.363	102.669	1.13774
1638529_at	0.000673942	0.000127993	Succinyl coenzyme A synthetase subunit	Scs	succinate-CoA ligase GDP-forming alpha subunit	5408.11	4754.34	653.771	1.13751
1639171_at	0.000578439	9.60871e-05	mitochondrial ribosomal protein L14	mRpL14	mitochondrial ribosomal protein L14	774.593	681.059	93.5343	1.13734
1624340_at	2.29259e-05	4.78942e-07	GS1-like	Gs1l	haloacid dehalogenase-like hydrolase domain contai	1763.3	1550.43	212.872	1.1373
1629644_s_at	0.000879327	0.000199317	Mig-2-like	Mtl		547.638	481.536	66.1023	1.13727
1623449_at	3.98851e-06	4.99206e-08	CG7840	CG7840	steroid 5 alpha-reductase 2-like	630.937	554.888	76.0487	1.13705
1633149_at	3.72687e-05	9.37492e-07	GS1-like	Gs1l	haloacid dehalogenase-like hydrolase domain contai	620.002	545.283	74.7196	1.13703
1626377_at	0.00029535	2.70581e-05	CG8358	CG8358		523.555	460.533	63.0216	1.13684
1626382_s_at	0.000394996	4.68814e-05	CG13887	CG13887	B-cell receptor-associated protein 31	1842.04	1620.9	221.136	1.13643
1625840_at	0.000108534	4.58467e-06	CG12001	CG12001		555.71	489.064	66.6461	1.13627
1640247_at	0.000455353	6.14705e-05	tumor suppressor protein 101	TSG101	tumor susceptibility gene 101	1517.68	1335.79	181.89	1.13617
1625691_at	0.000876105	0.000197996	trapped in endoderm-1	Tre1	G protein-coupled receptor 84	403.5	355.148	48.3521	1.13615
1637897_at	0.000901731	0.000207947	Cyclin T	CycT	cyclin T1	376.706	331.566	45.1399	1.13614
1627006_at	0.000647861	0.000119462	Vacuolar H<up>+</up> ATPase G-subunit	Vha13	ATPase H+ transporting lysosomal 13kDa V1 subun	5743.02	5054.89	688.127	1.13613
1641039_at	0.000110318	4.75818e-06	CG1397	CG1397		373.759	328.993	44.7659	1.13607
1640713_at	0.000708424	0.000139597	CG5569	CG5569	chromosome 3 open reading frame 60	858.355	755.631	102.723	1.13594
1626156_at	7.72488e-05	2.69439e-06	CG17347	CG17347	dynactin 6	766.32	674.634	91.6863	1.13591
1638905_s_at	0.000201128	1.31449e-05	CG4839	CG4839		307.551	270.804	36.7474	1.1357
1631379_a_at	0.000341392	3.54085e-05	ERp60	ERp60	protein disulfide isomerase family A member 3	2898.76	2552.54	346.223	1.13564
1630359_at	1.62178e-05	2.90544e-07	CG31810	CG31810		381.536	336.17	45.3657	1.13495
1640252_at	0.000584715	9.82956e-05	mitochondrial ribosomal protein L9	mRpL9	mitochondrial ribosomal protein L9	765.73	674.73	91.0002	1.13487
1633346_at	0.000230776	1.68491e-05	CG7351	CG7351	PCI domain containing 2	525.241	462.878	62.3631	1.13473
1634313_s_at	0.000513222	7.7728e-05	Ribosomal protein L30 /// RpL30	RpL30 /// DyakRpL30	ribosomal protein L30	7192.79	6339.04	853.754	1.13468
1641570_s_at	0.000728997	0.000146412	CG18858 /// CG31683	CG18858 /// CG31683	lysophospholipase 3 lysosomal phospholipase A2	1014.03	893.675	120.355	1.13467
1641150_at	2.50427e-05	5.43136e-07	vihar	vih	ubiquitin-conjugating enzyme E2C	1043.97	920.2	123.769	1.1345
1630572_at	0.00015002	7.89724e-06	capping protein beta	cpb	capping protein actin filament muscle Z-line be	834.589	735.785	98.804	1.13428
1625665_at	3.01529e-05	6.90221e-07	mitochondrial ribosomal protein L39	mRpL39	mitochondrial ribosomal protein L39	573.713	505.798	67.915	1.13427
1622921_at	0.000249531	1.9382e-05	CG32022	CG32022		723.465	637.859	85.6066	1.13421
1641693_s_at	0.000746375	0.000152856	CG32158	CG32158	adenylate cyclase 6	946.975	835.072	111.903	1.134
1639430_at	4.91906e-05	1.38527e-06	CG6637	CG6637	SNF8 ESCRT-II complex subunit homolog S. cerevi	703.839	620.702	83.1365	1.13394
1626276_at	1.62968e-05	2.93901e-07	CG7967	CG7967	chromosome 6 open reading frame 55	1323.2	1167.15	156.051	1.1337
1639421_at	0.000610823	0.000106477	eIF2B-	eIF2B-	eukaryotic translation initiation factor 2B subun	778.385	686.602	91.7836	1.13368
1637720_at	5.85588e-05	1.80358e-06	CG6856	CG6856	dystrobrevin binding protein 1	382.985	337.852	45.1337	1.13359
1636745_at	0.000880321	0.000199759	Arginine methyltransferase 4	Art4	coactivator-associated arginine methyltransferase	405.731	357.937	47.7937	1.13353
1633536_at	1.04903e-05	1.67018e-07	CG4630	CG4630	solute carrier family 22 extraneuronal monoamine	549.116	484.441	64.6753	1.13351
1634582_at	0.000782694	0.000165504	CG32736	CG32736		1007.49	888.979	118.51	1.13331
1625598_at	0.000298954	2.77515e-05	CG31326	CG31326		1889.03	1666.88	222.151	1.13327
1626896_at	0.000153924	8.33884e-06	CG16918	CG16918		255.171	225.183	29.9879	1.13317
1632417_a_at	0.000339833	3.49549e-05	CG5021	CG5021		1325.34	1169.63	155.711	1.13313
1639326_s_at	0.000243104	1.8577e-05	katanin 80	kat80	katanin p80 WD repeat containing subunit B 1	545.919	481.806	64.1134	1.13307
1637814_s_at	2.77094e-05	6.17975e-07	thioredoxin peroxidase 2	Jafrac2	peroxiredoxin 4	495.796	437.579	58.2163	1.13304
1627132_at	0.000263308	2.13244e-05	CG15073	CG15073		540.701	477.226	63.4751	1.13301
1638256_at	0.000884331	0.000201479	Gpi1	Gpi1		422.364	372.816	49.5479	1.1329
1635581_at	4.50473e-05	1.22298e-06	CG8300	CG8300		623.926	550.743	73.1831	1.13288
1631606_at	5.6272e-05	1.70339e-06	CG14285	CG14285		427.832	377.707	50.1249	1.13271
1637473_s_at	0.000284526	2.49018e-05	CG18789 /// CG18787	CG18789 /// CG18787		579.689	512.007	67.6821	1.13219
1635800_at	0.000683083	0.000131219	CG5431	CG5431		575.613	508.435	67.1778	1.13213
1624848_at	0.000165137	9.28064e-06	Prp18	Prp18	PRP18 pre-mRNA processing factor 18 homolog S. ce	496.799	438.86	57.9384	1.13202
1635006_at	0.00031697	3.10739e-05	CG7077	CG7077		2737.52	2418.59	318.93	1.13187
1639952_at	0.000304001	2.8662e-05	TMS1	TMS1	serine incorporator 1	3562	3147.22	414.786	1.13179
1636559_s_at	0.000648755	0.000119788	Pros5	Pros5	proteasome prosome macropain subunit beta type	2494.94	2204.81	290.13	1.13159
1633461_at	0.000335146	3.41551e-05	Sterile20-like kinase	slik	STE20-like kinase yeast	341.412	301.745	39.6669	1.13146
1640954_at	0.000297571	2.74608e-05	---	---		466.928	412.721	54.2069	1.13134
1629036_at	0.000729306	0.000146497	almondex	amx	TM2 domain containing 3	528.035	466.779	61.2562	1.13123
1635466_at	8.5271e-05	3.15813e-06	Ubiquitin C-terminal hydrolase	Uch-L3	ubiquitin carboxyl-terminal hydrolase L5	551.507	487.542	63.965	1.1312
1638975_at	0.000284894	2.49554e-05	CG13876	CG13876	chromosome 3 open reading frame 38	393.047	347.47	45.5771	1.13117
1625000_a_at	0.00024545	1.89487e-05	CG32441	CG32441		2039.89	1803.38	236.513	1.13115
1626183_at	4.735e-05	1.30438e-06	CG2083	CG2083		294.187	260.132	34.0548	1.13091
1636606_at	0.000428104	5.45406e-05	slalom	sll	solute carrier family 35 member B2	635.62	562.154	73.4664	1.13069
1633389_at	0.000278158	2.37046e-05	CG12404	CG12404	Yip1 domain family member 5	933.197	825.386	107.811	1.13062
1626160_s_at	2.9177e-06	3.22328e-08	---	---		346.884	306.84	40.0437	1.1305
1638139_at	5.20847e-05	1.49356e-06	CG31664	CG31664		423.847	374.954	48.8933	1.1304
1640358_at	0.000147789	7.67047e-06	CG4968	CG4968	OTU domain ubiquitin aldehyde binding 1	909.138	804.29	104.848	1.13036
1639961_at	9.7821e-06	1.50342e-07	CG12370	CG12370	corticotropin releasing hormone receptor 1	373.845	330.772	43.073	1.13022
1627301_s_at	0.000675531	0.00012882	CG7208	CG7208		316.589	280.122	36.4667	1.13018
1634245_at	0.000319914	3.15921e-05	---	---		661.362	585.189	76.1736	1.13017
1631745_at	0.000572388	9.42096e-05	CG6766	CG6766	chromosome 2 open reading frame 30	1459.58	1291.94	167.639	1.12976
1632989_a_at	0.000457664	6.20552e-05	methuselah	mth		412.086	364.82	47.266	1.12956
1629121_at	0.000563806	9.16246e-05	CG10337	CG10337		323.825	286.724	37.1014	1.1294
1639108_at	0.000207074	1.39105e-05	CG31184	CG31184	LSM3 homolog U6 small nuclear RNA associated S.	514.452	455.515	58.937	1.12939
1634081_at	4.13983e-06	5.21955e-08	Replication factor C 38kD subunit	RfC38	replication factor C activator 1 3 38kDa	427.637	378.655	48.9817	1.12936
1634012_at	0.000152574	8.17329e-06	CG5002	CG5002	solute carrier family 26 member 11	567.785	503.003	64.7817	1.12879
1623499_at	0.000395779	4.70472e-05	CG12341	CG12341	transmembrane protein 170	539.493	478.125	61.3677	1.12835
1627023_at	7.61352e-05	2.63921e-06	CG4884	CG4884		448.687	397.661	51.0259	1.12832
1639460_a_at	0.000442155	5.8358e-05	CG17218	CG17218		638.325	565.837	72.4875	1.12811
1636093_a_at	0.000505715	7.51561e-05	estrogen-related receptor	ERR	estrogen-related receptor beta	373.074	330.716	42.3575	1.12808
1638049_at	0.00019405	1.237e-05	CG30494	CG30494		733.362	650.125	83.2368	1.12803
1636382_at	0.000686853	0.000132512	CG17574	CG17574		1135.48	1006.66	128.82	1.12797
1632292_at	0.000810457	0.000174607	Myt1	Myt1		538.353	477.337	61.0161	1.12783
1634258_at	0.000319983	3.16174e-05	modifier of mdg4	mod(mdg4)		537.211	476.358	60.853	1.12775
1634713_at	0.000544198	8.60921e-05	CG5532	CG5532	transmembrane protein 14C	2639.72	2340.76	298.959	1.12772
1633818_at	0.000860563	0.000192767	CG7368	CG7368		388.523	344.54	43.9834	1.12766
1626811_at	0.000862172	0.000193422	CG5510	CG5510	lectin mannose-binding 2	837.441	742.649	94.7916	1.12764
1632919_at	5.72948e-06	7.78625e-08	mob as tumor suppressor	mats	MOB1 Mps One Binder kinase activator-like 1A yea	551.562	489.205	62.3569	1.12747
1623495_at	0.000853807	0.000190163	Inhibitor-2	I-2	protein phosphatase 1 regulatory inhibitor subu	1059.72	940.002	119.722	1.12736
1626701_at	0.00014436	7.42658e-06	CG4743	CG4743	solute carrier family 25 member 26	532.244	472.132	60.1115	1.12732
1632421_at	0.000306885	2.91182e-05	CG9531	CG9531	HemK methyltransferase family member 1	680.677	603.838	76.8398	1.12725
1630283_at	0.000266738	2.18656e-05	Cdc37	Cdc37	CDC37 cell division cycle 37 homolog S. cerevisia	1239.35	1099.52	139.825	1.12717
1628514_at	0.000693076	0.000134393	Ipk2	Ipk2	inositol polyphosphate multikinase	569.671	505.426	64.245	1.12711
1637564_a_at	7.48241e-05	2.57058e-06	CG5382	CG5382	zinc finger protein-like 1	720.071	638.896	81.1743	1.12705
1637059_s_at	0.000265176	2.1671e-05	DnaJ-like-1	DnaJ-1	DnaJ Hsp40 homolog subfamily B member 4	2206	1957.55	248.45	1.12692
1638354_at	0.000117712	5.32626e-06	CG12007	CG12007	Rab geranylgeranyltransferase alpha subunit	763.763	677.771	85.9919	1.12687
1641445_s_at	3.30805e-05	7.91545e-07	CG7192	CG7192		540.373	479.653	60.72	1.12659
1639637_a_at	0.000195104	1.25192e-05	CG3376	CG3376	sphingomyelin phosphodiesterase 1 acid lysosomal	807.44	716.752	90.6879	1.12653
1626320_at	0.00026304	2.12866e-05	CG31344	CG31344		1692.6	1502.51	190.098	1.12652
1635996_at	0.000529235	8.20202e-05	CG6638	CG6638	isovaleryl Coenzyme A dehydrogenase	634.209	563.092	71.1164	1.1263
1640681_at	0.000873889	0.00019728	CG4950	CG4950		774.302	687.498	86.8037	1.12626
1627314_s_at	0.000394046	4.65233e-05	CG31864 /// escl	CG31864 /// escl	embryonic ectoderm development	647.746	575.377	72.369	1.12578
1623305_at	0.000154453	8.37698e-06	CG5091	CG5091	asparagine-linked glycosylation 6 homolog S. cere	216.514	192.345	24.1688	1.12565
1639440_at	7.53198e-07	5.27599e-09	CG13285	CG13285		426.426	378.833	47.5928	1.12563
1627324_at	0.000951267	0.000227122	longitudinals lacking	lola		428.631	380.88	47.7516	1.12537
1633099_at	0.000486084	6.98602e-05	CG3876	CG3876	FGF receptor activating protein 1	676.362	601.049	75.3124	1.1253
1623241_s_at	0.000512364	7.7526e-05	CG30104	CG30104	5 -nucleotidase ecto CD73	668.912	594.461	74.4511	1.12524
1630915_at	0.000342654	3.56445e-05	---	---		890.811	791.708	99.1032	1.12518
1624929_at	0.000205235	1.36874e-05	CG31710	CG31710		508.831	452.225	56.6057	1.12517
1625173_s_at	1.04481e-08	2.62821e-11	CG11652	CG11652		790.458	702.53	87.9279	1.12516
1623967_at	0.000425898	5.40114e-05	SHC-adaptor protein	Shc	SHC Src homology 2 domain containing transformin	593.976	527.941	66.0349	1.12508
1622907_at	1.82972e-06	1.73441e-08	CG30120 /// CG5189	CG30120 /// CG5189	mitogen-activated protein-binding protein-interact	919.91	817.78	102.13	1.12489
1628912_at	0.000215536	1.4976e-05	CG12672	CG12672		462.606	411.25	51.3565	1.12488
1627349_at	0.000997245	0.000246328	Bekka	Bka	chromosome 14 open reading frame 111	577.594	513.56	64.034	1.12469
1630821_at	0.000371451	4.12521e-05	CG2680	CG2680		575.876	512.064	63.812	1.12462
1630672_at	5.61872e-05	1.69617e-06	bcn92	bcn92		1391.13	1236.99	154.144	1.12461
1627873_at	0.000565394	9.23978e-05	CG5641	CG5641	interleukin enhancer binding factor 2 45kDa	695.053	618.166	76.887	1.12438
1632341_at	2.14104e-06	2.12804e-08	CG13559	CG13559		374.276	332.882	41.3936	1.12435
1639677_at	0.000973406	0.000236198	partner of paired	ppa	F-box and leucine-rich repeat protein 14	482.429	429.239	53.1898	1.12392
1635143_at	0.000106558	4.4461e-06	Aut1 /// Aut1	Aut1 /// DyakAut1	ATG3 autophagy related 3 homolog S. cerevisiae	1420.05	1263.49	156.56	1.12391
1626759_at	2.10706e-06	2.0878e-08	---	---		605.924	539.131	66.793	1.12389
1640056_at	3.41707e-05	8.24968e-07	PDCD-5	PDCD-5	programmed cell death 5	963.125	857.15	105.975	1.12364
1632835_at	0.000746788	0.000152993	CG9376	CG9376		550.214	489.79	60.4243	1.12337
1630181_at	2.93698e-05	6.68059e-07	CG9194	CG9194		255.922	227.858	28.0636	1.12316
1636638_s_at	0.000960447	0.000230665	---	---		5203.19	4633.41	569.782	1.12297
1630845_at	0.000230066	1.67554e-05	Superoxide dismutase	Sod	superoxide dismutase 1 soluble amyotrophic later	7186.08	6399.56	786.515	1.1229
1640167_s_at	8.09975e-05	2.92951e-06	CG12094 /// Tequila	CG12094 /// Tequila	protease serine 12 neurotrypsin motopsin	1261.77	1123.69	138.077	1.12288
1633161_at	0.000219659	1.5556e-05	CG14074	CG14074		385.986	343.797	42.1889	1.12271
1634248_at	1.93193e-05	3.77521e-07	---	---		442.963	394.555	48.4075	1.12269
1624386_at	0.000286759	2.55284e-05	COP9 complex homolog subunit 1 b	CSN1b	G protein pathway suppressor 1	763.017	679.689	83.3277	1.1226
1633682_a_at	0.000455396	6.15521e-05	lethal (1) G0232	l(1)G0232	protein tyrosine phosphatase non-receptor type 9	705.308	628.298	77.01	1.12257
1633637_at	0.000933371	0.000220787	CG17026	CG17026		621.404	553.578	67.8261	1.12252
1638732_at	0.000922947	0.000216821	CG7071	CG7071		668.676	595.733	72.9433	1.12244
1631775_at	0.00017535	1.04183e-05	CG11137	CG11137	transmembrane protein 85	2533.54	2257.2	276.345	1.12243
1639748_at	0.000939367	0.000222897	CG15922	CG15922		1016.87	905.976	110.893	1.1224
1627843_at	0.000169407	9.81414e-06	CG12253	CG12253		495.757	441.721	54.0357	1.12233
1638756_at	0.000402324	4.8843e-05	CG17279	CG17279		586.892	522.933	63.9587	1.12231
1626708_at	3.76551e-06	4.57168e-08	Cbl	Cbl	Cas-Br-M murine ecotropic retroviral transformin	523.813	466.779	57.0339	1.12219
1627465_at	0.000621613	0.000110238	Mes4	Mes4		639.949	570.351	69.5976	1.12203
1638236_at	7.49656e-05	2.57796e-06	CG9302	CG9302	protein disulfide isomerase family A member 5	438.209	390.588	47.6218	1.12192
1624354_at	0.000496618	7.24558e-05	non-stop	not	ubiquitin specific peptidase 22	506.036	451.091	54.9454	1.12181
1634616_at	0.000333812	3.3825e-05	Transcription factor IIE	TfIIE	general transcription factor IIE polypeptide 2 b	704.108	627.815	76.2924	1.12152
1641490_s_at	0.000415208	5.18532e-05	Thrombospondin	Tsp	cartilage oligomeric matrix protein	1466.42	1307.56	158.865	1.1215
1628714_at	0.000580024	9.66873e-05	CG12129	CG12129	activating signal cointegrator 1 complex subunit 1	584.269	521.017	63.2518	1.1214
1627555_s_at	0.000109813	4.69598e-06	---	---		312.094	278.409	33.6853	1.12099
1634198_at	0.00030359	2.85541e-05	CG33968	CG33968		293.827	262.117	31.71	1.12098
1635385_at	0.000401746	4.85945e-05	CG10225	CG10225	RAN binding protein 3	935.816	834.861	100.955	1.12092
1637867_at	0.000830611	0.000181841	midline	mid		328.517	293.163	35.3545	1.1206
1623201_at	0.000572929	9.45215e-05	CG5783	CG5783		608.832	543.383	65.4482	1.12045
1628516_at	0.000779032	0.00016418	CG15432	CG15432		591.444	528.145	63.2983	1.11985
1637120_at	7.80372e-05	2.7578e-06	CG30098	CG30098		328.573	293.42	35.1532	1.11981
1631531_at	0.000127382	6.07289e-06	CG5434	CG5434	signal recognition particle 72kDa	622.124	555.593	66.5307	1.11975
1634501_at	0.000833049	0.000182592	CG16979	CG16979	chromosome 4 open reading frame 20	617.3	551.381	65.9193	1.11955
1629242_x_at	2.25532e-05	4.69067e-07	---	---		341.057	304.66	36.3969	1.11947
1635098_a_at	0.000460255	6.27735e-05	CG4789	CG4789	RAB member of RAS oncogene family-like 3	838.892	749.388	89.5042	1.11944
1634533_at	0.000369751	4.08339e-05	Ubiquitin conjugating enzyme 10	UbcD10	ubiquitin-conjugating enzyme E2L 3	1335.27	1192.94	142.336	1.11932
1633857_at	5.38687e-06	7.13886e-08	CG13659	CG13659		335.018	299.312	35.7062	1.11929
1632410_at	0.000175461	1.04314e-05	CG12093	CG12093		998.932	892.479	106.453	1.11928
1626835_at	0.000212402	1.45758e-05	Synaptobrevin	Syb	vesicle-associated membrane protein 2 synaptobrev	781.68	698.457	83.2238	1.11915
1633606_s_at	0.00025311	1.98241e-05	CG33199 /// CG8229	CG33199 /// CG8229		2703.89	2416.78	287.107	1.1188
1624125_at	0.00018861	1.18149e-05	fat	ft	FAT tumor suppressor homolog 4 Drosophila	323.676	289.314	34.3615	1.11877
1629695_at	0.000293755	2.67242e-05	CG4686 /// GA18356	CG4686 /// DpseGA18356		624.956	558.622	66.3336	1.11875
1631208_at	0.000304001	2.8686e-05	CG15525	CG15525	coiled-coil domain containing 12	447.455	400.015	47.4406	1.1186
1632218_s_at	0.000385745	4.44344e-05	---	---		391.916	350.391	41.5252	1.11851
1633784_at	0.000878318	0.000198846	CG8379	CG8379	chromosome 10 open reading frame 76	619.147	553.657	65.49	1.11829
1637752_a_at	0.000483099	6.89866e-05	CG9363	CG9363		683.613	611.313	72.2998	1.11827
1631328_s_at	0.00089711	0.000206453	DnaJ homolog	DnaJ-H		1341.09	1199.31	141.777	1.11821
1637379_at	0.000203518	1.34792e-05	CG14671	CG14671		774.318	692.506	81.812	1.11814
1634729_at	0.000472119	6.61412e-05	CG10563	CG10563	general transcription factor IIIC polypeptide 5	361.408	323.287	38.121	1.11792
1628152_at	0.00066177	0.000123389	Clathrin light chain	Clc	clathrin light polypeptide Lca	2456.11	2197.42	258.691	1.11773
1628907_at	0.000397256	4.73446e-05	Type III alcohol dehydrogenase	T3dh	alcohol dehydrogenase iron containing 1	355.666	318.238	37.4273	1.11761
1631164_a_at	0.000376538	4.25653e-05	CG12370	CG12370	corticotropin releasing hormone receptor 1	514.232	460.132	54.1005	1.11758
1630724_at	4.69062e-05	1.29072e-06	CG1890	CG1890	tubulin-specific chaperone a	721.57	645.821	75.7493	1.11729
1625133_at	1.23264e-05	2.06083e-07	CG14131	CG14131		409.436	366.471	42.9645	1.11724
1625443_a_at	0.000199324	1.28949e-05	CG33054	CG33054	chromosome 6 open reading frame 130	648.468	580.46	68.0081	1.11716
1638840_at	0.000630759	0.000113569	CG14641	CG14641	RNA binding motif protein 22	1039.47	930.55	108.924	1.11705
1638485_s_at	0.000283977	2.47406e-05	SP2637	SP2637	N-terminal asparagine amidase	939.84	841.433	98.4073	1.11695
1631179_s_at	0.000820209	0.000177991	CG6680	CG6680		1345.08	1204.66	140.416	1.11656
1639471_s_at	0.000987182	0.000241881	muskelin	muskelin	muskelin 1 intracellular mediator containing kelc	452.242	405.129	47.1125	1.11629
1632639_at	1.99957e-06	1.95062e-08	CG13941	CG13941		420.357	376.589	43.7679	1.11622
1641648_at	0.000771365	0.000161792	CG3939	CG3939		848.459	760.211	88.2481	1.11608
1632519_at	0.000199115	1.28545e-05	CG8366	CG8366		433.082	388.119	44.9639	1.11585
1641160_s_at	0.000557268	8.98378e-05	Mediator complex subunit 31	MED31	mediator of RNA polymerase II transcription subun	802.34	719.29	83.05	1.11546
1635851_at	2.18011e-06	2.2003e-08	CG15352	CG15352		366.747	328.816	37.931	1.11536
1634649_at	0.00029535	2.70634e-05	myospheroid	mys	integrin beta 1 fibronectin receptor beta polyp	728.271	652.959	75.3118	1.11534
1626986_at	0.000632475	0.000114218	CG5516	CG5516	zinc finger CCHC domain containing 10	584.758	524.383	60.3746	1.11513
1626751_at	0.000509886	7.66279e-05	CG4603	CG4603	YOD1 OTU deubiquinating enzyme 1 homolog S. cerev	1465.57	1314.28	151.289	1.11511
1639564_a_at	0.000263239	2.13108e-05	CG7768	CG7768	peptidylprolyl isomerase A-like	363.12	325.645	37.4752	1.11508
1628290_s_at	0.000703425	0.000137867	CG17292	CG17292		926.541	830.941	95.5993	1.11505
1625334_at	0.000182557	1.11849e-05	Niemann-Pick Type C-2	NPC2	Niemann-Pick disease type C2	4881.7	4378.47	503.232	1.11493
1637124_at	4.81603e-05	1.34739e-06	sec13	sec13	SEC13-like 1 S. cerevisiae	1121.97	1006.4	115.577	1.11484
1622898_a_at	0.000664204	0.000124312	mitochondrial ribosomal protein S10	mRpS10	mitochondrial ribosomal protein S10	706.324	633.666	72.6586	1.11466
1635945_at	8.19441e-05	2.97883e-06	CG15394	CG15394		518.963	465.619	53.3433	1.11456
1626049_at	0.000536873	8.38462e-05	CG13089	CG13089	CDC91 cell division cycle 91-like 1 S. cerevisiae	571.632	512.914	58.7172	1.11448
1632717_a_at	0.000572619	9.43844e-05	CG14341	CG14341		848.515	761.474	87.0412	1.11431
1638630_at	1.43687e-05	2.49484e-07	CG1983	CG1983	proline synthetase co-transcribed homolog bacteri	688.878	618.243	70.6347	1.11425
1638339_at	0.000205328	1.36999e-05	Myb-interacting protein 40	mip40		583.113	523.505	59.608	1.11386
1634002_at	0.000607437	0.00010532	CG13315	CG13315		10891	9778.86	1112.15	1.11373
1629395_at	0.000929563	0.000219345	CG9743	CG9743		858.31	770.69	87.6198	1.11369
1638846_at	0.000156231	8.50697e-06	CG3402	CG3402		589.503	529.381	60.122	1.11357
1633338_at	3.4074e-05	8.2159e-07	mRpS23	mRpS23	mitochondrial ribosomal protein S23	473.716	425.413	48.3033	1.11354
1627872_at	0.000129868	6.29011e-06	CG3770	CG3770	lipoma HMGIC fusion partner-like 2	327.352	294.006	33.3458	1.11342
1630153_a_at	0.000230943	1.68684e-05	CG1988	CG1988		304.72	273.706	31.014	1.11331
1639358_at	0.000421351	5.30341e-05	CG8207	CG8207	GDP-mannose pyrophosphorylase A	574.512	516.052	58.4601	1.11328
1633728_at	0.000137994	6.93397e-06	CG12728	CG12728		270.901	243.373	27.5281	1.11311
1623918_at	5.76896e-07	3.68103e-09	severas	Sras	RCE1 homolog prenyl protein peptidase S. cerevis	545.648	490.352	55.2956	1.11277
1633605_at	0.000759776	0.000157766	CG14100	CG14100	RNA methyltransferase like 1	453.408	407.625	45.783	1.11232
1631264_at	3.19972e-05	7.52618e-07	CG2211	CG2211		581.489	522.835	58.6537	1.11218
1630195_at	0.000309148	2.96744e-05	Odorant receptor 42b	Or42b		312.37	280.914	31.4562	1.11198
1630986_s_at	0.000128592	6.1925e-06	Adenylate kinase-3	Adk3	adenylate kinase 3	614.883	553.024	61.8597	1.11186
1635593_at	1.82112e-05	3.43632e-07	Cyp6d2	Cyp6d2		453.178	407.615	45.5631	1.11178
1631157_at	0.000971534	0.000235298	CG7365	CG7365		563.263	506.719	56.5444	1.11159
1630668_a_at	0.000975443	0.000237203	jagunal	jagn		815.966	734.198	81.768	1.11137
1640215_at	3.27988e-07	1.83336e-09	CG4338	CG4338	hypothetical protein MGC24381	604.163	543.882	60.281	1.11083
1636840_at	0.000332532	3.35974e-05	sarcoplasmic calcium-binding protein /// CBP /// CBP	CBP /// DanaCBP /// DpaiCBP		332.926	299.731	33.1952	1.11075
1639245_x_at	0.000713258	0.000141087	myospheroid	mys	integrin beta 1 fibronectin receptor beta polyp	1049.13	944.527	104.604	1.11075
1627741_at	0.000727072	0.000145825	CG13086	CG13086		761.992	686.044	75.9487	1.11071
1636717_at	1.9544e-05	3.8431e-07	CG6005	CG6005	HSPC049 protein	543.086	488.987	54.0992	1.11064
1627069_at	0.000903698	0.000209111	CG7191	CG7191		488.57	439.925	48.6456	1.11058
1632896_at	0.000439578	5.74183e-05	CG18166	CG18166		348.703	314.017	34.6861	1.11046
1635111_s_at	0.000713537	0.00014125	CG3358	CG3358	TatD DNase domain containing 1	503.022	453.158	49.8635	1.11004
1630713_at	3.53911e-05	8.70083e-07	Signal recognition particle receptor	SrpR	signal recognition particle receptor B subunit	526.969	474.803	52.1662	1.10987
1636262_at	1.09826e-05	1.76541e-07	CG3428	CG3428	F-box protein 28	674.371	607.615	66.7565	1.10987
1637843_at	0.000641171	0.000117267	Retinoid- and fatty-acid binding protein	RfaBp		11368.7	10243.3	1125.39	1.10987
1636775_at	0.00032769	3.28816e-05	CG18622	CG18622		665.662	599.776	65.8853	1.10985
1641477_at	8.49583e-07	6.28105e-09	CG32447	CG32447		352.986	318.173	34.8134	1.10942
1637249_at	0.000400764	4.82436e-05	CG10721	CG10721	hypothetical protein FLJ22028	611.493	551.231	60.2629	1.10932
1631382_at	7.46258e-05	2.55941e-06	CG13085	CG13085		342.426	308.686	33.7404	1.1093
1638030_at	0.000235615	1.74987e-05	CG15237	CG15237		612.392	552.2	60.1926	1.10901
1634419_at	2.66857e-05	5.91052e-07	lethal (2) k00619	l(2)k00619		519.305	468.332	50.9727	1.10884
1637189_at	0.000646293	0.000118897	CG7146	CG7146	vacuolar protein sorting 39 yeast	443.143	399.647	43.4957	1.10884
1641157_at	0.000129785	6.27602e-06	CG1888	CG1888		666.293	600.954	65.3386	1.10872
1639085_at	0.000723433	0.000144629	CG7221	CG7221	WW domain containing oxidoreductase	585.749	528.315	57.4344	1.10871
1625549_at	1.64695e-06	1.50053e-08	CG5970	CG5970	ATP GTP-binding protein	451.567	407.381	44.1861	1.10846
1624163_at	0.000414169	5.1482e-05	---	---		526.748	475.217	51.5311	1.10844
1628487_s_at	0.000153657	8.31494e-06	mrityu	mri	BTB POZ domain containing 10	844.609	762.302	82.3074	1.10797
1633520_at	0.000575171	9.51328e-05	CG32027	CG32027		276.649	249.69	26.9591	1.10797
1637727_at	0.000191938	1.21261e-05	CG7049	CG7049	sulfatase modifying factor 1	614.961	555.27	59.6904	1.1075
1627975_at	0.000185562	1.1526e-05	Turandot B	TotB		290.307	262.171	28.1367	1.10732
1625268_at	3.76551e-06	4.55381e-08	CG11268	CG11268	isoprenylcysteine carboxyl methyltransferase	410.408	370.74	39.6684	1.107
1630543_at	0.000471884	6.60534e-05	CG5161	CG5161	trafficking protein particle complex 2	652.602	589.618	62.9843	1.10682
1626022_at	0.000667516	0.000125181	Cyp12e1	Cyp12e1		667.829	603.42	64.4089	1.10674
1623076_at	0.00059023	0.000100314	CG32803	CG32803		606.246	547.844	58.402	1.1066
1629984_s_at	0.000538615	8.43662e-05	Ribosomal protein L38	RpL38		9788.08	8845.23	942.843	1.10659
1640282_at	0.000268417	2.21664e-05	CG6843	CG6843	CBF1 interacting corepressor	475.24	429.508	45.732	1.10648
1624765_at	0.000407813	5.00415e-05	mitochondrial ribosomal protein L36	mRpL36		806.318	728.761	77.5564	1.10642
1633724_at	0.000580882	9.68849e-05	grim	grim		200.428	181.152	19.2764	1.10641
1639834_at	0.00092752	0.000218663	CG14291 /// GA12883	CG14291 /// DpseGA12883	N-sulfoglucosamine sulfohydrolase sulfamidase	362.25	327.426	34.824	1.10636
1635974_at	0.000490827	7.10388e-05	Proteasome 54kD subunit	Pros54	proteasome prosome macropain 26S subunit non-A	1735.36	1568.59	166.769	1.10632
1633743_at	0.000296039	2.7181e-05	RNA polymerase II 15kD subunit	RpII15	polymerase RNA II DNA directed polypeptide I	1077.04	973.812	103.226	1.106
1625935_at	0.000807787	0.000173635	Trim9	Trim9	tripartite motif-containing 9	434.673	393.023	41.6496	1.10597
1629754_s_at	0.000619391	0.000109528	Trithorax-like	Trl		485.094	438.646	46.4472	1.10589
1632613_at	7.65918e-05	2.65973e-06	Serine protease inhibitor 6	Spn6	serpin peptidase inhibitor clade B ovalbumin m	527.953	477.468	50.4858	1.10574
1626479_at	8.20651e-05	2.99078e-06	CG13790	CG13790		357.738	323.61	34.1278	1.10546
1637401_at	0.000295814	2.7124e-05	CG11095	CG11095		535.568	484.642	50.9258	1.10508
1630351_at	9.83186e-05	3.88861e-06	CG31229	CG31229	translocase of inner mitochondrial membrane 22 hom	769.922	696.746	73.1756	1.10502
1639467_at	0.000957642	0.000229701	Autophagy-specific gene 8a	Atg8a	GABA A receptor-associated protein	5561.6	5034.09	527.506	1.10479
1639654_at	0.00019252	1.22074e-05	CG3603	CG3603	hydroxysteroid 17-beta dehydrogenase 8	619.91	561.17	58.7403	1.10467
1629667_at	0.000793589	0.000168784	CG14298 /// GA12887	CG14298 /// DpseGA12887		727.174	658.294	68.8797	1.10463
1639228_at	0.00011483	5.09016e-06	Actin-related protein 13E	Actr13E	ARP6 actin-related protein 6 homolog yeast	852.74	772.002	80.7387	1.10458
1635461_at	0.000483099	6.89493e-05	CG3362	CG3362	5 -nucleotidase cytosolic III-like	558.294	505.545	52.7491	1.10434
1630506_at	0.000673986	0.000128024	CG3077	CG3077	selectin ligand interactor cytoplasmic-1	581.646	526.771	54.8751	1.10417
1631069_a_at	2.12721e-05	4.31341e-07	---	---		471.69	427.235	44.4546	1.10405
1634107_at	3.50481e-05	8.59054e-07	Peroxiredoxin 6005	Prx6005	peroxiredoxin 6	765.68	693.553	72.1273	1.104
1628634_at	8.741e-05	3.27942e-06	CG7853	CG7853	solute carrier family 35 member B3	594.458	538.598	55.8598	1.10371
1636443_s_at	0.000564141	9.18951e-05	CG32423	CG32423	RNA binding motif single stranded interacting pro	326.14	295.536	30.6045	1.10356
1624729_at	0.000654462	0.000121384	longitudinals lacking	lola		560.747	508.253	52.4934	1.10328
1631292_at	9.01558e-06	1.34685e-07	---	---		260.521	236.139	24.3819	1.10325
1638080_at	0.000531148	8.24797e-05	CG13658	CG13658		307.994	279.36	28.6341	1.1025
1641462_at	0.000677972	0.000129571	CG13807	CG13807		728.807	661.382	67.4254	1.10195
1628184_at	0.000298954	2.77181e-05	Tetraspanin 3A	Tsp3A	tetraspanin 5	509.223	462.133	47.0903	1.1019
1636078_at	0.000111323	4.84852e-06	CG13670	CG13670		515.535	467.881	47.6543	1.10185
1631388_at	0.00085614	0.00019112	Rab escort protein	Rep	choroideremia Rab escort protein 1	610.353	553.992	56.3613	1.10174
1633566_at	3.22374e-05	7.64325e-07	CG7694	CG7694		528.364	479.616	48.7485	1.10164
1639972_at	0.00051178	7.72584e-05	Dihydrofolate reductase	Dhfr	dihydrofolate reductase	628.562	570.621	57.941	1.10154
1641527_at	0.000273281	2.29033e-05	CG4576	CG4576		416.057	377.706	38.3511	1.10154
1637298_at	0.00017529	1.03412e-05	CG5567	CG5567	hypothetical protein LOC283871	1058.14	960.72	97.4248	1.10141
1631696_s_at	0.000804532	0.000172763	CG3167	CG3167	LEM domain containing 3	630.569	572.667	57.9025	1.10111
1638637_at	0.000340508	3.5181e-05	---	---		491.973	446.829	45.1437	1.10103
1629151_at	0.000553347	8.86114e-05	CG12114	CG12114		580.493	527.407	53.0861	1.10065
1641185_at	0.000483365	6.90988e-05	CG1402	CG1402	carbonic anhydrase X	414.065	376.223	37.8415	1.10058
1635508_at	0.000347411	3.67708e-05	TBP-associated factor 10	Taf10		923.129	838.802	84.3269	1.10053
1626514_at	6.37272e-05	2.05855e-06	CG5013	CG5013	hypothetical protein LOC124512	413.365	375.637	37.7286	1.10044
1636352_at	0.000610233	0.000106284	CG15443	CG15443		491.746	446.889	44.8565	1.10038
1625991_s_at	2.52242e-06	2.6696e-08	Ribosomal protein L28	RpL28	ribosomal protein L28	10572.8	9609.31	963.459	1.10026
1636877_at	0.000390956	4.55395e-05	CG1134	CG1134	chromosome 1 open reading frame 166	674.256	612.88	61.3755	1.10014
1636304_at	9.84694e-05	3.90277e-06	CG30422	CG30422		341.994	310.87	31.1246	1.10012
1640985_at	1.65753e-05	3.02423e-07	---	---		284.932	259.026	25.9059	1.10001
1629261_at	0.000375288	4.2077e-05	Eukaryotic initiation factor 4B	eIF-4B		297.546	270.527	27.0194	1.09988
1634466_at	0.000168461	9.63958e-06	CG9507	CG9507		572.79	520.794	51.9961	1.09984
1634868_at	0.00086483	0.000194362	CG13016	CG13016	transmembrane protein 39A	464.62	422.564	42.0566	1.09953
1632028_a_at	0.000155428	8.43942e-06	GS1-like	Gs1l	haloacid dehalogenase-like hydrolase domain contai	1228.41	1117.33	111.083	1.09942
1630701_at	0.000117198	5.28208e-06	CG10778	CG10778	dehydrodolichyl diphosphate synthase	552.262	502.388	49.8736	1.09927
1632224_at	2.12359e-05	4.29956e-07	---	---		317.455	288.799	28.6562	1.09923
1628587_at	7.24061e-05	2.4395e-06	CG8607	CG8607		395.907	360.373	35.5332	1.0986
1625550_at	0.000469397	6.53884e-05	CG33294	CG33294		312.236	284.25	27.9865	1.09846
1627746_at	7.75354e-05	2.73056e-06	CG6124	CG6124		496.948	452.409	44.5396	1.09845
1623498_at	3.72405e-05	9.34931e-07	CG5857	CG5857	transmembrane protein 48	476.883	434.261	42.6219	1.09815
1628557_at	0.000702492	0.000137598	CG2063	CG2063	SAP30 binding protein	595.736	542.522	53.2139	1.09809
1627227_at	0.000457276	6.19464e-05	Phosphoglyceromutase	Pglym78	phosphoglycerate mutase 1 brain	758.804	691.066	67.7376	1.09802
1628094_at	0.00031095	2.99618e-05	CG17639	CG17639		582.615	530.658	51.9572	1.09791
1636749_at	0.00017501	1.02972e-05	---	---		302.953	275.964	26.9888	1.0978
1636839_a_at	0.000155654	8.46425e-06	Odorant receptor 71a	Or71a		328.959	299.66	29.2992	1.09777
1637945_at	0.000249076	1.93084e-05	---	---		345.775	315.012	30.7629	1.09766
1628924_a_at	0.000267998	2.20571e-05	CG13567	CG13567	chromosome 2 open reading frame 29	631.535	575.353	56.1816	1.09765
1638380_at	0.000200933	1.30922e-05	---	---		300.934	274.249	26.6849	1.0973
1637615_at	0.000508328	7.59304e-05	CG13192	CG13192	guanine nucleotide binding protein G protein be	517.484	471.618	45.8662	1.09725
1638696_a_at	0.000415208	5.18512e-05	CG3552	CG3552		575.482	524.502	50.9795	1.0972
1634019_at	0.000534304	8.32319e-05	CG2064	CG2064	retinol dehydrogenase 13 all-trans 9-cis	788.863	719.097	69.7663	1.09702
1638710_at	0.00089404	0.00020543	CG14367	CG14367	coiled-coil domain containing 104	392.898	358.152	34.7461	1.09701
1635596_at	0.000522227	8.00763e-05	CG6568	CG6568		461.565	420.83	40.7351	1.0968
1637396_at	0.000203458	1.34583e-05	---	---		325.953	297.266	28.6873	1.0965
1631552_at	0.000209014	1.4131e-05	pyramus	pyr		432.029	394.318	37.711	1.09564
1628063_at	0.000662499	0.000123688	dpr6	dpr6		460.776	420.567	40.2082	1.0956
1626116_at	3.82129e-05	9.78825e-07	CG33329	CG33329		676.486	617.455	59.0308	1.0956
1627048_at	0.000379899	4.34046e-05	CG17293	CG17293		807.542	737.218	70.3242	1.09539
1636842_at	0.000525813	8.10544e-05	CG8460	CG8460	chitinase domain containing 1	464.037	423.656	40.3813	1.09532
1623915_at	0.000242611	1.85244e-05	CG14511	CG14511		375.594	343.121	32.4736	1.09464
1631016_at	0.000212412	1.45831e-05	CG32822	CG32822		247.062	225.729	21.3336	1.09451
1639069_at	0.000337186	3.45689e-05	Cyp12d1-d	Cyp12d1-d		259.541	237.136	22.4049	1.09448
1640552_at	0.000339876	3.50158e-05	Glutamate-cysteine ligase modifier subunit	Gclm	glutamate-cysteine ligase modifier subunit	488.224	446.08	42.1434	1.09447
1641009_at	0.000301144	2.81486e-05	CG31295	CG31295		315.802	288.551	27.2507	1.09444
1624960_at	0.000266738	2.18679e-05	mastermind	mam		385.446	352.207	33.2392	1.09437
1626650_at	0.000391992	4.59838e-05	modifier of mdg4	mod(mdg4)		569.545	520.787	48.7589	1.09363
1635856_at	0.000308142	2.94455e-05	CG13163	CG13163		352.369	322.252	30.1176	1.09346
1639727_at	0.000221595	1.57709e-05	CG7601	CG7601	dehydrogenase reductase SDR family member 7B	738.287	675.368	62.9186	1.09316
1632558_at	0.000552599	8.83399e-05	---	---		634.784	580.701	54.0838	1.09314
1630523_at	0.00057041	9.37209e-05	CG12106	CG12106		452.172	413.679	38.4932	1.09305
1628325_at	0.000323119	3.22343e-05	Keren	Krn		659.374	603.45	55.9243	1.09267
1637479_at	0.000195104	1.25179e-05	prune	pn	prune homolog Drosophila	639.081	584.899	54.1823	1.09264
1626433_at	0.000870781	0.000196303	mitochondrial ribosomal protein S16	mRpS16	mitochondrial ribosomal protein S16	1045.14	956.647	88.4966	1.09251
1625910_at	0.00046193	6.31782e-05	CG1773	CG1773		442.611	405.143	37.468	1.09248
1633145_at	0.000110608	4.77746e-06	Peptidoglycan recognition protein LF	PGRP-LF		573.606	525.079	48.5275	1.09242
1627593_at	0.00061381	0.000107875	CG2678	CG2678		312.188	285.783	26.4056	1.0924
1640161_at	0.000670267	0.00012631	enhancer of yellow 2	e(y)2		666.43	610.168	56.2622	1.09221
1628335_at	0.000688955	0.000133129	CG5222	CG5222	integrator complex subunit 9	426.77	390.771	35.9991	1.09212
1625177_at	0.000348171	3.70201e-05	CG14182	CG14182		531.259	486.468	44.7912	1.09207
1626679_at	0.000508328	7.60032e-05	CG17327	CG17327		761.305	697.284	64.0212	1.09182
1635576_at	6.29664e-05	2.0108e-06	Neuropeptide-like precursor 2	Nplp2		15978.5	14635	1343.49	1.0918
1626181_at	0.000152574	8.15867e-06	CG1969	CG1969	glucosamine-phosphate N-acetyltransferase 1	264.436	242.255	22.181	1.09156
1629857_at	6.89489e-05	2.27376e-06	CG10359	CG10359		381.328	349.361	31.9676	1.0915
1627603_at	2.42335e-05	5.1964e-07	modifier of mdg4	mod(mdg4)		417.776	382.974	34.8017	1.09087
1636305_a_at	0.000550847	8.78875e-05	CG9133 /// CG17327	CG9133 /// CG17327		955.994	876.538	79.4558	1.09065
1634883_at	0.000517846	7.88201e-05	CG6750	CG6750	transmembrane protein 111	1010.88	926.878	84.001	1.09063
1635073_at	4.38713e-05	1.17491e-06	CG17108	CG17108		13923.8	12769.5	1154.28	1.09039
1641540_a_at	0.000148591	7.75823e-06	CG7668	CG7668		766.163	702.796	63.3673	1.09016
1638997_at	0.000672475	0.000127095	CG30342	CG30342	PRP38 pre-mRNA processing factor 38 yeast domain	654.855	600.911	53.9441	1.08977
1638149_at	0.000508914	7.62227e-05	---	---		230.572	211.744	18.8284	1.08892
1629990_at	0.000375932	4.23007e-05	CG14040	CG14040		646.56	593.783	52.7776	1.08888
1628468_at	0.000162136	9.01995e-06	CG8738	CG8738		518.241	475.987	42.2538	1.08877
1631652_at	0.000353911	3.80098e-05	CG7713	CG7713		553.419	508.436	44.9831	1.08847
1629120_at	0.000597815	0.000102578	Mannosidase I /// CG32682	Man-I /// CG32682	mannosidase alpha class 1A member 2	455.137	418.168	36.969	1.08841
1639718_at	3.6235e-05	9.00372e-07	CG18764	CG18764		327.39	300.835	26.5556	1.08827
1624228_at	0.000237931	1.78386e-05	mitochondrial ribosomal protein L54	mRpL54		637.205	585.962	51.2428	1.08745
1633008_at	0.000442007	5.82477e-05	Cyp6u1	Cyp6u1		577.344	531.056	46.2878	1.08716
1640029_s_at	0.000351836	3.75494e-05	CG14669	CG14669		210.4	193.567	16.8328	1.08696
1629359_at	0.000379052	4.32215e-05	YL-1	YL-1	vacuolar protein sorting 72 S. cerevisiae	585.221	538.484	46.7374	1.08679
1627812_s_at	0.000205235	1.36835e-05	RNA-binding protein 1	Rbp1	splicing factor arginine serine-rich 3	1185.71	1091.19	94.5167	1.08662
1632954_at	0.00073565	0.000148831	JTBR	JTBR		628.518	578.48	50.0376	1.0865
1623009_at	0.000538615	8.43466e-05	cyclophilin-33	cyp33	peptidylprolyl isomerase E cyclophilin E	549.125	505.504	43.6209	1.08629
1638680_at	0.000346805	3.65876e-05	CG17282	CG17282		542.907	499.782	43.1246	1.08629
1632736_at	0.000113793	4.98836e-06	CG6617	CG6617	chromosome 20 open reading frame 11	776.699	715.384	61.3149	1.08571
1630750_at	0.000555295	8.91433e-05	CG5323	CG5323		906.716	835.376	71.34	1.0854
1632704_at	0.000611642	0.000107009	CG4663	CG4663	peroxisome biogenesis factor 13	1092.19	1006.41	85.7733	1.08523
1640085_at	0.000422179	5.32237e-05	CG9733	CG9733		424.465	391.28	33.1848	1.08481
1631062_at	5.23854e-05	1.50577e-06	CG2023	CG2023	BCL2 adenovirus E1B 19kDa interacting protein 1	438.004	403.861	34.1435	1.08454
1632142_at	0.000927303	0.000218356	Rpb5	Rpb5	polymerase RNA II DNA directed polypeptide E	721.828	665.611	56.2166	1.08446
1637027_s_at	0.000854278	0.000190442	CG10165	CG10165		735.12	677.923	57.1974	1.08437
1624389_at	0.000258093	2.05696e-05	CG7526	CG7526		326.537	301.234	25.3025	1.084
1637923_at	5.67884e-05	1.73163e-06	CG31938	CG31938	exosome component 3	495.402	457.301	38.1015	1.08332
1629410_at	0.000275396	2.33087e-05	CG32572	CG32572		267.296	246.903	20.3929	1.08259
1635645_at	0.000313226	3.04117e-05	CG9319	CG9319	alpha-methylacyl-CoA racemase	885.716	818.198	67.5182	1.08252
1641241_at	0.000421053	5.29707e-05	CG17698	CG17698		805.758	744.553	61.2055	1.0822
[truncated: 644 more rows]
