# Supplementary material for: Overexpression of Myocilin in the Drosophila Eye Activates the Unfolded Protein Response: Implications for Glaucoma
Source: PLoS One. 2009 Jan 16;4(1):e4216. doi: 10.1371/journal.pone.0004216 (PMC2615221; doi:10.1371/journal.pone.0004216)
Supplement: Table S4 — ANOVA of phototactic responses of control and transgenic flies as a function of age. (0.07 MB XLS) [file pone.0004216.s004.xls]

## Sheet: PROC_MIXED_Phototaxis
Effect	line	age	_line	_age	Estimate	StdErr	DF	tValue	Probt	P<0.05
age		1		3	1.52778	1.33632	24	1.14327	0.264202
age		1		6	3.58333	1.33632	24	2.68149	0.013048	*
age		1		8	5.44444	1.33632	24	4.07421	0.000436741	*
age		3		6	2.05556	1.33632	24	1.53822	0.137076
age		3		8	3.91667	1.33632	24	2.93094	0.00730802	*
age		6		8	1.86111	1.33632	24	1.39271	0.176475
line	D380N		gmr_Gal4		-12.8333	1.63665	24	-7.84122	4.49199e-08	*
line	D380N		wtMYOC		-4.79167	1.63665	24	-2.92773	0.00736352	*
line	D380N		Q368X		-2.58333	1.63665	24	-1.57843	0.127559
line	D380N		K423E		-1.70833	1.63665	24	-1.0438	0.306979
line	D380N		R342K		-0.75	1.63665	24	-0.458253	0.650893
line	gmr_Gal4		wtMYOC		8.04167	1.63665	24	4.91349	5.17658e-05	*
line	K423E		gmr_Gal4		-11.125	1.63665	24	-6.79742	4.96555e-07	*
line	K423E		wtMYOC		-3.08333	1.63665	24	-1.88393	0.0717456
line	K423E		R342K		0.958333	1.63665	24	0.585545	0.563647
line	K423E		Q368X		-0.875	1.63665	24	-0.534628	0.597825
line	Q368X		gmr_Gal4		-10.25	1.63665	24	-6.26279	1.79198e-06	*
line	Q368X		wtMYOC		-2.20833	1.63665	24	-1.3493	0.189833
line	Q368X		R342K		1.83333	1.63665	24	1.12017	0.273725
line	R342K		gmr_Gal4		-12.0833	1.63665	24	-7.38296	1.26767e-07	*
line	R342K		wtMYOC		-4.04167	1.63665	24	-2.46947	0.0210326	*
line*age	D380N	1	gmr_Gal4	1	-12.3333	3.2733	24	-3.76786	0.000945274	*
line*age	D380N	1	wtMYOC	1	-6.66667	3.2733	24	-2.03668	0.0528585
line*age	D380N	1	K423E	1	-3.83333	3.2733	24	-1.17109	0.253059
line*age	D380N	1	Q368X	1	-2.83333	3.2733	24	-0.865589	0.395286
line*age	D380N	1	R342K	1	-0.333333	3.2733	24	-0.101834	0.919734
line*age	gmr_Gal4	1	wtMYOC	1	5.66667	3.2733	24	1.73118	0.0962582
line*age	K423E	1	gmr_Gal4	1	-8.5	3.2733	24	-2.59677	0.0158196	*
line*age	K423E	1	R342K	1	3.5	3.2733	24	1.06926	0.295591
line*age	K423E	1	wtMYOC	1	-2.83333	3.2733	24	-0.865589	0.395286
line*age	K423E	1	Q368X	1	1	3.2733	24	0.305502	0.762618
line*age	Q368X	1	gmr_Gal4	1	-9.5	3.2733	24	-2.90227	0.00781837	*
line*age	Q368X	1	wtMYOC	1	-3.83333	3.2733	24	-1.17109	0.253059
line*age	Q368X	1	R342K	1	2.5	3.2733	24	0.763755	0.452457
line*age	R342K	1	gmr_Gal4	1	-12	3.2733	24	-3.66602	0.00121953	*
line*age	R342K	1	wtMYOC	1	-6.33333	3.2733	24	-1.93485	0.0648801
line*age	D380N	1	gmr_Gal4	3	-14	3.2733	24	-4.27703	0.000261104	*
line*age	D380N	1	wtMYOC	3	-4.66667	3.2733	24	-1.42568	0.16684
line*age	D380N	1	D380N	3	2	3.2733	24	0.611004	0.546941
line*age	D380N	1	Q368X	3	-0.666667	3.2733	24	-0.203668	0.84033
line*age	D380N	1	R342K	3	0.5	3.2733	24	0.152751	0.879872
line*age	D380N	1	K423E	3	8.88178e-16	3.2733	24	2.7134e-16	1
line*age	gmr_Gal4	1	wtMYOC	3	7.66667	3.2733	24	2.34218	0.0277995	*
line*age	gmr_Gal4	1	gmr_Gal4	3	-1.66667	3.2733	24	-0.50917	0.615283
line*age	K423E	1	gmr_Gal4	3	-10.1667	3.2733	24	-3.10594	0.00481838	*
line*age	K423E	1	R342K	3	4.33333	3.2733	24	1.32384	0.198027
line*age	K423E	1	K423E	3	3.83333	3.2733	24	1.17109	0.253059
line*age	K423E	1	Q368X	3	3.16667	3.2733	24	0.967423	0.342981
line*age	K423E	1	wtMYOC	3	-0.833333	3.2733	24	-0.254585	0.801212
line*age	Q368X	1	gmr_Gal4	3	-11.1667	3.2733	24	-3.41144	0.00229221	*
line*age	Q368X	1	R342K	3	3.33333	3.2733	24	1.01834	0.318673
line*age	Q368X	1	Q368X	3	2.16667	3.2733	24	0.661921	0.514328
line*age	Q368X	1	wtMYOC	3	-1.83333	3.2733	24	-0.560087	0.580611
line*age	R342K	1	gmr_Gal4	3	-13.6667	3.2733	24	-4.17519	0.00033813	*
line*age	R342K	1	wtMYOC	3	-4.33333	3.2733	24	-1.32384	0.198027
line*age	R342K	1	R342K	3	0.833333	3.2733	24	0.254585	0.801212
line*age	wtMYOC	1	wtMYOC	3	2	3.2733	24	0.611004	0.546941
line*age	D380N	1	gmr_Gal4	6	-10.8333	3.2733	24	-3.3096	0.0029421	*
line*age	D380N	1	D380N	6	3.16667	3.2733	24	0.967423	0.342981
line*age	D380N	1	R342K	6	2.66667	3.2733	24	0.814672	0.423271
line*age	D380N	1	K423E	6	2.16667	3.2733	24	0.661921	0.514328
line*age	D380N	1	Q368X	6	-1.33333	3.2733	24	-0.407336	0.687372
line*age	D380N	1	wtMYOC	6	-0.333333	3.2733	24	-0.101834	0.919734
line*age	gmr_Gal4	1	wtMYOC	6	12	3.2733	24	3.66602	0.00121953	*
line*age	gmr_Gal4	1	gmr_Gal4	6	1.5	3.2733	24	0.458253	0.650893
line*age	K423E	1	gmr_Gal4	6	-7	3.2733	24	-2.13851	0.0428582	*
line*age	K423E	1	R342K	6	6.5	3.2733	24	1.98576	0.0585977
line*age	K423E	1	K423E	6	6	3.2733	24	1.83301	0.0792354
line*age	K423E	1	wtMYOC	6	3.5	3.2733	24	1.06926	0.295591
line*age	K423E	1	Q368X	6	2.5	3.2733	24	0.763755	0.452457
line*age	Q368X	1	gmr_Gal4	6	-8	3.2733	24	-2.44402	0.0222502	*
line*age	Q368X	1	R342K	6	5.5	3.2733	24	1.68026	0.105878
line*age	Q368X	1	wtMYOC	6	2.5	3.2733	24	0.763755	0.452457
line*age	Q368X	1	Q368X	6	1.5	3.2733	24	0.458253	0.650893
line*age	R342K	1	gmr_Gal4	6	-10.5	3.2733	24	-3.20777	0.00376909	*
line*age	R342K	1	R342K	6	3	3.2733	24	0.916506	0.36852
line*age	R342K	1	wtMYOC	6	1.24345e-14	3.2733	24	3.79876e-15	1
line*age	wtMYOC	1	wtMYOC	6	6.33333	3.2733	24	1.93485	0.0648801
line*age	D380N	1	gmr_Gal4	8	-5.83333	3.2733	24	-1.78209	0.0873918
line*age	D380N	1	D380N	8	3.16667	3.2733	24	0.967423	0.342981
line*age	D380N	1	K423E	8	3.16667	3.2733	24	0.967423	0.342981
line*age	D380N	1	Q368X	8	2.83333	3.2733	24	0.865589	0.395286
line*age	D380N	1	R342K	8	2.5	3.2733	24	0.763755	0.452457
line*age	D380N	1	wtMYOC	8	0.833333	3.2733	24	0.254585	0.801212
line*age	gmr_Gal4	1	wtMYOC	8	13.1667	3.2733	24	4.02244	0.000497851	*
line*age	gmr_Gal4	1	gmr_Gal4	8	6.5	3.2733	24	1.98576	0.0585977
line*age	K423E	1	K423E	8	7	3.2733	24	2.13851	0.0428582	*
line*age	K423E	1	Q368X	8	6.66667	3.2733	24	2.03668	0.0528585
line*age	K423E	1	R342K	8	6.33333	3.2733	24	1.93485	0.0648801
line*age	K423E	1	wtMYOC	8	4.66667	3.2733	24	1.42568	0.16684
line*age	K423E	1	gmr_Gal4	8	-2	3.2733	24	-0.611004	0.546941
line*age	Q368X	1	Q368X	8	5.66667	3.2733	24	1.73118	0.0962582
line*age	Q368X	1	R342K	8	5.33333	3.2733	24	1.62934	0.116297
line*age	Q368X	1	wtMYOC	8	3.66667	3.2733	24	1.12017	0.273725
line*age	Q368X	1	gmr_Gal4	8	-3	3.2733	24	-0.916506	0.36852
line*age	R342K	1	gmr_Gal4	8	-5.5	3.2733	24	-1.68026	0.105878
line*age	R342K	1	R342K	8	2.83333	3.2733	24	0.865589	0.395286
line*age	R342K	1	wtMYOC	8	1.16667	3.2733	24	0.356419	0.724641
line*age	wtMYOC	1	wtMYOC	8	7.5	3.2733	24	2.29126	0.0310264	*
line*age	D380N	3	gmr_Gal4	1	-14.3333	3.2733	24	-4.37886	0.00020156	*
line*age	D380N	3	wtMYOC	1	-8.66667	3.2733	24	-2.64768	0.0140944	*
line*age	D380N	3	K423E	1	-5.83333	3.2733	24	-1.78209	0.0873918
line*age	D380N	3	Q368X	1	-4.83333	3.2733	24	-1.47659	0.152787
line*age	D380N	3	R342K	1	-2.33333	3.2733	24	-0.712838	0.48282
line*age	gmr_Gal4	3	wtMYOC	1	7.33333	3.2733	24	2.24035	0.0345917	*
line*age	K423E	3	gmr_Gal4	1	-12.3333	3.2733	24	-3.76786	0.000945274	*
line*age	K423E	3	wtMYOC	1	-6.66667	3.2733	24	-2.03668	0.0528585
line*age	K423E	3	Q368X	1	-2.83333	3.2733	24	-0.865589	0.395286
line*age	K423E	3	R342K	1	-0.333333	3.2733	24	-0.101834	0.919734
line*age	Q368X	3	gmr_Gal4	1	-11.6667	3.2733	24	-3.56419	0.00157141	*
line*age	Q368X	3	wtMYOC	1	-6	3.2733	24	-1.83301	0.0792354
line*age	Q368X	3	R342K	1	0.333333	3.2733	24	0.101834	0.919734
line*age	R342K	3	gmr_Gal4	1	-12.8333	3.2733	24	-3.92061	0.000643813	*
line*age	R342K	3	wtMYOC	1	-7.16667	3.2733	24	-2.18943	0.0385251	*
line*age	D380N	3	gmr_Gal4	3	-16	3.2733	24	-4.88803	5.5221e-05	*
line*age	D380N	3	wtMYOC	3	-6.66667	3.2733	24	-2.03668	0.0528585
line*age	D380N	3	Q368X	3	-2.66667	3.2733	24	-0.814672	0.423271
line*age	D380N	3	K423E	3	-2	3.2733	24	-0.611004	0.546941
line*age	D380N	3	R342K	3	-1.5	3.2733	24	-0.458253	0.650893
line*age	gmr_Gal4	3	wtMYOC	3	9.33333	3.2733	24	2.85135	0.00880951	*
line*age	K423E	3	gmr_Gal4	3	-14	3.2733	24	-4.27703	0.000261104	*
line*age	K423E	3	wtMYOC	3	-4.66667	3.2733	24	-1.42568	0.16684
line*age	K423E	3	Q368X	3	-0.666667	3.2733	24	-0.203668	0.84033
line*age	K423E	3	R342K	3	0.5	3.2733	24	0.152751	0.879872
line*age	Q368X	3	gmr_Gal4	3	-13.3333	3.2733	24	-4.07336	0.00043768	*
line*age	Q368X	3	wtMYOC	3	-4	3.2733	24	-1.22201	0.233572
line*age	Q368X	3	R342K	3	1.16667	3.2733	24	0.356419	0.724641
line*age	R342K	3	gmr_Gal4	3	-14.5	3.2733	24	-4.42978	0.000177078	*
line*age	R342K	3	wtMYOC	3	-5.16667	3.2733	24	-1.57843	0.127559
line*age	D380N	3	gmr_Gal4	6	-12.8333	3.2733	24	-3.92061	0.000643813	*
line*age	D380N	3	Q368X	6	-3.33333	3.2733	24	-1.01834	0.318673
line*age	D380N	3	wtMYOC	6	-2.33333	3.2733	24	-0.712838	0.48282
line*age	D380N	3	D380N	6	1.16667	3.2733	24	0.356419	0.724641
line*age	D380N	3	R342K	6	0.666667	3.2733	24	0.203668	0.84033
line*age	D380N	3	K423E	6	0.166667	3.2733	24	0.050917	0.959813
line*age	gmr_Gal4	3	wtMYOC	6	13.6667	3.2733	24	4.17519	0.00033813	*
line*age	gmr_Gal4	3	gmr_Gal4	6	3.16667	3.2733	24	0.967423	0.342981
line*age	K423E	3	gmr_Gal4	6	-10.8333	3.2733	24	-3.3096	0.0029421	*
line*age	K423E	3	R342K	6	2.66667	3.2733	24	0.814672	0.423271
line*age	K423E	3	K423E	6	2.16667	3.2733	24	0.661921	0.514328
line*age	K423E	3	Q368X	6	-1.33333	3.2733	24	-0.407336	0.687372
line*age	K423E	3	wtMYOC	6	-0.333333	3.2733	24	-0.101834	0.919734
line*age	Q368X	3	gmr_Gal4	6	-10.1667	3.2733	24	-3.10594	0.00481838	*
line*age	Q368X	3	R342K	6	3.33333	3.2733	24	1.01834	0.318673
line*age	Q368X	3	Q368X	6	-0.666667	3.2733	24	-0.203668	0.84033
line*age	Q368X	3	wtMYOC	6	0.333333	3.2733	24	0.101834	0.919734
line*age	R342K	3	gmr_Gal4	6	-11.3333	3.2733	24	-3.46236	0.00202195	*
line*age	R342K	3	R342K	6	2.16667	3.2733	24	0.661921	0.514328
line*age	R342K	3	wtMYOC	6	-0.833333	3.2733	24	-0.254585	0.801212
line*age	wtMYOC	3	wtMYOC	6	4.33333	3.2733	24	1.32384	0.198027
line*age	D380N	3	gmr_Gal4	8	-7.83333	3.2733	24	-2.3931	0.0248828	*
line*age	D380N	3	D380N	8	1.16667	3.2733	24	0.356419	0.724641
line*age	D380N	3	K423E	8	1.16667	3.2733	24	0.356419	0.724641
line*age	D380N	3	wtMYOC	8	-1.16667	3.2733	24	-0.356419	0.724641
line*age	D380N	3	Q368X	8	0.833333	3.2733	24	0.254585	0.801212
line*age	D380N	3	R342K	8	0.5	3.2733	24	0.152751	0.879872
line*age	gmr_Gal4	3	wtMYOC	8	14.8333	3.2733	24	4.53161	0.000136663	*
line*age	gmr_Gal4	3	gmr_Gal4	8	8.16667	3.2733	24	2.49493	0.019877	*
line*age	K423E	3	gmr_Gal4	8	-5.83333	3.2733	24	-1.78209	0.0873918
line*age	K423E	3	K423E	8	3.16667	3.2733	24	0.967423	0.342981
line*age	K423E	3	Q368X	8	2.83333	3.2733	24	0.865589	0.395286
line*age	K423E	3	R342K	8	2.5	3.2733	24	0.763755	0.452457
line*age	K423E	3	wtMYOC	8	0.833333	3.2733	24	0.254585	0.801212
line*age	Q368X	3	gmr_Gal4	8	-5.16667	3.2733	24	-1.57843	0.127559
line*age	Q368X	3	Q368X	8	3.5	3.2733	24	1.06926	0.295591
line*age	Q368X	3	R342K	8	3.16667	3.2733	24	0.967423	0.342981
line*age	Q368X	3	wtMYOC	8	1.5	3.2733	24	0.458253	0.650893
line*age	R342K	3	gmr_Gal4	8	-6.33333	3.2733	24	-1.93485	0.0648801
line*age	R342K	3	R342K	8	2	3.2733	24	0.611004	0.546941
line*age	R342K	3	wtMYOC	8	0.333333	3.2733	24	0.101834	0.919734
line*age	wtMYOC	3	wtMYOC	8	5.5	3.2733	24	1.68026	0.105878
line*age	D380N	6	gmr_Gal4	1	-15.5	3.2733	24	-4.73528	8.14045e-05	*
line*age	D380N	6	wtMYOC	1	-9.83333	3.2733	24	-3.0041	0.00614553	*
line*age	D380N	6	K423E	1	-7	3.2733	24	-2.13851	0.0428582	*
line*age	D380N	6	Q368X	1	-6	3.2733	24	-1.83301	0.0792354
line*age	D380N	6	R342K	1	-3.5	3.2733	24	-1.06926	0.295591
line*age	gmr_Gal4	6	wtMYOC	1	4.16667	3.2733	24	1.27292	0.215238
line*age	K423E	6	gmr_Gal4	1	-14.5	3.2733	24	-4.42978	0.000177078	*
line*age	K423E	6	wtMYOC	1	-8.83333	3.2733	24	-2.6986	0.0125469	*
line*age	K423E	6	Q368X	1	-5	3.2733	24	-1.52751	0.139707
line*age	K423E	6	R342K	1	-2.5	3.2733	24	-0.763755	0.452457
line*age	Q368X	6	gmr_Gal4	1	-11	3.2733	24	-3.36052	0.00259749	*
line*age	Q368X	6	wtMYOC	1	-5.33333	3.2733	24	-1.62934	0.116297
line*age	Q368X	6	R342K	1	1	3.2733	24	0.305502	0.762618
line*age	R342K	6	gmr_Gal4	1	-15	3.2733	24	-4.58253	0.000120057	*
line*age	R342K	6	wtMYOC	1	-9.33333	3.2733	24	-2.85135	0.00880951	*
line*age	D380N	6	gmr_Gal4	3	-17.1667	3.2733	24	-5.24445	2.24058e-05	*
line*age	D380N	6	wtMYOC	3	-7.83333	3.2733	24	-2.3931	0.0248828	*
line*age	D380N	6	Q368X	3	-3.83333	3.2733	24	-1.17109	0.253059
line*age	D380N	6	K423E	3	-3.16667	3.2733	24	-0.967423	0.342981
line*age	D380N	6	R342K	3	-2.66667	3.2733	24	-0.814672	0.423271
line*age	gmr_Gal4	6	wtMYOC	3	6.16667	3.2733	24	1.88393	0.0717456
line*age	K423E	6	gmr_Gal4	3	-16.1667	3.2733	24	-4.93895	4.85279e-05	*
line*age	K423E	6	wtMYOC	3	-6.83333	3.2733	24	-2.0876	0.0476243	*
line*age	K423E	6	Q368X	3	-2.83333	3.2733	24	-0.865589	0.395286
line*age	K423E	6	R342K	3	-1.66667	3.2733	24	-0.50917	0.615283
line*age	Q368X	6	gmr_Gal4	3	-12.6667	3.2733	24	-3.86969	0.000731914	*
line*age	Q368X	6	wtMYOC	3	-3.33333	3.2733	24	-1.01834	0.318673
line*age	Q368X	6	R342K	3	1.83333	3.2733	24	0.560087	0.580611
line*age	R342K	6	gmr_Gal4	3	-16.6667	3.2733	24	-5.0917	3.29552e-05	*
line*age	R342K	6	wtMYOC	3	-7.33333	3.2733	24	-2.24035	0.0345917	*
line*age	D380N	6	gmr_Gal4	6	-14	3.2733	24	-4.27703	0.000261104	*
line*age	D380N	6	Q368X	6	-4.5	3.2733	24	-1.37476	0.181907
line*age	D380N	6	wtMYOC	6	-3.5	3.2733	24	-1.06926	0.295591
line*age	D380N	6	K423E	6	-1	3.2733	24	-0.305502	0.762618
line*age	D380N	6	R342K	6	-0.5	3.2733	24	-0.152751	0.879872
line*age	gmr_Gal4	6	wtMYOC	6	10.5	3.2733	24	3.20777	0.00376909	*
line*age	K423E	6	gmr_Gal4	6	-13	3.2733	24	-3.97153	0.0005662	*
line*age	K423E	6	Q368X	6	-3.5	3.2733	24	-1.06926	0.295591
line*age	K423E	6	wtMYOC	6	-2.5	3.2733	24	-0.763755	0.452457
line*age	K423E	6	R342K	6	0.5	3.2733	24	0.152751	0.879872
line*age	Q368X	6	gmr_Gal4	6	-9.5	3.2733	24	-2.90227	0.00781837	*
line*age	Q368X	6	R342K	6	4	3.2733	24	1.22201	0.233572
line*age	Q368X	6	wtMYOC	6	1	3.2733	24	0.305502	0.762618
line*age	R342K	6	gmr_Gal4	6	-13.5	3.2733	24	-4.12428	0.000384723	*
line*age	R342K	6	wtMYOC	6	-3	3.2733	24	-0.916506	0.36852
line*age	D380N	6	gmr_Gal4	8	-9	3.2733	24	-2.74952	0.0111602	*
line*age	D380N	6	wtMYOC	8	-2.33333	3.2733	24	-0.712838	0.48282
line*age	D380N	6	R342K	8	-0.666667	3.2733	24	-0.203668	0.84033
line*age	D380N	6	Q368X	8	-0.333333	3.2733	24	-0.101834	0.919734
line*age	D380N	6	D380N	8	5.77316e-15	3.2733	24	1.76371e-15	1
line*age	D380N	6	K423E	8	4.44089e-15	3.2733	24	1.3567e-15	1
line*age	gmr_Gal4	6	wtMYOC	8	11.6667	3.2733	24	3.56419	0.00157141	*
line*age	gmr_Gal4	6	gmr_Gal4	8	5	3.2733	24	1.52751	0.139707
line*age	K423E	6	gmr_Gal4	8	-8	3.2733	24	-2.44402	0.0222502	*
line*age	K423E	6	wtMYOC	8	-1.33333	3.2733	24	-0.407336	0.687372
line*age	K423E	6	K423E	8	1	3.2733	24	0.305502	0.762618
line*age	K423E	6	Q368X	8	0.666667	3.2733	24	0.203668	0.84033
line*age	K423E	6	R342K	8	0.333333	3.2733	24	0.101834	0.919734
line*age	Q368X	6	gmr_Gal4	8	-4.5	3.2733	24	-1.37476	0.181907
line*age	Q368X	6	Q368X	8	4.16667	3.2733	24	1.27292	0.215238
line*age	Q368X	6	R342K	8	3.83333	3.2733	24	1.17109	0.253059
line*age	Q368X	6	wtMYOC	8	2.16667	3.2733	24	0.661921	0.514328
line*age	R342K	6	gmr_Gal4	8	-8.5	3.2733	24	-2.59677	0.0158196	*
line*age	R342K	6	wtMYOC	8	-1.83333	3.2733	24	-0.560087	0.580611
line*age	R342K	6	R342K	8	-0.166667	3.2733	24	-0.050917	0.959813
line*age	wtMYOC	6	wtMYOC	8	1.16667	3.2733	24	0.356419	0.724641
line*age	D380N	8	gmr_Gal4	1	-15.5	3.2733	24	-4.73528	8.14045e-05	*
line*age	D380N	8	wtMYOC	1	-9.83333	3.2733	24	-3.0041	0.00614553	*
line*age	D380N	8	K423E	1	-7	3.2733	24	-2.13851	0.0428582	*
line*age	D380N	8	Q368X	1	-6	3.2733	24	-1.83301	0.0792354
line*age	D380N	8	R342K	1	-3.5	3.2733	24	-1.06926	0.295591
line*age	gmr_Gal4	8	wtMYOC	1	-0.833333	3.2733	24	-0.254585	0.801212
line*age	K423E	8	gmr_Gal4	1	-15.5	3.2733	24	-4.73528	8.14045e-05	*
line*age	K423E	8	wtMYOC	1	-9.83333	3.2733	24	-3.0041	0.00614553	*
line*age	K423E	8	Q368X	1	-6	3.2733	24	-1.83301	0.0792354
line*age	K423E	8	R342K	1	-3.5	3.2733	24	-1.06926	0.295591
line*age	Q368X	8	gmr_Gal4	1	-15.1667	3.2733	24	-4.63345	0.00010547	*
line*age	Q368X	8	wtMYOC	1	-9.5	3.2733	24	-2.90227	0.00781837	*
line*age	Q368X	8	R342K	1	-3.16667	3.2733	24	-0.967423	0.342981
line*age	R342K	8	gmr_Gal4	1	-14.8333	3.2733	24	-4.53161	0.000136663	*
line*age	R342K	8	wtMYOC	1	-9.16667	3.2733	24	-2.80043	0.00991916	*
line*age	D380N	8	gmr_Gal4	3	-17.1667	3.2733	24	-5.24445	2.24058e-05	*
line*age	D380N	8	wtMYOC	3	-7.83333	3.2733	24	-2.3931	0.0248828	*
line*age	D380N	8	Q368X	3	-3.83333	3.2733	24	-1.17109	0.253059
line*age	D380N	8	K423E	3	-3.16667	3.2733	24	-0.967423	0.342981
line*age	D380N	8	R342K	3	-2.66667	3.2733	24	-0.814672	0.423271
line*age	gmr_Gal4	8	wtMYOC	3	1.16667	3.2733	24	0.356419	0.724641
line*age	K423E	8	gmr_Gal4	3	-17.1667	3.2733	24	-5.24445	2.24058e-05	*
line*age	K423E	8	wtMYOC	3	-7.83333	3.2733	24	-2.3931	0.0248828	*
line*age	K423E	8	Q368X	3	-3.83333	3.2733	24	-1.17109	0.253059
line*age	K423E	8	R342K	3	-2.66667	3.2733	24	-0.814672	0.423271
line*age	Q368X	8	gmr_Gal4	3	-16.8333	3.2733	24	-5.14262	2.89739e-05	*
line*age	Q368X	8	wtMYOC	3	-7.5	3.2733	24	-2.29126	0.0310264	*
line*age	Q368X	8	R342K	3	-2.33333	3.2733	24	-0.712838	0.48282
line*age	R342K	8	gmr_Gal4	3	-16.5	3.2733	24	-5.04078	3.74883e-05	*
line*age	R342K	8	wtMYOC	3	-7.16667	3.2733	24	-2.18943	0.0385251	*
line*age	D380N	8	gmr_Gal4	6	-14	3.2733	24	-4.27703	0.000261104	*
line*age	D380N	8	Q368X	6	-4.5	3.2733	24	-1.37476	0.181907
line*age	D380N	8	wtMYOC	6	-3.5	3.2733	24	-1.06926	0.295591
line*age	D380N	8	K423E	6	-1	3.2733	24	-0.305502	0.762618
line*age	D380N	8	R342K	6	-0.5	3.2733	24	-0.152751	0.879872
line*age	gmr_Gal4	8	wtMYOC	6	5.5	3.2733	24	1.68026	0.105878
line*age	K423E	8	gmr_Gal4	6	-14	3.2733	24	-4.27703	0.000261104	*
line*age	K423E	8	Q368X	6	-4.5	3.2733	24	-1.37476	0.181907
line*age	K423E	8	wtMYOC	6	-3.5	3.2733	24	-1.06926	0.295591
line*age	K423E	8	R342K	6	-0.5	3.2733	24	-0.152751	0.879872
line*age	Q368X	8	gmr_Gal4	6	-13.6667	3.2733	24	-4.17519	0.00033813	*
line*age	Q368X	8	wtMYOC	6	-3.16667	3.2733	24	-0.967423	0.342981
line*age	Q368X	8	R342K	6	-0.166667	3.2733	24	-0.050917	0.959813
line*age	R342K	8	gmr_Gal4	6	-13.3333	3.2733	24	-4.07336	0.00043768	*
line*age	R342K	8	wtMYOC	6	-2.83333	3.2733	24	-0.865589	0.395286
line*age	D380N	8	gmr_Gal4	8	-9	3.2733	24	-2.74952	0.0111602	*
line*age	D380N	8	wtMYOC	8	-2.33333	3.2733	24	-0.712838	0.48282
line*age	D380N	8	R342K	8	-0.666667	3.2733	24	-0.203668	0.84033
line*age	D380N	8	Q368X	8	-0.333333	3.2733	24	-0.101834	0.919734
line*age	D380N	8	K423E	8	-1.33227e-15	3.2733	24	-4.0701e-16	1
line*age	gmr_Gal4	8	wtMYOC	8	6.66667	3.2733	24	2.03668	0.0528585
line*age	K423E	8	gmr_Gal4	8	-9	3.2733	24	-2.74952	0.0111602	*
line*age	K423E	8	wtMYOC	8	-2.33333	3.2733	24	-0.712838	0.48282
line*age	K423E	8	R342K	8	-0.666667	3.2733	24	-0.203668	0.84033
line*age	K423E	8	Q368X	8	-0.333333	3.2733	24	-0.101834	0.919734
line*age	Q368X	8	gmr_Gal4	8	-8.66667	3.2733	24	-2.64768	0.0140944	*
line*age	Q368X	8	wtMYOC	8	-2	3.2733	24	-0.611004	0.546941
line*age	Q368X	8	R342K	8	-0.333333	3.2733	24	-0.101834	0.919734
line*age	R342K	8	gmr_Gal4	8	-8.33333	3.2733	24	-2.54585	0.0177406	*
line*age	R342K	8	wtMYOC	8	-1.66667	3.2733	24	-0.50917	0.615283
